# Supplementary material for: A nested parallel experiment demonstrates differences in intensity-dependence between RNA-seq and microarrays
Source: Nucleic Acids Res. 2015 Jun 30;43(20):e131. doi: 10.1093/nar/gkv636 (PMC4787771; doi:10.1093/nar/gkv636)
Supplement: SUPPLEMENTARY DATA [file supp_gkv636_nar-00754-met-g-2015-File003.csv]

ORF	name	description	MA.estimate	MA.intensity	MA.intensityraw	MA.p.value	MA.q.value	MA.statistic	RS.estimate	RS.intensity	RS.intensityraw	RS.p.value	RS.q.value	RS.statistic
YAL001C	TFC3	Subunit of RNA polymerase III transcription initiation factor complex; part of the TauB domain of TFIIIC that binds DNA at the BoxB promoter sites of tRNA and similar genes; cooperates with Tfc6p in DNA binding; largest of six subunits of the RNA polymerase III transcription initiation factor complex (TFIIIC)	-0.227574995167903	0.653024911032028	2950.29775	0.00843598235797121	0.00470717018535639	-3.98309186864969	-0.0345375053659869	0.536298932384342	769.75	0.581286664172496	0.1289807330242	-0.584045687744235
YAL002W	VPS8	Membrane-binding component of the CORVET complex; involved in endosomal vesicle tethering and fusion in the endosome to vacuole protein targeting pathway; interacts with Vps21p; contains RING finger motif	0.107136038753609	0.757651245551601	4417.8909375	0.168445686739295	0.054024475498818	1.58227341525636	-0.0115336648277039	0.566903914590747	824.875	0.829512938709782	0.172031946851965	-0.225299805155013
YAL003W	EFB1	Translation elongation factor 1 beta; stimulates nucleotide exchange to regenerate EF-1 alpha-GTP for the next elongation cycle; part of the EF-1 complex, which facilitates binding of aminoacyl-tRNA to the ribosomal A site	0.384581085768599	0.981672597864769	35445.15375	0.000561244164696615	0.000678155146547902	7.05340286551955	0.1046533626872	0.962455516014235	9020.25	0.219719637148974	0.0568918417494136	1.37641673650458
YAL005C	SSA1	ATPase involved in protein folding and NLS-directed nuclear transport; member of HSP70 family; forms chaperone complex with Ydj1p; localized to nucleus, cytoplasm, and cell wall; 98% identical with paralog Ssa2p, but subtle differences between the two proteins provide functional specificity with respect to propagation of yeast [URE3] prions and vacuolar-mediated degradations of gluconeogenesis en…	-0.333083126515287	0.967437722419929	26269.126875	0.0119943215917375	0.00621279650363668	-3.66459891060547	-0.619999137550677	0.993060498220641	24655.1875	0.000617744107362438	0.000613431515854743	-6.72745456690404
YAL007C	ERP2	Member of the p24 family involved in ER to Golgi transport; similar to Emp24p and Erv25p; role in misfolded protein quality control; forms a heterotrimeric complex with Erp1p, Emp24p, and Erv25p; localized to COPII-coated vesicles; ERP2 has a paralog, ERP4, that arose from the whole genome duplication	0.156819583810718	0.514946619217082	1909.7050625	0.063832688321799	0.0237746759664825	2.30694141393662	0.145260729324854	0.729003558718861	1306.25	0.091370937318578	0.0269137559474528	2.02337574929186
YAL008W	FUN14	Mitochondrial protein of unknown function	0.73920129271227	0.824021352313167	6367.322	5.23010142747856e-05	0.00015859455937888	11.0934360029413	0.590130111882361	0.724822064056939	1281.1875	0.000160361271761832	0.000262090209365072	8.67167107710729
YAL009W	SPO7	Putative regulatory subunit of Nem1p-Spo7p phosphatase holoenzyme; regulates nuclear growth by controlling phospholipid biosynthesis, required for normal nuclear envelope morphology, premeiotic replication, and sporulation	0.320860268124849	0.232740213523132	802.7999875	0.0017340410967212	0.00147605141746377	5.62119301847796	0.252831818743053	0.358274021352313	527.75	0.0017244313034625	0.00121138698534271	5.49776475757106
YAL010C	MDM10	Subunit of both the ERMES and the SAM complex; component of ERMES complex which acts as a molecular tether between the mitochondria and the ER, necessary for efficient phospholipid exchange between organelles and for mitophagy; SAM/TOB complex component that functions in the assembly of outer membrane beta-barrel proteins; involved in mitochondrial inheritance and morphology; ERMES complex is oft…	0.48605288274481	0.122597864768683	416.2165625	0.000698565793977756	0.000787715742566411	6.75501760504316	0.0854835650241491	0.217437722419929	378.125	0.144482259635979	0.0397991838223355	1.6873407617528
YAL011W	SWC3	Protein of unknown function; component of the SWR1 complex, which exchanges histone variant H2AZ (Htz1p) for chromatin-bound histone H2A; required for formation of nuclear-associated array of smooth endoplasmic reticulum known as karmellae	-0.483310396991973	0.174021352313167	599.15031875	0.000260891040546841	0.000414124538861958	-8.18611587425147	-0.601704560408571	0.23585409252669	397.8125	3.86735383252301e-05	0.000114445882726741	-11.238376543079
YAL012W	CYS3	Cystathionine gamma-lyase; catalyzes one of the two reactions involved in the transsulfuration pathway that yields cysteine from homocysteine with the intermediary formation of cystathionine; protein abundance increases in response to DNA replication stress	0.0762887018913734	0.925444839857651	14403.2125	0.298361136898751	0.0875059021613717	1.14667837964039	0.423786859575593	0.927935943060498	5337.6875	0.00154567331864516	0.00112644892651574	5.62004204261318
YAL013W	DEP1	Component of the Rpd3L histone deacetylase complex; required for diauxic shift-induced histone H2B deposition onto rDNA genes; transcriptional modulator involved in regulation of structural phospholipid biosynthesis genes and metabolically unrelated genes, as well as maintenance of telomeres, mating efficiency, and sporulation	-0.582338094953017	0.384341637010676	1293.26830625	0.000226250486018901	0.00037686663810331	-8.41309354722754	-0.472489298349061	0.298042704626335	463.5	0.0001193782336609	0.00021965659869606	-9.15618846189488
YAL014C	SYN8	Endosomal SNARE related to mammalian syntaxin 8	0.0223697501606681	0.542526690391459	2061.434875	0.68823868279901	0.177294565066704	0.422844483100664	0.016944947919855	0.498576512455516	702.9375	0.784048132347389	0.164597973256219	0.287124952667117
YAL015C	NTG1	DNA N-glycosylase and apurinic/apyrimidinic (AP) lyase; involved in base excision repair; acts in both nucleus and mitochondrion; creates a double-strand break at mtDNA origins that stimulates replication in response to oxidative stress; required for maintaining mitochondrial genome integrity; NTG1 has a paralog, NTG2, that arose from the whole genome duplication	-0.27872516795609	0.431138790035587	1474.6439375	0.00236750762231824	0.00184230144171958	-5.26824349625934	-0.28904223764186	0.313790035587189	480.625	0.000768007177569709	0.000721903236093119	-6.45042504600279
YAL016W	TPD3	Regulatory subunit A of the heterotrimeric PP2A complex; the heterotrimeric protein phosphatase 2A (PP2A) complex also contains regulatory subunit Cdc55p and either catalytic subunit Pph21p or Pph22p; required for cell morphogenesis and transcription by RNA polymerase III	0.287525502183696	0.854626334519573	7660.6535625	0.00231092558698358	0.00181378091646397	5.29507047947168	0.0356680422350273	0.853380782918149	2524.1875	0.56983492846647	0.126972206960549	0.602355697972081
YAL017W	PSK1	PAS domain-containing serine/threonine protein kinase; coordinately regulates protein synthesis and carbohydrate metabolism and storage in response to a unknown metabolite that reflects nutritional status; PSK1 has a paralog, PSK2, that arose from the whole genome duplication	-0.253930236839185	0.757473309608541	4416.89825	0.00490446431902777	0.00313998917526095	-4.50364746558298	-0.0986384706846171	0.730249110320285	1311.4375	0.0905344852772766	0.0267429030695757	-2.03012968440775
YAL018C	LDS1	Protein Involved in spore wall assembly; localizes to lipid droplets found on or outside of the prospore membrane; shares similarity with Lds2p and Rrt8p, and a strain mutant for all 3 genes exhibits reduced dityrosine fluorescence relative to the single mutants	-0.048539284845479	0.00124555160142349	2.8920981875	0.596326971618366	0.157215137027734	-0.56145443118894	0.581921305125	0.0100533807829181	6.625	0.057707606334592	0.0183465763047699	2.36328069478152
YAL019W	FUN30	Snf2p family member with ATP-dependent chromatin remodeling activity; has a role in silencing at the mating type locus, telomeres and centromeres; enriched at centromeres and is required for correct chromatin structure around centromeres, as well as at the boundary element of the silent HMR; recruited to DNA double-strand breaks (DSBs) where it promotes 5' strand resection of DSBs; potential Cdc2…	-0.230754922027487	0.441459074733096	1529.183125	0.0106637135393871	0.00568039122345341	-3.76945070622812	-0.36512022860184	0.289946619217082	452.5	0.0010118101176227	0.000856678573263748	-6.1126230411894
YAL020C	ATS1	Protein required for modification of wobble nucleosides in tRNA; acts with Elongator complex, Kti11p, and Kti12p; has a potential role in regulatory interactions between microtubules and the cell cycle; forms a stable heterodimer with Kti11p	0.0267171096102823	0.634341637010676	2742.0486875	0.724937602488739	0.185124535586194	0.370139743522	-0.0075648790508102	0.112455516014235	247.4375	0.957524165297529	0.193616806733044	-0.055614911219043
YAL021C	CCR4	Component of the CCR4-NOT transcriptional complex; CCR4-NOT is involved in regulation of gene expression; component of the major cytoplasmic deadenylase, which is involved in mRNA poly(A) tail shortening	-0.0422876012662172	0.195551601423488	668.0141875	0.61818265740297	0.16199707550752	-0.52749189405586	0.0140619121880983	0.717526690391459	1247.75	0.859843741161558	0.177141547714801	0.184621049081782
YAL022C	FUN26	High affinity, broad selectivity, nucleoside/nucleobase transporter; vacuolar membrane localized transporter which may regulate the balance of nicotinamide riboside (NmR) levels between the cytosol and vacuole, contributing to salvage of NmR for use in cytosolic NAD+ synthesis; equilibrative nucleoside transporter (ENT) family member	-0.131841465730895	0.864590747330961	8209.17425	0.154526486432309	0.0501074949254313	-1.64663116388405	-0.0354438770048049	0.619928825622776	937	0.672191045763217	0.145370295459801	-0.445491135559239
YAL023C	PMT2	Protein O-mannosyltransferase of the ER membrane; transfers mannose residues from dolichyl phosphate-D-mannose to protein serine/threonine residues; involved in ER quality control; acts in a complex with Pmt1p, can instead interact with Pmt5p; antifungal drug target; PMT2 has a paralog, PMT3, that arose from the whole genome duplication	-0.220630916043885	0.819039145907473	6120.737	0.00634301419040748	0.00380336900413931	-4.25201268916352	-0.376842589416944	0.88576512455516	3291.4375	0.00233679263665305	0.00151537862205253	-5.16825513368549
YAL024C	LTE1	Protein similar to GDP/GTP exchange factors; without detectable GEF activity; required for asymmetric localization of Bfa1p at daughter-directed spindle pole bodies and for mitotic exit at low temperatures	-0.236163895315859	0.343238434163701	1139.04918125	0.00698695300039993	0.00407796687270865	-4.15967931826425	-0.256785465999441	0.0965302491103203	223.4375	0.0052881914350221	0.00273634853917457	-4.34932698773985
YAL025C	MAK16	Essential nuclear protein; constituent of 66S pre-ribosomal particles; required for maturation of 25S and 5.8S rRNAs; required for maintenance of M1 satellite double-stranded RNA of the L-A virus	0.0265099198089747	0.590035587188612	2361.2494375	0.673309742457361	0.174246242829053	0.444665445731218	0.150074098668046	0.356405693950178	525.9375	0.0581417621974034	0.0184637532288361	2.35768372311765
YAL026C	DRS2	Trans-golgi network aminophospholipid translocase (flippase); maintains membrane lipid asymmetry in post-Golgi secretory vesicles; contributes to clathrin-coated vesicle formation, endocytosis, protein trafficking between the Golgi and endosomal system and the cellular response to mating pheromone; autoinhibited by its C-terminal tail; localizes to the trans-Golgi network; mutations in human homo…	-0.102954099599207	0.529537366548043	1981.3010625	0.0899663654651122	0.0316825846753383	-2.04909408081713	-0.264764916422859	0.454270462633452	645.1875	0.00306547080495119	0.00182900438878517	-4.88579118812441
YAL027W	SAW1	5'- and 3'-flap DNA binding protein; recruits Rad1p-Rad10p to single-strand annealing intermediates with 3' non-homologous tails for removal during double-strand break repair; complexes with Rad1p-Rad10p and stimulates its endonuclease activity; green fluorescent protein (GFP)-fusion protein localizes to the nucleus	-0.243403838979384	0.123487544483986	417.59136875	0.017424389538707	0.00825328946593516	-3.34123190007477	-0.0668229692135041	0.171619217081851	327.1875	0.274427214129748	0.0684902282817205	-1.20741658429422
YAL028W	FRT2	Tail-anchored ER membrane protein of unknown function; interacts with homolog Frt1p; promotes growth in conditions of high Na+, alkaline pH, or cell wall stress, possibly via a role in posttranslational translocation; potential Cdc28p substrate; FRT2 has a paralog, FRT1, that arose from the whole genome duplication	0.979189813348517	0.206761565836299	708.43945625	2.98281313776616e-05	0.000114148542021575	12.3135869039683	0.571719135373634	0.0690391459074733	156.375	0.000264376508378458	0.000363060948593878	7.90187759154162
YAL029C	MYO4	Type V myosin motor involved in actin-based transport of cargos; required for mRNA transport, including ASH1 mRNA, and facilitating the growth and movement of ER tubules into the growing bud along with She3p; MYO4 has a paralog, MYO2, that arose from the whole genome duplication	-0.306713287529823	0.398576512455516	1340.351775	0.00184981135462398	0.00154538412958408	-5.54655559394281	-0.0622709033652888	0.511387900355872	719.25	0.334638362568383	0.0810911728637166	-1.05250153182843
YAL030W	SNC1	Vesicle membrane receptor protein (v-SNARE); involved in the fusion between Golgi-derived secretory vesicles with the plasma membrane; proposed to be involved in endocytosis; member of the synaptobrevin/VAMP family of R-type v-SNARE proteins; SNC1 has a paralog, SNC2, that arose from the whole genome duplication	0.431895490893052	0.818505338078292	6106.013125	0.00116771991307532	0.00111354581998116	6.09441807366276	0.457453835506411	0.543416370106762	781.6875	0.000937412075071473	0.000818297757553168	6.2047874282174
YAL031C	GIP4	Cytoplasmic protein that regulates protein phosphatase 1 Glc7p; protein overexpression relocalizes Glc7p from the nucleus and prevents chromosome segregation; potential Cdc28p substrate	0.125601498642783	0.588967971530249	2355.72175	0.0988068124881423	0.0342057042101337	1.9792089466899	-0.170075050472219	0.390569395017794	563.6875	0.0169390359025762	0.00677852376931847	-3.32108793048318
YAL032C	PRP45	Protein required for pre-mRNA splicing; associates with the spliceosome and interacts with splicing factors Prp22p and Prp46p; orthologous to human transcriptional coactivator SKIP and can activate transcription of a reporter gene	-0.217077837605989	0.629181494661922	2685.9545	0.00638070516663504	0.00381736569997791	-4.24632040835908	-0.0850583436423681	0.273665480427046	437.375	0.156104099202265	0.0424399380052366	-1.6304215344154
YAL033W	POP5	Subunit of both RNase MRP and nuclear RNase P; RNase MRP cleaves pre-rRNA, while nuclear RNase P cleaves tRNA precursors to generate mature 5' ends and facilitates turnover of nuclear RNAs	-0.0181902139756529	0.432740213523132	1478.96675	0.73763747222969	0.188083216754447	-0.352181108021622	0.0659203452746461	0.149288256227758	298.5	0.392593511824007	0.0926043166160469	0.923785171481925
YAL034C	FUN19	Non-essential protein of unknown function; expression induced in response to heat stress; FUN19 has a paralog, YOR338W, that arose from the whole genome duplication	0.0452332288078816	0.7355871886121	4052.303625	0.46955608400978	0.128769227830068	0.77570457263714	-0.165711084562262	0.65729537366548	1039.8125	0.0465105010135622	0.0152606933773422	-2.52537877445997
YAL034W-A	MTW1	Essential component of the MIND kinetochore complex; joins kinetochore subunits contacting DNA to those contacting microtubules; critical to kinetochore assembly; complex consists of Mtw1p Including Nnf1p-Nsl1p-Dsn1p (MIND)	-0.285618261694608	0.137544483985765	469.8224875	0.0026021112633934	0.00197172338202272	-5.16438272858754	-0.0600434565049338	0.0772241992882562	176.5625	0.461683399556667	0.106361288479883	-0.788276065290724
YAL035W	FUN12	Translation initiation factor eIF5B; GTPase that promotes Met-tRNAiMet binding to ribosomes and ribosomal subunit joining; promotes GTP-dependent maturation of 18S rRNA by Nob1p; protein abundance increases in response to DNA replication stress; homolog of bacterial IF2	-0.0196478415157753	0.841992882562278	7041.0478125	0.7209715007804	0.1842859106824	-0.375776105168419	-0.277451048338844	0.835053380782918	2211.125	0.00490064046865532	0.00258237225925448	-4.42186760174113
YAL036C	RBG1	Member of the DRG family of GTP-binding proteins; associates with translating ribosomes; interacts with Tma46p, Ygr250cp, Gir2p and Yap1p via two-hybrid	0.284584201969137	0.824377224199288	6369.035375	0.00151543393798892	0.00133890126068633	5.77921775266399	0.249260896546871	0.708985765124555	1207.5625	0.00635937907686838	0.00314363070307068	4.17648339410998
YAL037W		Putative protein of unknown function; YAL037W has a paralog, YOR342C, that arose from the whole genome duplication	-0.358478467596385	0.118861209964413	399.96865625	0.00239182968157766	0.00185694922806635	-5.25693750696251	-0.186846517531652	0.104893238434164	233.875	0.0820289191351909	0.0246389432063117	-2.10267376675389
YAL038W	CDC19	Pyruvate kinase; functions as a homotetramer in glycolysis to convert phosphoenolpyruvate to pyruvate, the input for aerobic (TCA cycle) or anaerobic (glucose fermentation) respiration; regulated via allosteric activation by fructose bisphosphate; CDC19 has a paralog, PYK2, that arose from the whole genome duplication	0.434575615812202	0.997330960854093	62148.964375	0.00190548085229297	0.00157919591350994	5.51255920381664	0.436953576507819	0.949288256227758	7286.3125	0.00323509880416771	0.00190094952367712	4.83100872943824
YAL039C	CYC3	Cytochrome c heme lyase (holocytochrome c synthase); attaches heme to apo-cytochrome c (Cyc1p or Cyc7p) in the mitochondrial intermembrane space; human ortholog may have a role in microphthalmia with linear skin defects (MLS)	0.117212480125712	0.726334519572954	3906.6675	0.117082704831915	0.039541376383936	1.85297919046704	-0.156607496134169	0.706583629893238	1198.6875	0.230563805819834	0.0591825979694092	-1.34012458832659
YAL040C	CLN3	G1 cyclin involved in cell cycle progression; activates Cdc28p kinase to promote G1 to S phase transition; plays a role in regulating transcription of other G1 cyclins, CLN1 and CLN2; regulated by phosphorylation and proteolysis; acetly-CoA induces CLN3 transcription in response to nutrient repletion to promote cell-cycle entry	-0.787407013811091	0.0841637010676157	255.77060625	5.38896204252088e-05	0.000162135386254772	-11.0316882024799	-0.790694121490255	0.745907473309608	1409.3125	8.62379793354535e-06	4.62434050427262e-05	-14.6934305661823
YAL041W	CDC24	Guanine nucleotide exchange factor for Cdc42p; also known as a GEF or GDP-release factor; required for polarity establishment and maintenance, and mutants have morphological defects in bud formation and shmooing; relocalizes from nucleus to cytoplasm upon DNA replication stress	-0.0757561349236866	0.585409252669039	2328.898375	0.215575102156604	0.0665336088808401	-1.396787478791	-0.175702465714706	0.573843416370107	834.625	0.0150961789245077	0.00621555955094131	-3.41675006973846
YAL042W	ERV46	Protein localized to COPII-coated vesicles; forms a complex with Erv41p; involved in the membrane fusion stage of transport	0.0658930784030494	0.907473309608541	11760.5925625	0.328598655213601	0.0952424938398861	1.07040872539362	-0.0333752461052782	0.796886120996441	1804.5625	0.629634345148347	0.137941777722	-0.508983545157912
YAL043C	PTA1	Subunit of holo-CPF; holo-CPF is a multiprotein complex and functional homolog of mammalian CPSF, required for the cleavage and polyadenylation of mRNA and snoRNA 3' ends; involved in pre-tRNA processing; binds to the phosphorylated CTD of RNAPII	-0.0804252499461393	0.503914590747331	1848.461625	0.243643405232673	0.0736484028206191	-1.3035811472292	-0.269337785503408	0.650266903914591	1015.0625	0.00414064349205015	0.00226813617189539	-4.58511230669789
YAL044C	GCV3	H subunit of the mitochondrial glycine decarboxylase complex; glycine decarboxylase is required for the catabolism of glycine to 5,10-methylene-THF; also required for all protein lipoylation; expression is regulated by levels of 5,10-methylene-THF	-0.617945376669654	0.977402135231317	31290.52375	0.000101464673933178	0.000232071273879374	-9.79758039347798	-0.751608250369095	0.892170818505338	3490.0625	0.000118686636537342	0.000218741476944196	-9.16596257302283
YAL044W-A		Putative protein of unknown function; similar to S. pombe uvi31 which is a putative DNA repair protein	0.333317095260197	0.691103202846975	3393.79125	0.005612593450092	0.00345263187945217	4.37059094803734	0.552245283730434	0.0188612099644128	18.8125	0.0735987250225516	0.0224602431046192	2.18264911115605
YAL046C	AIM1	Protein involved in mitochondrial function or organization; null mutant displays elevated frequency of mitochondrial genome loss	-0.156086469279113	0.687900355871886	3351.403625	0.041393390324037	0.0165878948262343	-2.63946735097231	-0.225533237826428	0.53202846975089	760.125	0.0052396034673143	0.00271399728561028	-4.35808587889595
YAL047C	SPC72	Component of the cytoplasmic Tub4p (gamma-tubulin) complex; binds spindle pole bodies and links them to microtubules; is regulated by Cdc5 kinase; has roles in astral microtubule formation and stabilization	-0.167649394915975	0.300711743772242	999.4322	0.0226317418118033	0.0101587766993756	-3.12278263883533	-0.413589596183959	0.0959074733096085	221.5625	0.0177551441162851	0.00703263163505349	-3.2823397832745
YAL048C	GEM1	Outer mitochondrial membrane GTPase, subunit of the ERMES complex; potential regulatory subunit of the ERMES complex that links the ER to mitochondria and may promote inter-organellar calcium and phospholipid exchange as well as coordinating mitochondrial DNA replication and growth; cells lacking Gem1p contain collapsed, globular, or grape-like mitochondria; ortholog of metazoan Miro GTPases	0.0266521989211723	0.131316725978648	443.56458125	0.672026005998412	0.17394734712698	0.446552976700305	-0.106668979999075	0.218505338078292	379.5625	0.086372492549036	0.025708072809662	-2.0647123187283
YAL049C	AIM2	Cytoplasmic protein involved in mitochondrial function or organization; null mutant displays reduced frequency of mitochondrial genome loss; potential Hsp82p interactor	0.220438071288942	0.804804270462633	5686.3975	0.00763118557840853	0.00437929885311351	4.07649076614426	0.260384671660068	0.801423487544484	1856.4375	0.00269821445887887	0.00167405747210448	5.01724782014599
YAL051W	OAF1	Oleate-activated transcription factor; subunit of a heterodimeric complex with Pip2p, which binds to oleate-response elements (ORE) in the promoter of genes involved in beta-oxidation of fatty acids, peroxisome organization and biogenesis, activating transcription in the presence of oleate; regulates chromatin silencing at telomeres; involved in diauxic shift; OAF1 has a paralog, PIP2, that arose…	-0.0284427472995335	0.575622775800712	2261.3304375	0.643464840017478	0.167485220890919	-0.489036635339684	-0.2286866803569	0.459252669039146	651.3125	0.00421183824692321	0.00229790737465374	-4.56842930082721
YAL053W	FLC2	Putative calcium channel involved in calcium release under hypotonic stress; required for uptake of FAD into endoplasmic reticulum; involved in cell wall maintenance; FLC2 has a paralog, YOR365C, that arose from the whole genome duplication	-0.19900439690004	0.93202846975089	15745.004375	0.0190512957806921	0.00886725048815287	-3.26596274168544	-0.238259271309732	0.923309608540925	4954.375	0.0431071857773402	0.0143361733995031	-2.58299921231042
YAL054C	ACS1	Acetyl-coA synthetase isoform; along with Acs2p, acetyl-coA synthetase isoform is the nuclear source of acetyl-coA for histone acetylation; expressed during growth on nonfermentable carbon sources and under aerobic conditions	1.23075755143954	0.965302491103203	25108.223125	9.04639122118017e-05	0.000218225936167178	10.011579273022	1.51531348043453	0.985053380782918	16285.5625	6.27716418446034e-06	4.14807005778473e-05	15.5437259430529
YAL055W	PEX22	Putative peroxisomal membrane protein; required for import of peroxisomal proteins; functionally complements a Pichia pastoris pex22 mutation	0.0656321182516475	0.63220640569395	2716.8084375	0.344789372391857	0.0993751836508483	1.0319600054124	0.318160717135529	0.247686832740214	409.75	0.00334800487200401	0.00195040479121845	4.79632760638932
YAL056W	GPB2	Multistep regulator of cAMP-PKA signaling; inhibits PKA downstream of Gpa2p and Cyr1p, thereby increasing cAMP dependency; inhibits Ras activity through direct interactions with Ira1p/2p; regulated by G-alpha protein Gpa2p; GPB2 has a paralog, GPB1, that arose from the whole genome duplication	-0.140229302770823	0.713701067615658	3730.6425625	0.0411651190782966	0.016511111875792	-2.64377909399363	-0.215859565775627	0.702135231316726	1181.5625	0.00494453196485933	0.00259670633036869	-4.41333169360843
YAL058W	CNE1	Calnexin; integral membrane ER chaperone involved in folding and quality control of glycoproteins; chaperone activity is inhibited by Mpd1p, with which Cne1p interacts; 24% identical to mammalian calnexin; Ca+ binding not yet shown in yeast	0.241798817259587	0.340925266903915	1133.04539375	0.00409121820067265	0.00274827127758794	4.68652837893001	0.10286355179297	0.211387900355872	373.3125	0.0935462478723373	0.0274325182110349	2.00610206565277
YAL059W	ECM1	Pre-ribosomal factor involved in 60S ribosomal protein subunit export; associates with the pre-60S particle; shuttles between the nucleus and cytoplasm	0.382393043122352	0.370996441281139	1241.852675	0.00033995977450467	0.000491173523745767	7.77838540317547	0.445194775099267	0.0462633451957295	93	0.00269990054004585	0.00167418115625435	5.01659854870762
YAL060W	BDH1	NAD-dependent (R,R)-butanediol dehydrogenase; catalyzes oxidation of (R,R)-2,3-butanediol to (3R)-acetoin, oxidation of meso-butanediol to (3S)-acetoin, and reduction of acetoin; enhances use of 2,3-butanediol as an aerobic carbon source	1.1252240976129	0.961921708185053	23827.38875	1.72227345299339e-05	8.33905678285409e-05	13.6278332347638	0.941068178695266	0.916548042704626	4563.6875	2.36519163697421e-05	8.59162214508283e-05	12.2760884768661
YAL061W	BDH2	Putative medium-chain alcohol dehydrogenase with similarity to BDH1; transcription induced by constitutively active PDR1 and PDR3	0.779995036366081	0.890569395017794	10065.8903125	2.58669112348436e-05	0.00010685239655902	12.6425584694214	0.256367977386171	0.806583629893238	1897.25	0.0548810890353258	0.0175470412465641	2.40083970192811
YAL062W	GDH3	NADP(+)-dependent glutamate dehydrogenase; synthesizes glutamate from ammonia and alpha-ketoglutarate; rate of alpha-ketoglutarate utilization differs from Gdh1p; expression regulated by nitrogen and carbon sources; GDH3 has a paralog, GDH1, that arose from the whole genome duplication	0.0302091140470439	0.946085409252669	18616.6075	0.657347289957747	0.170769599571612	0.468267280441355	-0.0757732731320626	0.960320284697509	8758.9375	0.520198240814785	0.117627824327036	-0.684487303547246
YAL063C	FLO9	Lectin-like protein with similarity to Flo1p; thought to be expressed and involved in flocculation	0.226142821301814	0.0665480427046263	187.04713125	0.00443270920883638	0.00291817217719164	4.6050837211517	0.386779162784529	0.480604982206406	679.1875	0.00120670032291543	0.000964654105558055	5.90405624251229
YAL064C-A	TDA8	Putative protein of unknown function; null mutant is sensitive to expression of the top1-T722A allele; not an essential gene	0.236123911635121	0.00604982206405694	6.518825125	0.204483665659532	0.0636976491585579	1.43673168810302	0.263139940036418	0.0304270462633452	45.5625	0.0671981495260092	0.0208459271937101	2.24998724430738
YAL064W		Protein of unknown function; may interact with ribosomes, based on co-purification experiments	-0.321923218945099	0.0361209964412811	62.684723125	0.003765388417928	0.00258203772431742	-4.77182965554339	0.854690404434676	0.00862989323843416	5.125	0.0378407883104797	0.0129166052608903	2.6825139797286
YAL064W-B		Fungal-specific protein of unknown function	-0.408848834493841	0.051067615658363	121.459255625	0.00207805509760725	0.00167695199879821	-5.41403043423382	-0.135952402794108	0.0233096085409253	27.4375	0.536801247080858	0.120896586732965	-0.656479869505766
YAL065C		Putative protein of unknown function; shows sequence similarity to FLO1 and other flocculins	0.547680284114634	0.0138790035587189	12.47164375	0.00141195889697194	0.00127529249682723	5.86348200010958	0.732178206688771	0.0277580071174377	38.25	0.00414532604121704	0.00226909649968495	4.58400507980211
YAL067C	SEO1	Putative permease; member of the allantoate transporter subfamily of the major facilitator superfamily; mutation confers resistance to ethionine sulfoxide	-0.263682368908329	0.853202846975089	7573.6340625	0.0388405313282134	0.0157328843756799	-2.68921609561834	-0.433473626613916	0.844839857651246	2355.75	0.00265599023191054	0.00165607215610808	-5.0336600577937
YAL068C	PAU8	Protein of unknown function; member of the seripauperin multigene family encoded mainly in subtelomeric regions	0.458088663171488	0.512811387900356	1898.608125	0.000145812659266616	0.000285921052685613	9.1482423403315	-0.480257157405355	0.00231316725978648	0.8125	0.0934042409080801	0.0274122903976443	-2.00721717058375
YAR002C-A	ERP1	Member of the p24 family involved in ER to Golgi transport; role in misfolded protein quality control; forms heterotrimeric complex with Erp2p, Emp24p, and Erv25p; localized to COPII-coated vesicles; ERP1 has a paralog, ERP6, that arose from the whole genome duplication	-0.0531775463910593	0.720106761565836	3823.1281875	0.369746892222639	0.105354624597264	-0.975490699553311	0.217553760796349	0.915302491103203	4498.6875	0.0206716215522743	0.00796645049606907	3.15836818127466
YAR002W	NUP60	FG-nucleoporin component of central core of the nuclear pore complex; contributes directly to nucleocytoplasmic transport and maintenance of the nuclear pore complex (NPC) permeability barrier and is involved in gene tethering at the nuclear periphery; relocalizes to the cytosol in response to hypoxia; both NUP1 and NUP60 are homologous to human NUP153	0.0281304888913221	0.249288256227758	851.6875125	0.663123910355289	0.17210479908798	0.459692569210505	0.0634709056641294	0.487366548042705	687.25	0.306775138398545	0.0753116128524039	1.120976003248
YAR003W	SWD1	Subunit of the COMPASS (Set1C) complex; COMPASS methylates histone H3 on lysine 4 and is required in transcriptional silencing near telomeres; WD40 beta propeller superfamily member with similarity to mammalian Rbbp7	-0.269343984454337	0.458896797153025	1615.454125	0.0236468615303036	0.0105463957865246	-3.08671510387142	-0.060093658570994	0.392170818505338	564.8125	0.327422896945738	0.0796276389028832	-1.06976476039371
YAR007C	RFA1	Subunit of heterotrimeric Replication Protein A (RPA); RPA is a highly conserved single-stranded DNA binding protein involved in DNA replication, repair, and recombination; RPA protects against inappropriate telomere recombination, and upon telomere uncapping, prevents cell proliferation by a checkpoint-independent pathway; role in DNA catenation/decatenation pathway of chromosome disentangling; …	0.0429332154866406	0.425622775800712	1450.4853125	0.442771345464961	0.122669003448331	0.82591619214966	-0.116742124230129	0.71779359430605	1248.5	0.0713183979748764	0.0219128127667227	-2.2059161799398
YAR008W	SEN34	Subunit of the tRNA splicing endonuclease; tRNA splicing endonuclease is composed of Sen2p, Sen15p, Sen34p, and Sen54p; Sen34p contains the active site for tRNA 3' splice site cleavage and has similarity to Sen2p and to Archaeal tRNA splicing endonuclease	-0.0610397318812916	0.362099644128114	1205.24550625	0.273735772988356	0.0813968965508893	-1.21385645276155	-0.0810367678068809	0.176690391459075	333.25	0.223435579453777	0.0576948132166194	-1.36380054128514
YAR014C	BUD14	Protein involved in bud-site selection; Bud14p-Glc7p complex is a cortical regulator of dynein; forms a complex with Kel1p and Kel2p that regulates Bnr1p (formin) to affect actin cable assembly, cytokinesis, and polarized growth; diploid mutants display a random budding pattern instead of the wild-type bipolar pattern; relative distribution to the nucleus increases upon DNA replication stress	-0.328979710610774	0.584875444839858	2325.942875	0.000790361779994576	0.000856110419935721	-6.59129651964667	-0.243937811016484	0.618683274021352	934	0.00356522035095026	0.00203483790694168	-4.73320175507116
YAR015W	ADE1	N-succinyl-5-aminoimidazole-4-carboxamide ribotide synthetase; required for 'de novo' purine nucleotide biosynthesis; red pigment accumulates in mutant cells deprived of adenine; protein abundance increases in response to DNA replication stress	-0.620153311239437	0.838256227758007	6885.8984375	5.95633666309602e-05	0.000169396586314037	-10.8274142280966	-0.727533084022779	0.87135231316726	2907.6875	2.10676538421512e-05	7.85560718796879e-05	-12.5329364007973
YAR018C	KIN3	Nonessential serine/threonine protein kinase; possible role in DNA damage response; influences tolerance to high levels of ethanol	-0.649243572636801	0.0980427046263345	306.35790625	0.000425988984982334	0.000569714853782427	-7.44476625848166	-0.526884682045529	0.227758007117438	390.5	0.000614874691583179	0.000611660899041657	-6.73348076824461
YAR019C	CDC15	Protein kinase of the Mitotic Exit Network; localized to the spindle pole bodies at late anaphase; promotes mitotic exit by directly switching on the kinase activity of Dbf2p; required for spindle disassembly after meiosis II; relocalizes to the cytoplasm upon DNA replication stress	-0.0285622129018446	0.152135231316726	517.8782125	0.586789583219668	0.155003212356994	-0.576502274175242	-0.0502007377963207	0.175266903914591	331.6875	0.498553241074889	0.11360026140272	-0.721900910714105
YAR020C	PAU7	Member of the seripauperin multigene family; active during alcoholic fermentation, regulated by anaerobiosis, inhibited by oxygen, repressed by heme	0.607600379769266	0.618327402135231	2596.775625	3.78383633800561e-05	0.000131711262554075	11.7822216095732	0.853760636086441	0.052135231316726	108.5625	0.000306240530230984	0.000394175138380022	7.68702868157578
YAR023C		Putative integral membrane protein; member of DUP240 gene family	0.488839284375063	0.110142348754448	358.39671875	0.000451002873027706	0.000591508664567923	7.36232486662894	0.162622913297927	0.101067615658363	228.625	0.107220856189409	0.0308796977863332	1.90605321071617
YAR027W	UIP3	Putative integral membrane protein of unknown function; interacts with Ulp1p at the nuclear periphery; member of DUP240 gene family	0.00339068059473391	0.752846975088968	4363.648375	0.950335255025419	0.231439616923816	0.0651412877821786	-0.0751351302664975	0.7855871886121	1707.8125	0.228792699047743	0.0587949893855184	-1.34594451185674
YAR028W		Putative integral membrane protein; member of DUP240 gene family; GFP-fusion protein is induced in response to the DNA-damaging agent MMS	-0.72052288184589	0.0848754448398576	257.72205	0.000103349100518136	0.000233857550772474	-9.76365369349778	-0.854759571106395	0.0656583629893238	148.625	4.96000031936909e-05	0.000135239071577337	-10.7447700197736
YAR029W		Member of DUP240 gene family but contains no transmembrane domains; green fluorescent protein (GFP)-fusion protein localizes to the cytoplasm in a punctate pattern	-1.33137704185938	0.0640569395017794	178.5611875	3.77626254769717e-06	3.86462427090937e-05	-17.9915620479667	-1.16366108654917	0.0158362989323843	15.375	0.0179503650841382	0.00710495845877829	-3.27336200702777
YAR031W	PRM9	Pheromone-regulated protein; contains 3 predicted transmembrane segments and an FF sequence, a motif involved in COPII binding; member of DUP240 gene family; PRM9 has a paralog, PRM8, that arose from a segmental duplication	0.00290304383970075	0.00213523131672598	3.9292638125	0.986994482112799	0.238135029272461	0.0170450591815016	0.05564334315846	0.166103202846975	320.5	0.337790626950384	0.0817167501516732	1.04505567457393
YAR033W	MST28	Putative integral membrane protein, involved in vesicle formation; forms complex with Mst27p; member of DUP240 gene family; binds COPI and COPII vesicles; MST28 has a paralog, MST27, that arose from a segmental duplication	1.27766847075782	0.0300711743772242	44.3242225	8.23538452352249e-06	5.62642072357997e-05	15.6042964989256	0.182084528936237	0.0802491103202847	186.375	0.0659770237094593	0.0205179857200536	2.26359098399448
YAR035W	YAT1	Outer mitochondrial carnitine acetyltransferase; minor ethanol-inducible enzyme involved in transport of activated acyl groups from the cytoplasm into the mitochondrial matrix; phosphorylated	-1.80972145358366	0.990747330960854	46453.97	8.65806560997122e-06	5.6777031067615e-05	-15.4619684095468	-1.33070360446729	0.952669039145908	7771.375	0.00301246242474941	0.00181405545798781	-4.90362201556705
YAR042W	SWH1	Protein similar to mammalian oxysterol-binding protein; contains ankyrin repeats and FFAT motif; interacts with ER anchor Scs2p at the nucleus-vacuole junction; regulated by sterol binding; SWH1 has a paralog, OSH2, that arose from the whole genome duplication	0.13008087781096	0.745729537366548	4203.102	0.0517761423235178	0.0199839195160532	2.46644873799664	-0.118218113536494	0.529537366548043	756.375	0.0424667501155139	0.0141734141110306	-2.59438419531369
YAR050W	FLO1	Lectin-like protein involved in flocculation; cell wall protein that binds mannose chains on the surface of other cells, confers floc-forming ability that is chymotrypsin sensitive and heat resistant; FLO1 has a paralog, FLO5, that arose from a segmental duplication	-0.359524294868368	0.125978647686833	426.13640625	0.00684860014200802	0.0040312352927035	-4.17867995391159	-0.414268848944087	0.168950177935943	323.125	0.00182583753268235	0.00126525858545977	-5.43469265436902
YAR064W		Pseudogenic fragment with similarity to flocculins; YAR064W has a paralog, YHR213W-B, that arose from a segmental duplication	-0.238109399185061	0.0096085409252669	9.3116660625	0.230612080718024	0.0702595546102151	-1.34556295592103	0.0338861756778909	0.0164590747330961	15.875	0.913008698552065	0.186254324610364	0.114121317163181
YAR066W		Putative GPI protein; YAR066W has a paralog, YHR214W, that arose from a segmental duplication	-0.961073607825485	0.0161921708185053	16.607888125	2.87440126907978e-05	0.000112274324568481	-12.3982810442374	-0.178008266150927	0.0306939501779359	46.125	0.238609005988406	0.060859257770153	-1.3141860607551
YAR068W		Fungal-specific protein of unknown function; induced in respiratory-deficient cells; YAR068W has a paralog, YHR214W-A, that arose from a segmental duplication	0.0398606767366463	0.898754448398577	10779.525	0.674295111405512	0.17440101659656	0.443217840440788	-0.573936367383633	0.0302491103202847	45.375	0.0176980196576793	0.0070149401049347	-3.28498741865784
YAR071W	PHO11	One of three repressible acid phosphatases; glycoprotein that is transported to the cell surface by the secretory pathway; induced by phosphate starvation and coordinately regulated by PHO4 and PHO2; PHO11 has a paralog, PHO12, that arose from a segmental duplication	0.170893529941308	0.650355871886121	2910.569375	0.020950094875684	0.00954187832508123	3.18665062271891	0.0858764566429768	0.198487544483986	359.375	0.124447164571018	0.0350082130852003	1.79687726124281
YAR073W	IMD1	Nonfunctional protein with homology to IMP dehydrogenase; blocked reading frame, located close to the telomere; not expressed at detectable levels; YAR073W and YAR075W comprise a continuous reading frame in most strains of S. cerevisiae; YAR073W/YAR075W together have a paralog, IMD2, that arose from a segmental duplication	0.571204843482215	0.615480427046263	2575.722125	8.87109087423126e-05	0.000217079336203548	10.0484897044822	1.34968424331919	0.0117437722419929	9.3125	0.00477330400639946	0.00253305280447704	4.44713019373828
YAR075W		Non-functional protein with homology IMP dehydrogenase; YAR073W/IMD1 and YAR075W comprise a continuous reading frame in most strains of S. cerevisiae; YAR073W/YAR075W together have a paralog, IMD2, that arose from a segmental duplication	0.915554937119481	0.0560498220640569	137.183911875	4.8135391111764e-06	4.37450062437017e-05	17.2129807492053	1.56918338156955	0.00338078291814947	1.1875	0.00949357962752885	0.0042524111860573	3.81462438348517
YBL001C	ECM15	Non-essential protein of unknown function; likely exists as tetramer, may be regulated by the binding of small-molecule ligands (possibly sulfate ions), may have a role in yeast cell-wall biogenesis	0.638471660136523	0.88914590747331	9912.013125	0.00021449949359826	0.000361302469373679	8.49947340329034	0.580362754781376	0.90355871886121	3920.4375	0.000744221276351115	0.000706623246277894	6.4898838927752
YBL002W	HTB2	Histone H2B; core histone protein required for chromatin assembly and chromosome function; nearly identical to HTB1; Rad6p-Bre1p-Lge1p mediated ubiquitination regulates reassembly after DNA replication, transcriptional activation, meiotic DSB formation and H3 methylation	0.292863233745944	0.799288256227758	5482.5554375	0.0112225940431307	0.00590360457851679	3.72371352852817	0.620780021513015	0.95711743772242	8382.75	0.000401163417282908	0.000467643307626182	7.30523155016529
YBL003C	HTA2	Histone H2A; core histone protein required for chromatin assembly and chromosome function; one of two nearly identical (see also HTA1) subtypes; DNA damage-dependent phosphorylation by Mec1p facilitates DNA repair; acetylated by Nat4p	0.631642216162868	0.927758007117438	14972.523125	0.000145373206511751	0.000285921052685613	9.15348408700118	0.630825230177596	0.930604982206406	5538.25	0.000649804559118953	0.00063851141284764	6.66224353677987
YBL004W	UTP20	Component of the small-subunit (SSU) processome; SSU processome is involved in the biogenesis of the 18S rRNA	0.0290802151473653	0.619395017793594	2603.13925	0.632833804113949	0.165259417760512	0.505103981823083	0.306248774817	0.369928825622776	539.9375	0.000562139677886421	0.000577042951777268	6.85039427737775
YBL005W	PDR3	Transcriptional activator of the pleiotropic drug resistance network; regulates expression of ATP-binding cassette (ABC) transporters through binding to cis-acting PDRE sites (PDR responsive elements); has a role in response to drugs and organic solvents; post-translationally up-regulated in cells lacking functional mitochondrial genome; involved in diauxic shift; relative distribution to nucleus…	0.167431526071915	0.239501779359431	819.1706625	0.0192895518215942	0.00895771916948438	3.25554124559082	0.335461455192278	0.500889679715303	705	0.000922641747189636	0.000809798509195358	6.22408747849205
YBL006C	LDB7	Component of the RSC chromatin remodeling complex; interacts with Rsc3p, Rsc30p, Npl6p, and Htl1p to form a module important for a broad range of RSC functions	0.0316264751749591	0.640391459074733	2816.6149375	0.561237028743529	0.149481035878194	0.617559417983644	0.0890481234570031	0.234875444839858	396.75	0.112303871726329	0.0321299586854735	1.87211413394158
YBL007C	SLA1	Cytoskeletal protein binding protein; required for assembly of the cortical actin cytoskeleton; interacts with proteins regulating actin dynamics and proteins required for endocytosis; found in the nucleus and cell cortex; has 3 SH3 domains	-0.215484156007373	0.943594306049822	18331.73875	0.00678526933541527	0.00400093069949127	-4.18752324286464	-0.442022972594078	0.821174377224199	2070.1875	0.00039764387166908	0.0004664376391004	-7.31743698559259
YBL008W	HIR1	Subunit of the HIR complex; HIR is a nucleosome assembly complex involved in regulation of histone gene transcription; contributes to nucleosome formation, heterochromatic gene silencing, and formation of functional kinetochores	-0.0731763230493412	0.231138790035587	797.55039375	0.211892739619216	0.0655618759364154	-1.40983300753865	-0.296529003713644	0.263701067615658	425.5	0.000808528606733956	0.000749358504167416	-6.38634437001258
YBL009W	ALK2	Protein kinase; along with its paralog, ALK1, required for proper spindle positioning and nuclear segregation following mitotic arrest, proper organization of cell polarity factors in mitosis, proper localization of formins and polarity factors, and survival in cells that activate spindle assembly checkpoint; phosphorylated in response to DNA damage; ALK2 has a paralog, ALK1, that arose from the …	-0.124252566460468	0.266014234875445	900.15984375	0.072425086189744	0.0264427320082192	-2.21160903178896	-0.248695283691552	0.370729537366548	540.4375	0.00217666095659317	0.00143423148588435	-5.24394235243942
YBL010C		Putative protein of unknown function; green fluorescent protein (GFP)-fusion protein colocalizes with clathrin-coated vesicles	-0.378346880359157	0.161565836298932	548.44411875	0.00218226553695287	0.00173922960190925	-5.35899133915371	-0.321464915586007	0.113345195729537	248.875	0.00760668175899842	0.00356906562262625	-4.01251598570715
YBL011W	SCT1	Glycerol 3-phosphate/dihydroxyacetone phosphate sn-1 acyltransferase; dual substrate-specific acyltransferase of the glycerolipid biosynthesis pathway; prefers 16-carbon fatty acids; similar to Gpt2p; gene is constitutively transcribed	-0.118662478332338	0.151245551601424	515.06859375	0.0564550503477238	0.0214889812331245	-2.40028049439077	-0.221853277657927	0.60373665480427	892.5	0.0165999186671098	0.00667844284628516	-3.33779965262667
YBL013W	FMT1	Methionyl-tRNA formyltransferase; catalyzes the formylation of initiator Met-tRNA in mitochondria; potential Cdc28p substrate	-0.486041978650859	0.0208185053380783	24.028451875	0.0053770822193679	0.00335666845841582	-4.41261288819357	-0.717864529250299	0.0370996441281139	65.375	0.00126251597870435	0.000995392031018578	-5.85140005715381
YBL014C	RRN6	Component of the core factor (CF) rDNA transcription factor complex; CF is required for transcription of 35S rRNA genes by RNA polymerase I and is composed of Rrn6p, Rrn7p, and Rrn11p	-0.0880289234616179	0.157651245551601	536.18646875	0.1640446225724	0.052738160487778	-1.60204818181867	-0.440454804000526	0.208007117437722	368.125	0.000258110328113823	0.000357601613403042	-7.93741764824284
YBL015W	ACH1	Protein with CoA transferase activity; particularly for CoASH transfer from succinyl-CoA to acetate; has minor acetyl-CoA-hydrolase activity; phosphorylated; required for acetate utilization and for diploid pseudohyphal growth	-1.71059084646539	0.981138790035587	34801.703125	3.47246945023362e-06	3.7349736866518e-05	-18.2684754041628	-1.86432503017019	0.984697508896797	16163.8125	7.43345203484905e-06	4.39000940907483e-05	-15.0853924750551
YBL016W	FUS3	Mitogen-activated serine/threonine protein kinase involved in mating; phosphoactivated by Ste7p; substrates include Ste12p, Far1p, Bni1p, Sst2p; inhibits invasive growth during mating by phosphorylating Tec1p, promoting its; inhibits recruitment of Ste5p, Cdc42p-mediated asymmetry and mating morphogenesis	-0.112765458515913	0.526512455516014	1965.9311875	0.218378090775813	0.067275741618668	-1.38699472216308	-0.493302834312237	0.422419928825623	600.6875	0.00200615853366918	0.00134878005793455	-5.33187095042049
YBL017C	PEP1	Type I transmembrane sorting receptor for multiple vacuolar hydrolases; cycles between the late-Golgi and prevacuolar endosome-like compartments	-0.354305450463671	0.78932384341637	5143.1243125	0.00109096901931736	0.00106103375162385	-6.17877114428975	-0.411607747522633	0.794839857651246	1788.8125	0.000269798777180078	0.000366484806191893	-7.87190353845454
YBL018C	POP8	Subunit of both RNase MRP and nuclear RNase P; RNase MRP cleaves pre-rRNA, while nuclear RNase P cleaves tRNA precursors to generate mature 5' ends and facilitates turnover of nuclear RNAs; relocalizes to the cytosol in response to hypoxia	0.115775219554765	0.163879003558719	557.2283875	0.130480377838352	0.0432762700760119	1.7724725058723	0.202077321947214	0.175800711743772	332.25	0.0120966713517386	0.00518759832113758	3.60413883358021
YBL019W	APN2	Class II abasic (AP) endonuclease involved in repair of DNA damage; homolog of human HAP1 and E. coli exoIII	-0.144778994393749	0.33914590747331	1127.16293125	0.040994109117187	0.016466966893226	-2.64702617882688	-0.0505249848412688	0.414056939501779	589.75	0.359642575025476	0.0861675546857672	-0.994940326236638
YBL020W	RFT1	Membrane protein required for translocation of Man5GlcNac2-PP-Dol; required for translocation of Man5GlcNac2-PP-Dol from the cytoplasmic side to the lumenal side of the ER membrane but is not the flippase; mutation is suppressed by expression of human p53 protein; essential gene	-0.259627853397831	0.730427046263345	3963.610625	0.009889236474699	0.00534155982937031	-3.83749683374203	-0.22046741175435	0.716014234875445	1241.5	0.013976058033479	0.00582249571344246	-3.48144860656975
YBL021C	HAP3	Subunit of the Hap2p/3p/4p/5p CCAAT-binding complex; complex is heme-activated and glucose-repressed; complex is a transcriptional activator and global regulator of respiratory gene expression; contains sequences contributing to both complex assembly and DNA binding	-0.414516611863519	0.472241992882562	1677.6475	0.00227667857885117	0.00179164270197638	-5.31167757384914	-0.422450618219117	0.319750889679715	487.4375	0.000295700156122176	0.000388998849623624	-7.7377650881736
YBL022C	PIM1	ATP-dependent Lon protease; involved in degradation of misfolded proteins in mitochondria; required for biogenesis and maintenance of mitochondria	-0.279877527676258	0.913701067615658	12573.559375	0.00383762310379293	0.00262092781395827	-4.75220890428091	-0.42035837073443	0.744839857651246	1400.4375	0.000485364086698099	0.000528861547516133	-7.04542280207555
YBL023C	MCM2	Protein involved in DNA replication; component of the Mcm2-7 hexameric helicase complex that binds chromatin as a part of the pre-replicative complex; relative distribution to the nucleus increases upon DNA replication stress	-0.295686791109357	0.68914590747331	3365.634875	0.00290774983198721	0.00212901977688223	-5.04415924728281	-0.317092371108952	0.363967971530249	533.375	0.00047484622216822	0.000523359063689274	-7.07490370190548
YBL024W	NCL1	S-adenosyl-L-methionine-dependent tRNA: m5C-methyltransferase; methylates cytosine to m5C at several positions in tRNAs and intron-containing pre-tRNAs; increases proportion of tRNALeu(CAA) with m5C at wobble position in response to hydrogen peroxide, causing selective translation of mRNA from genes enriched in TTG codon; loss of NCL1 confers hypersensitivity to oxidative stress; similar to Nop2p…	0.212487353773049	0.682562277580071	3297.1811875	0.0140404835481186	0.00697576568486604	3.52647612570495	0.0704214894382278	0.649644128113879	1013.0625	0.26936803335655	0.0674218383853448	1.22172367814875
YBL025W	RRN10	Protein involved in promoting high level transcription of rDNA; subunit of UAF (upstream activation factor) for RNA polymerase I	0.181108773702131	0.104626334519573	329.8094	0.0403102223843993	0.0162599450449285	2.66015933571534	0.170190094453745	0.136476868327402	283.4375	0.0470995347082289	0.0154045892224807	2.51586353399447
YBL026W	LSM2	Lsm (Like Sm) protein; part of heteroheptameric complexes (Lsm2p-7p and either Lsm1p or 8p): cytoplasmic Lsm1p complex involved in mRNA decay; nuclear Lsm8p complex part of U6 snRNP and possibly involved in processing tRNA, snoRNA, and rRNA; relocalizes from nucleus to cytoplasmic foci upon DNA replication stress	0.267220667515612	0.26797153024911	907.71740625	0.0172975238336857	0.00821335687992843	3.34742684742078	0.36757992544384	0.457651245551601	649.1875	0.00700273515970864	0.00335702992724711	4.08779399557184
YBL027W	RPL19B	Ribosomal 60S subunit protein L19B; rpl19a and rpl19b single null mutations result in slow growth, while the double null mutation is lethal; homologous to mammalian ribosomal protein L19, no bacterial homolog; RPL19B has a paralog, RPL19A, that arose from the whole genome duplication	0.0752238132896545	0.845195729537367	7192.8555625	0.34616377812474	0.0996862401680266	1.02876517346999	0.202258444527093	0.967437722419929	9784.125	0.044684021606064	0.0147603202303135	2.55572074643934
YBL028C		Protein of unknown function that may interact with ribosomes; green fluorescent protein (GFP)-fusion protein localizes to the nucleolus; predicted to be involved in ribosome biogenesis	0.00756368162783482	0.0601423487544484	162.17325625	0.900469219550018	0.221774325488957	0.130876750389165	0.303272016306789	0.207473309608541	367.125	0.0162189271894841	0.00655538936591491	3.3570310938443
YBL029C-A		Protein of unknown function; green fluorescent protein (GFP)-fusion protein localizes to the cell periphery; protein abundance increases in response to DNA replication stress; has potential orthologs in Saccharomyces species and in Yarrowia lipolytica	0.0163307325730288	0.319039145907473	1061.3509875	0.9068488395316	0.222984817057343	0.122436698363445	-0.125516259963962	0.684697508896797	1120.1875	0.0494800309327408	0.0160618731042989	-2.47865717857849
YBL029W		Non-essential protein of unknown function	-1.26632137893965	0.0379003558718861	67.8917875	0.000150371033724173	0.0002909927748993	-9.09493648930286	0.567809977086116	0.592526690391459	871	0.000137604602891679	0.000239867258335334	8.92002114533219
YBL030C	PET9	Major ADP/ATP carrier of the mitochondrial inner membrane; exchanges cytosolic ADP for mitochondrially synthesized ATP; also imports heme and ATP; required for viability in many lab strains that carry a sal1 mutation; PET9 has a paralog, AAC3, that arose from the whole genome duplication; human homolog SLC25A4 implicated in progressive external ophthalmoplegia can complement yeast null mutant	-1.22270724083054	0.999644128113879	75809.261875	9.20458078517404e-07	2.00744136145438e-05	-23.2480154111241	-0.648681954452292	0.987188612099644	18087.8125	0.000697353172870403	0.000673906842992059	-6.57207384169191
YBL031W	SHE1	Mitotic spindle protein; interacts with components of the Dam1 (DASH) complex, its effector Sli15p, and microtubule-associated protein Bim1p; also localizes to nuclear microtubules and to the bud neck in a ring-shaped structure; inhibits dynein function	0.04307903465015	0.112989323843416	375.9916625	0.492256029962912	0.133880064123269	0.734726307961144	0.0337916406904686	0.0631672597864769	140.5625	0.839248008378021	0.173756791420608	0.212199825153036
YBL032W	HEK2	RNA binding protein involved in asymmetric localization of ASH1 mRNA; represses translation of ASH1 mRNA, an effect reversed by Yck1p-dependent phosphoryation; regulates telomere position effect and length; similarity to hnRNP-K	0.0187093326854875	0.459786476868327	1621.5959375	0.790282581395214	0.199064418551896	0.279035892290545	-0.13452087081762	0.676868327402135	1100.5	0.0334120486844828	0.011706518639717	-2.77848345265859
YBL033C	RIB1	GTP cyclohydrolase II; catalyzes the first step of the riboflavin biosynthesis pathway	-0.177933983525131	0.741103202846975	4129.407875	0.0176431429816047	0.0083393606515578	-3.33066687912265	-0.300770065743862	0.621886120996441	941.0625	0.00505228148831949	0.00264306306390915	-4.39273554134266
YBL034C	STU1	Component of the mitotic spindle; binds to interpolar microtubules via its association with beta-tubulin (Tub2p); required for interpolar microtubules to provide an outward force on the spindle poles	-0.257938209682631	0.337544483985765	1124.82926875	0.00585518142254682	0.00357096548489771	-4.32935368122367	-0.243036008022911	0.154003558718861	305.5625	0.0107025173066704	0.00469129088528311	-3.70976027913376
YBL035C	POL12	B subunit of DNA polymerase alpha-primase complex; required for initiation of DNA replication during mitotic and premeiotic DNA synthesis; also functions in telomere capping and length regulation	-0.0537178031251564	0.579715302491103	2288.88275	0.460123264101208	0.126516291953973	-0.793145727070559	-0.445127810918271	0.288967971530249	451.6875	0.000285682926134667	0.000378287269430077	-7.7879650162448
YBL036C		Putative non-specific single-domain racemase; based on structural similarity; binds pyridoxal 5'-phosphate; expression of GFP-fusion protein induced in response to the DNA-damaging agent MMS	-0.0816437102486383	0.561743772241993	2174.378625	0.174940641971356	0.0558555994992477	-1.55397990554893	0.0359587130685862	0.527758007117438	749.3125	0.559737559560293	0.125111380052749	0.618687076495762
YBL037W	APL3	Alpha-adaptin; large subunit of the clathrin associated protein complex (AP-2); involved in vesicle mediated transport	-0.041400498116996	0.764590747330961	4590.28925	0.513868616478971	0.13889124469116	-0.696907552795989	-0.0511932014340568	0.457829181494662	649.4375	0.380032330546618	0.0899428516468101	-0.95033508115328
YBL038W	MRPL16	Mitochondrial ribosomal protein of the large subunit; homologous to bacterial L16 ribosomal protein; synthetic lethality with hac1 mutation suggests a possible role in synthesis of precursors for protein glycosylation	-0.461838986671907	0.77491103202847	4828.795625	0.000189405916313893	0.000337019017938046	-8.70400249593814	-0.332121501058432	0.645017793594306	1006	0.000874216331622313	0.00078893701666419	-6.28995217343701
YBL039C	URA7	Major CTP synthase isozyme (see also URA8); catalyzes the ATP-dependent transfer of the amide nitrogen from glutamine to UTP, forming CTP, the final step in de novo biosynthesis of pyrimidines; involved in phospholipid biosynthesis; capable of forming cytoplasmic filaments termed cytoophidium, especially during conditions of glucose depletion; URA7 has a paralog, URA8, that arose from the whole g…	0.413886170294602	0.556583629893238	2140.42675	0.000258479543960579	0.000410796069826579	8.20074741258586	0.446574089482761	0.54644128113879	787.5625	8.24330429486782e-05	0.000175319479790077	9.79809008967569
YBL040C	ERD2	HDEL receptor; an integral membrane protein that binds to the HDEL motif in proteins destined for retention in the endoplasmic reticulum; has a role in maintenance of normal levels of ER-resident proteins	0.133198048609207	0.876690391459075	9010.8555625	0.0679152634388763	0.0250945972210806	2.26006714281757	0.151802818750818	0.833274021352313	2199.6875	0.113765683153466	0.0324328199644926	1.86263846136249
YBL041W	PRE7	Beta 6 subunit of the 20S proteasome	0.127267912263555	0.683096085409253	3302.7516875	0.057376656344143	0.021796788517733	2.38793599863165	0.0990691217927762	0.822953736654804	2101.5625	0.142427088697101	0.0393099925832217	1.6978672396854
YBL042C	FUI1	High affinity uridine permease, localizes to the plasma membrane; also mediates low but significant transport of the cytotoxic nucleoside analog 5-fluorouridine; not involved in uracil transport; relative distribution to the vacuole increases upon DNA replication stress	0.866714565402857	0.801245551601424	5545.483125	7.16956126975636e-06	5.27942481864305e-05	16.0050185060359	0.628470341871684	0.721886120996441	1268.125	1.996733872769e-05	7.54526416242465e-05	12.6537135205471
YBL043W	ECM13	Non-essential protein of unknown function; induced by treatment with 8-methoxypsoralen and UVA irradiation; ECM13 has a paralog, YJR115W, that arose from the whole genome duplication	-2.19665748898572	0.841637010676157	7032.6834375	2.78816504039324e-07	1.4795648773246e-05	-28.8507088785166	-2.5704406096294	0.905782918149466	4046.3125	6.8488852370659e-08	6.29483334319316e-06	-34.2904051145917
YBL044W		Putative protein of unknown function; YBL044W is not an essential protein	-0.0381019347386835	0.0170818505338078	18.0850170625	0.801708516518396	0.201754400908332	-0.263402280208603	-0.607888112573884	0.0100533807829181	6.625	0.13241604846415	0.0369179262832919	-1.75136615738068
YBL045C	COR1	Core subunit of the ubiquinol-cytochrome c reductase complex; the ubiquinol-cytochrome c reductase complex (bc1 complex) is a component of the mitochondrial inner membrane electron transport chain	-0.176499479715238	0.976334519572954	30523.509375	0.135666881649123	0.0448204031954665	-1.74349902399573	-0.590432566835617	0.975978647686833	12578.1875	0.00054360289042281	0.000568459008247869	-6.89453395458182
YBL046W	PSY4	Regulatory subunit of protein phosphatase PP4; presence of Psy4p in the PP4 complex (along with catalytic subunit Pph3p and Psy2p) is required for dephosphorylation of the histone variant H2AX, but not for dephosphorylation of Rad53p, during recovery from the DNA damage checkpoint; localization is cell-cycle dependent and regulated by Cdc28p phosphorylation; required for cisplatin resistance; hom…	-0.164823112027867	0.472953736654804	1681.533125	0.0464567814229666	0.0182807639796685	-2.54990338418748	-0.162782162014732	0.131850533807829	277.375	0.0421119847731219	0.0140908605510249	-2.60077011198724
YBL047C	EDE1	Scaffold protein involved in the formation of early endocytic sites; putative regulator of cytokinesis; homo-oligomerization is required for localization to and organization of endocytic sites; has a network of interactions with other endocytic proteins; binds membranes in a ubiquitin-dependent manner; may also bind ubiquitinated membrane-associated proteins; interacts with Cmk2 and functions ups…	-0.212971181619349	0.839679715302491	6914.187	0.0101721391400375	0.00546098864955616	-3.81196651975784	-0.177845101564092	0.849644128113879	2447.625	0.0351022327569934	0.012192485814257	-2.74032388793535
YBL048W	RRT1	Protein of unknown function; identified in a screen for mutants with increased levels of rDNA transcription; dubious open reading frame unlikely to encode a protein, based on experimental and comparative sequence data	-0.258803957455573	0.917081850533808	13025.3371875	0.0199919256748425	0.00921106165806353	-3.22562997999576	0.18113357815273	0.125800711743772	266.5625	0.400439484344064	0.0941788275596038	0.907533914070666
YBL049W	MOH1	Protein of unknown function; has homology to kinase Snf7p; not required for growth on nonfermentable carbon sources; essential for survival in stationary phase; possibly linked with vacuolar transport	-0.224353953945045	0.746975088967971	4216.315125	0.0551570924926418	0.0210840407427986	-2.41803380695834	0.308258945412953	0.840391459074733	2288.375	0.00426100761656911	0.00231420034449008	4.55709322190511
YBL050W	SEC17	Alpha-SNAP cochaperone; SNARE-complex adaptor for Sec18 (NSF) during the disassembly of postfusion cis-SNARE complexes; stimulates the ATPase activity of Sec18p; peripheral membrane protein required for vesicular transport between ER and Golgi, the 'priming' step in homotypic vacuole fusion, and autophagy; similar to mammalian alpha-SNAP	-0.111400663303208	0.886298932384342	9745.457625	0.0717422178991542	0.0262572827212943	-2.21874006248455	-0.0202586553888678	0.769928825622776	1589.25	0.713173320211719	0.152621167687849	-0.386219031430558
YBL051C	PIN4	Protein involved in G2/M phase progression and response to DNA damage; interacts with Rad53p; contains an RNA recognition motif, a nuclear localization signal, and several SQ/TQ cluster domains; hyperphosphorylated in response to DNA damage	0.132922412345861	0.435409252669039	1493.784875	0.0512498013050604	0.0198090675420179	2.47428807447635	-0.116073852626745	0.692170818505338	1146.3125	0.112625699335477	0.0321648293407312	-1.87001744815942
YBL052C	SAS3	Histone acetyltransferase catalytic subunit of NuA3 complex; acetylates histone H3, involved in transcriptional silencing; homolog of the mammalian MOZ proto-oncogene; mutant has aneuploidy tolerance; sas3gcn5 double mutation is lethal	-0.0273149691609795	0.370818505338078	1240.91753125	0.622538130479889	0.162944462906931	-0.520805886729399	-0.12145624550206	0.263434163701068	425	0.082064594060395	0.0246430856050368	-2.10235364384184
YBL054W	TOD6	PAC motif binding protein involved in rRNA and ribosome biogenesis; subunit of the RPD3L histone deacetylase complex; Myb-like HTH transcription factor; hypophosphorylated by rapamycin treatment in a Sch9p-dependent manner; activated in stochastic pulses of nuclear localization	0.556421016238061	0.516903914590747	1917.0969375	6.33395629189721e-05	0.000173207678193157	10.7037113100715	0.376981001205857	0.279893238434164	442.25	0.00207486228019105	0.00138334388234478	5.29544790098232
YBL055C		3'-->5' exonuclease and endonuclease with a possible role in apoptosis; has similarity to mammalian and C. elegans apoptotic nucleases	-0.189188571607522	0.522775800711744	1952.621625	0.0109592515929736	0.00579667606164713	-3.7449378619699	-0.141064610629679	0.358007117437722	527.375	0.0433717588299795	0.014411394049507	-2.57834857227926
YBL056W	PTC3	Type 2C protein phosphatase (PP2C); dephosphorylates Hog1p (see also Ptc2p) to limit maximal kinase activity induced by osmotic stress; dephosphorylates T169 phosphorylated Cdc28p (see also Ptc2p); role in DNA damage checkpoint inactivation; PTC3 has a paralog, PTC2, that arose from the whole genome duplication	-0.00148996157187309	0.83932384341637	6910.3260625	0.980158624648357	0.236993656312405	-0.026006120311203	-0.0141654973711788	0.852846975088968	2520.875	0.827069954443707	0.17171939050913	-0.228594172226285
YBL057C	PTH2	One of two mitochondrially-localized peptidyl-tRNA hydrolases; negatively regulates the ubiquitin-proteasome pathway via interactions with ubiquitin-like ubiquitin-associated proteins; dispensable for cell growth; see also PTH1	-0.0637462365387558	0.736476868327402	4068.2573125	0.2486852510875	0.0749711395442623	-1.28788143413555	0.163946047841061	0.464056939501779	657.5	0.0122101245174635	0.00522005224995684	3.59614751164596
YBL058W	SHP1	UBX (ubiquitin regulatory X) domain-containing protein; regulates Glc7p phosphatase activity; shp1 mutants are impaired in growth and mitotic progression; functions in growth and mitotic progression require Cdc48p binding; mitotic phenotype is caused by reduced Glc7p activity; interacts with ubiquitylated proteins, required for degradation of a ubiquitylated model substrate	-0.0340876255814404	0.778825622775801	4916.200375	0.51842490431303	0.139879018517555	-0.689072509575152	-0.0747197974302299	0.803024911032028	1867.8125	0.257778967842679	0.06483819465214	-1.25540596106093
YBL059C-A	CMC2	Protein involved in respiratory chain complex assembly or maintenance; protein of the mitochondrial intermembrane space; contains twin Cx9C motifs that can form coiled coil-helix-coiled-coil helix fold	-0.390926781110627	0.52864768683274	1975.953875	0.000773400014127187	0.000845288054859542	-6.619830642253	-0.185267414155127	0.423665480427046	602.0625	0.0882153502947487	0.0261690819431306	-2.04919408624902
YBL059W		Putative protein of unknown function; the authentic, non-tagged protein is detected in highly purified mitochondria in high-throughput studies; YBL059W has a paralog, YER093C-A, that arose from the whole genome duplication	-0.656368998125576	0.649466192170818	2905.2366875	1.98388919392055e-05	9.08478016788054e-05	-13.2773122020855	-0.555057880670738	0.186120996441281	345.0625	7.08269842214186e-05	0.000162438056937164	-10.0726109770204
YBL060W	YEL1	Guanine nucleotide exchange factor specific for Arf3p; localized to the bud neck and tip; required for localization of Arf3p to the bud neck and tip	-0.274393903951939	0.387900355871886	1304.62046875	0.00324903151787278	0.00231491270356977	-4.92597260071923	-0.181747675983336	0.276423487544484	438.875	0.0196698035811317	0.00765106661022946	-3.19865334709537
YBL061C	SKT5	Activator of Chs3p (chitin synthase III) during vegetative growth; recruits Chs3p to the bud neck via interaction with Bni4p; SKT5 has a paralog, SHC1, that arose from the whole genome duplication	-0.144672318493361	0.156761565836299	533.60060625	0.0539273895254244	0.0206666128270663	-2.43526806143586	-0.13168903650447	0.24279359430605	404.3125	0.0349036749495639	0.0121347472595387	-2.74470280220288
YBL063W	KIP1	Kinesin-related motor protein; required for mitotic spindle assembly, chromosome segregation, and 2 micron plasmid partitioning; functionally redundant with Cin8p for chromosomal but not plasmid functions	-0.257138125234262	0.205516014234875	704.4365125	0.00821825692951226	0.00461811005191282	-4.00733177442378	-0.142010907110957	0.102669039145907	230.375	0.061150385549273	0.0192832342592923	-2.32006488943892
YBL064C	PRX1	Mitochondrial peroxiredoxin with thioredoxin peroxidase activity; has a role in reduction of hydroperoxides; reactivation requires Trr2p and glutathione; induced during respiratory growth and oxidative stress; phosphorylated; protein abundance increases in response to DNA replication stress	-0.150445058629149	0.974021352313167	29519.61875	0.334342343469019	0.0966942260893822	-1.05659304986363	-0.442623974415977	0.951245551601423	7608.4375	0.00121333017029601	0.00096764226175104	-5.89765667996114
YBL066C	SEF1	Putative transcription factor; has homolog in Kluyveromyces lactis	-0.470606755741979	0.170462633451957	582.839925	0.000163674408475032	0.000306538865493222	-8.94956468151677	-0.180396916927776	0.598220640569395	882.375	0.0120105392525345	0.00516216335398955	-3.61026169340136
YBL067C	UBP13	Ubiquitin-specific protease that cleaves Ub-protein fusions; UBP13 has a paralog, UBP9, that arose from the whole genome duplication	0.593516431728	0.587544483985765	2344.23675	8.00030750224892e-05	0.000203402081342954	10.2454352818332	0.535337272133563	0.707918149466192	1204.3125	5.62766927203851e-05	0.000145349186490185	10.5019456666081
YBL068W	PRS4	5-phospho-ribosyl-1(alpha)-pyrophosphate synthetase, synthesizes PRPP; which is required for nucleotide, histidine, and tryptophan biosynthesis; one of five related enzymes, which are active as heteromultimeric complexes; PRS4 has a paralog, PRS2, that arose from the whole genome duplication; a missense mutation in the conserved residue R196 of its human homolog PRPS1 is pathogenic	0.25422509976263	0.602491103202847	2461.7785625	0.00633177663296927	0.00379987331399422	4.25371727765823	0.10211383477306	0.366725978647687	536.4375	0.124238751387777	0.0349600973467872	1.79810583298601
YBL069W	AST1	Lipid raft associated protein; interacts with the plasma membrane ATPase Pma1p and has a role in its targeting to the plasma membrane by influencing its incorporation into lipid rafts; sometimes classified in the medium-chain dehydrogenase/reductases (MDRs) superfamily; AST1 has a paralog, AST2, that arose from the whole genome duplication	-0.114882768693112	0.105516014234875	334.7747875	0.220479032395016	0.0677376078573275	-1.37973042968079	-0.21234802626403	0.0852313167259787	197.875	0.0139941433042795	0.00582641818309411	-3.48035886440253
YBL071W-A	KTI11	Zn-ribbon protein that co-purifies with Dph1 and Dph2; in a complex required for synthesis of diphthamide on translation factor eEF2 and with Elongator subunits Iki3p, Elp2p, and Elp3p; involved in modification of wobble nucleosides in tRNAs; forms a stable heterodimer with Ats1p	0.300210348370169	0.0512455516014235	122.012026875	0.0663687484682324	0.0245904225039172	2.27746582167596	0.165556094627766	0.0806049822064057	189.4375	0.290106287205193	0.0719092786183331	1.16448611424829
YBL072C	RPS8A	Protein component of the small (40S) ribosomal subunit; homologous to mammalian ribosomal protein S8, no bacterial homolog; RPS8A has a paralog, RPS8B, that arose from the whole genome duplication	0.257396769061494	0.909786476868327	12025.4265	0.0261893479191687	0.011460174877082	3.00338607902011	0.2808632483681	0.97491103202847	12403	0.0202489988116332	0.00782768964233711	3.17509519011298
YBL074C	AAR2	Component of the U5 snRNP complex; required for splicing of U3 precursors; originally described as a splicing factor specifically required for splicing pre-mRNA of the MATa1 cistron	-0.406950160831414	0.0222419928825623	25.947115375	0.0783821728371597	0.0282060360746953	-2.15222414565729	-0.204312870302354	0.0533807829181495	112.5625	0.0322811745733386	0.0113668831856751	-2.80519853440995
YBL075C	SSA3	ATPase involved in protein folding and the response to stress; plays a role in SRP-dependent cotranslational protein-membrane targeting and translocation; member of the heat shock protein 70 (HSP70) family; localized to the cytoplasm; SSA3 has a paralog, SSA4, that arose from the whole genome duplication	1.23845088280501	0.957651245551601	22068.21125	2.91031129406237e-05	0.000112328620977206	12.3698177013252	1.19569736075275	0.965480427046263	9345.0625	8.70666819515282e-05	0.000179885505798844	9.70082331761385
YBL076C	ILS1	Cytoplasmic isoleucine-tRNA synthetase; target of the G1-specific inhibitor reveromycin A	-0.0735106319917867	0.920640569395018	13552.74625	0.282790989550402	0.0835744203663143	-1.18856502668755	-0.35317248703531	0.883451957295374	3226.6875	0.0014329161955598	0.00107931975601646	-5.70583681963787
YBL078C	ATG8	Component of autophagosomes and Cvt vesicles; regulator of Atg1p, targets it to autophagosomes; binds the Atg1p-Atg13p complex, triggering its vacuolar degradation; unique ubiquitin-like protein whose conjugation target is lipid phosphatidylethanolamine (PE); Atg8p-PE is anchored to membranes, is involved in phagophore expansion, and may mediate membrane fusion during autophagosome formation; dec…	0.300108072250795	0.64270462633452	2836.9848125	0.00621268003241096	0.00374717867132337	4.27199663179253	0.210662152766162	0.693594306049822	1150.9375	0.0111891719822217	0.00487425145064067	3.67123138497612
YBL079W	NUP170	Subunit of the inner ring of the nuclear pore complex (NPC); contributes to NPC assembly and nucleocytoplasmic transport; both Nup170p and NUP157p are similar to human Nup155p; NUP170 has a paralog, NUP157, that arose from the whole genome duplication	0.087700613000564	0.761743772241993	4496.876	0.242006831030439	0.0732684637758631	1.30874022654642	-0.0482593199420366	0.514056939501779	724.4375	0.398403239283523	0.0938371145670871	-0.91172784026785
YBL080C	PET112	Subunit of the trimeric GatFAB AmidoTransferase(AdT) complex; involved in the formation of Q-tRNAQ; mutation is functionally complemented by the bacterial GatB ortholog	-0.343422991775292	0.218327402135231	757.291175	0.00130064719781872	0.00120299158962023	-5.96248912543449	-0.170674328158325	0.21085409252669	372.3125	0.030536503310113	0.0109060092639005	-2.84846666929669
YBL081W		Non-essential protein of unknown function; null mutation results in a decrease in plasma membrane electron transport	-0.492024832124089	0.290035587188612	975.89500625	0.00365502896147751	0.00252688391008227	-4.80265308101999	-0.0931661804625482	0.157384341637011	309.3125	0.242963857589451	0.0617134072793326	-1.30047221276978
YBL082C	ALG3	Dolichol-P-Man dependent alpha(1-3) mannosyltransferase; involved in the synthesis of dolichol-linked oligosaccharide donor for N-linked glycosylation of proteins	0.159342239173706	0.674021352313167	3198.5193125	0.0613429249210161	0.0230699779187299	2.33710494597517	0.281680061295674	0.411032028469751	586.9375	0.0129539086913499	0.00544907754302379	3.54572369157717
YBL084C	CDC27	Subunit of the Anaphase-Promoting Complex/Cyclosome (APC/C); APC/C is a ubiquitin-protein ligase required for degradation of anaphase inhibitors, including mitotic cyclins, during the metaphase/anaphase transition	-0.0532339536797766	0.401423487544484	1351.2459375	0.527986885000834	0.142195100991725	-0.672777094350148	-0.0206645555932674	0.539679715302491	776.3125	0.662503467102789	0.143799943650972	-0.459756951105397
YBL085W	BOI1	Protein implicated in polar growth; functionally redundant with Boi2p; interacts with bud-emergence protein Bem1p; contains an SH3 (src homology 3) domain and a PH (pleckstrin homology) domain; relocalizes from bud neck to cytoplasm upon DNA replication stress; BOI1 has a paralog, BOI2, that arose from the whole genome duplication	-0.283198363287358	0.498754448398577	1819.0025	0.00230419099690985	0.00181076305746536	-5.29831376637421	-0.197153522243132	0.564768683274021	818.1875	0.00533770621534334	0.0027546755122356	-4.34049417422323
YBL086C		Protein of unknown function; green fluorescent protein (GFP)-fusion protein localizes to the cell periphery	0.315031195662114	0.198042704626335	677.758975	0.00153714918072733	0.00135150596168511	5.76237737065961	0.233192445954157	0.189679715302491	350	0.00730077100258129	0.00346304822758447	4.04976995276278
YBL087C	RPL23A	Ribosomal 60S subunit protein L23A; homologous to mammalian ribosomal protein L23 and bacterial L14; RPL23A has a paralog, RPL23B, that arose from the whole genome duplication	0.210902468877205	0.378113879003559	1267.06615	0.031987262375169	0.0133780734860488	2.84257117791538	0.279583393763779	0.890925266903915	3460.1875	0.00514295509125293	0.00267500968783274	4.37578499210739
YBL088C	TEL1	Protein kinase primarily involved in telomere length regulation; contributes to cell cycle checkpoint control in response to DNA damage; acts with Red1p and Mec1p to promote interhomolog recombination by phosphorylation of Hop1; functionally redundant with Mec1p; regulates P-body formation induced by replication stress; homolog of human ataxia-telangiectasia mutated (ATM) gene, the gene responsib…	0.0861071188266847	0.519395017793594	1928.729	0.20017777308166	0.0625947773161395	1.45278490089739	0.0918560934090905	0.319217081850534	487.1875	0.177493513594791	0.0473070973055782	1.53558219398595
YBL089W	AVT5	Putative transporter; member of a family of seven S. cerevisiae genes (AVT1-7) related to vesicular GABA-glycine transporters; AVT5 has a paralog, AVT6, that arose from the whole genome duplication	-0.248129868886965	0.296085409252669	991.4938625	0.0214005880038697	0.00971430659576893	-3.16900019964679	-0.0561851977644061	0.486832740213523	686.25	0.373416799112148	0.0887689320444245	-0.964595169907655
YBL090W	MRP21	Mitochondrial ribosomal protein of the small subunit; MRP21 exhibits genetic interactions with mutations in the COX2 and COX3 mRNA 5'-untranslated leader sequences	-0.232297446987811	0.294128113879004	988.40738125	0.0469634462217003	0.0184371722288068	-2.54152428009015	-0.0143512655524145	0.506049822064057	711.0625	0.907543261749775	0.185374448503055	-0.121331389693189
YBL091C	MAP2	Methionine aminopeptidase; catalyzes the cotranslational removal of N-terminal methionine from nascent polypeptides; function is partially redundant with that of Map1p	-0.118946252293791	0.767615658362989	4669.3855	0.0558646284513143	0.0213183054021598	-2.40830187135667	0.0149743010511437	0.739679715302491	1374	0.828703452550497	0.171921359624208	0.226391081141948
YBL091C-A	SCS22	Protein involved in regulation of phospholipid metabolism; one of 6 proteins (Ist2p, Scs2p, Scs22p, Tcb1p, Tcb2p, Tcb3p) that connect ER to the plasma membrane (PM) and regulate PM phosphatidylinositol-4-phosphate (PI4P) levels by controlling access of Sac1p phosphatase to its substrate PI4P in the PM; human VAP homolog; similar to D. melanogaster inturned protein; SCS22 has a paralog, SCS2, that…	0.00886543469897472	0.0983985765124555	307.34475625	0.868650475445426	0.215600524214583	0.173150618154607	0.201752827417252	0.324021352313167	493.1875	0.0148528096716897	0.00613329714491649	3.43034400534704
YBL092W	RPL32	Ribosomal 60S subunit protein L32; overexpression disrupts telomeric silencing; homologous to mammalian ribosomal protein L32, no bacterial homolog	0.524221537911409	0.975978647686833	30175.135	8.96744659122674e-05	0.000217587094319583	10.0280968859444	0.22653422447631	0.969750889679715	10536.625	0.0329224046223275	0.0115601405968279	2.78992863881188
YBL093C	ROX3	Subunit of the RNA polymerase II mediator complex; associates with core polymerase subunits to form the RNA polymerase II holoenzyme	0.372167745628107	0.353202846975089	1174.38919375	0.00168009175649222	0.00144102484849474	5.65796380930901	0.49757436651262	0.359430604982206	528.9375	0.000968706968607376	0.000835256328514901	6.16502769980182
YBL095W		Putative protein of unknown function; likely functions in cristae junction formation; the authentic, non-tagged protein is detected in highly purified mitochondria in high-throughput studies	-0.364924246514556	0.703736654804271	3566.50675	0.000566115323725412	0.000681287296628517	-7.04141986542307	-0.56278113452441	0.109430604982206	242.5	0.000371289603992361	0.000448854103516636	-7.41300002041213
YBL096C		Non-essential protein of unknown function	-0.146184964129765	0.0814946619217082	244.783775	0.038022241510676	0.0154663511907837	-2.70591408910024	-0.0318230983002594	0.00249110320284698	0.9375	0.942071561845853	0.191247715451146	-0.0758869828746135
YBL097W	BRN1	Subunit of the condensin complex; required for chromosome condensation and for clustering of tRNA genes at the nucleolus; may influence multiple aspects of chromosome transmission	-0.753607804082985	0.0309608540925267	47.68363	0.000461990567616906	0.000599516866897842	-7.32777783780807	-0.164911519030691	0.0352313167259787	59.3125	0.185449244743794	0.0491483413293417	-1.50306238904556
YBL098W	BNA4	Kynurenine 3-monooxygenase; required for the de novo biosynthesis of NAD from tryptophan via kynurenine; expression regulated by Hst1p; putative therapeutic target for Huntington disease	-0.529846537665031	0.632384341637011	2719.4531875	0.000204919505360261	0.000352192237571927	-8.57408841516138	-0.62450869572613	0.531672597864769	759.625	1.60303335555374e-05	6.61762615473472e-05	-13.1597061566053
YBL099W	ATP1	Alpha subunit of the F1 sector of mitochondrial F1F0 ATP synthase; which is a large, evolutionarily conserved enzyme complex required for ATP synthesis; F1 translationally regulates ATP6 and ATP8 expression to achieve a balanced output of ATP synthase genes encoded in nucleus and mitochondria; phosphorylated; N-terminally propionylated in vivo	-0.853956202871237	0.982740213523132	36057.285625	6.12876368268397e-06	4.86169842190394e-05	-16.4704808641034	-0.877486650322298	0.990213523131673	20829.3125	0.000274524857019852	0.000369340339351926	-7.84634228280928
YBL101C	ECM21	Protein involved in regulating endocytosis of plasma membrane proteins; identified as a substrate for ubiquitination by Rsp5p and deubiquitination by Ubp2p; promoter contains several Gcn4p binding elements; ECM21 has a paralog, CSR2, that arose from the whole genome duplication	0.134731384321184	0.561565836298932	2173.2788125	0.0524072752301642	0.0201813875581415	2.4571599391315	0.139276041815589	0.597153024911032	879.5	0.0755731444032712	0.0229359873179274	2.16309910016331
YBL102W	SFT2	Tetra-spanning membrane protein found mostly in the late Golgi; non-essential; can suppress some sed5 alleles; may be part of the transport machinery, but precise function is unknown; similar to mammalian syntaxin 5	0.10879769084718	0.870284697508897	8550.8979375	0.0739357086831049	0.0269070012769217	2.19608050385512	0.183564639607086	0.799110320284698	1822.375	0.0546546094335833	0.0174845580588687	2.40393699517901
YBL103C	RTG3	bHLH/Zip transcription factor for retrograde (RTG) and TOR pathways; forms a complex with another bHLH/Zip protein, Rtg1p, to activate the pathways; target of Hog1p	-0.447738001881262	0.477580071174377	1698.53325	0.000164817808053686	0.000307527951099199	-8.9377191140825	-0.377014999158984	0.506761565836299	711.875	0.000535851082770363	0.000564041809949272	-6.91351115613606
YBL104C	SEA4	Subunit of the SEA (Seh1-associated) complex; SEA is a coatomer-related complex that associates dynamically with the vacuole; has an N-terminal beta-propeller fold and a C-terminal RING motif; promoter contains multiple GCN4 binding sites	-0.0777210291212853	0.431494661921708	1475.5740625	0.340215647830019	0.0982036112510186	-1.04266757760846	-0.202124371662194	0.286832740213523	449.25	0.0217206962191533	0.00828567541989148	-3.11841932577636
YBL105C	PKC1	Protein serine/threonine kinase; essential for cell wall remodeling during growth; localized to sites of polarized growth and the mother-daughter bud neck; homolog of the alpha, beta, and gamma isoforms of mammalian protein kinase C (PKC)	-0.0741005281940064	0.329359430604982	1093.1514375	0.192215933515025	0.0603724734928704	-1.48334040418562	-0.145480985111291	0.666459074733096	1060.125	0.0430913880446434	0.0143351531956692	-2.58327786746988
YBL106C	SRO77	Protein with roles in exocytosis and cation homeostasis; functions in docking and fusion of post-Golgi vesicles with plasma membrane; regulates cell proliferation and colony development via the Rho1-Tor1 pathway; interacts with SNARE protein Sec9p; homolog of Drosophila lethal giant larvae tumor suppressor; SRO77 has a paralog, SRO7, that arose from the whole genome duplication	0.82183118229402	0.291459074733096	981.56623125	6.04791384075271e-05	0.00017000776642741	10.7965868360067	0.00261371640655553	0.307651245551601	473.6875	0.956158148349906	0.193444798381009	0.0574057492465527
YBL107C	MIX23	Mitochondrial intermembrane space protein of unknown function; imported via the MIA import machinery; contains an unusual twin cysteine motif (CX13C CX14C)	-0.103154486348424	0.536120996441281	2016.6228125	0.117516606513725	0.0396383664626985	-1.85023033062316	-0.0497912824133621	0.356227758007117	525.8125	0.562697097490638	0.125692520796562	-0.613881701221718
YBL108C-A	PAU9	Protein of unknown function; member of the seripauperin multigene family encoded mainly in subtelomeric regions	0.427932190847963	0.562455516014235	2180.8294375	0.00024136686044921	0.000391427800024368	8.30937792765642	0.394910769705418	0.00702846975088968	4.0625	0.423622985876227	0.0987649649828019	0.860892390894187
YBL111C		Helicase-like protein encoded within the telomeric Y' element; relocalizes from mitochondrion to cytoplasm upon DNA replication stress	-0.6183421464317	0.626334519572954	2658.032625	0.00154567031181784	0.0013567420093236	-5.7558440474077	-0.569580875512779	0.0781138790035587	180.25	0.000213665463746511	0.0003182607355126	-8.22223525762714
YBL112C		Putative protein of unknown function; YBL112C is contained within TEL02L	-0.64529886795733	0.906227758007117	11649.5725	0.00335772211776032	0.00236738163147887	-4.89129666397238	-0.508964989028667	0.0183274021352313	18.5	0.0213340743943731	0.00817141001673542	-3.13289051245851
YBL113C		Helicase-like protein encoded within the telomeric Y' element	-0.27670303505598	0.976868327402135	30959.9425	0.00474082458313013	0.00307366478101386	-4.5375225771886	-0.235844870440725	0.244661921708185	406.125	0.0414030202706475	0.0139049186816433	-2.61370597498407
YBR001C	NTH2	Putative neutral trehalase, required for thermotolerance; may mediate resistance to other cellular stresses; NTH2 has a paralog, NTH1, that arose from the whole genome duplication	0.575651752939233	0.657473309608541	2987.7724375	4.48824196876163e-05	0.000146462044318326	11.4141384493243	0.375952717458954	0.695017793594306	1158.75	0.000478900446832249	0.000524132710643364	7.06345134728038
YBR002C	RER2	Cis-prenyltransferase involved in dolichol synthesis; major enzyme of polyprenol synthesis in both the endoplasmic reticulum (ER) and in lipid droplets; participates in ER protein sorting	-0.13233533235958	0.329003558718861	1091.4866375	0.149929558829306	0.0488396175682638	-1.66912839980555	-0.0154448303334002	0.328113879003559	497.75	0.745061476514595	0.158272270416922	-0.341161249075946
YBR003W	COQ1	Hexaprenyl pyrophosphate synthetase; catalyzes the first step in ubiquinone (coenzyme Q) biosynthesis	-0.300922960984635	0.77846975088968	4909.6566875	0.00267871006103652	0.00201147005895102	-5.13278436656269	-0.246438110998131	0.570818505338078	830.4375	0.00345795587543893	0.00199383976449293	-4.76381035648946
YBR004C	GPI18	Functional ortholog of human PIG-V; PIG-V is a mannosyltransferase that transfers the second mannose in glycosylphosphatidylinositol biosynthesis; the authentic, non-tagged protein was localized to mitochondria	0.111220036230094	0.477046263345196	1697.2534375	0.0785763391007796	0.0282575376269658	2.15036851442191	0.182660352067643	0.428825622775801	610.625	0.0527422778421569	0.0169789021293608	2.43064311511818
YBR005W	RCR1	Protein of the ER membrane involved in cell wall chitin deposition; may function in the endosomal-vacuolar trafficking pathway, helping determine whether plasma membrane proteins are degraded or routed to the plasma membrane; RCR1 has a paralog, RCR2, that arose from the whole genome duplication	0.367627878352542	0.53202846975089	1997.1346875	0.00170313540694139	0.0014552457334149	5.64209342698916	0.413673756818457	0.609252669039146	906.375	0.000994279151563759	0.000849500131923166	6.13362120752667
YBR006W	UGA2	Succinate semialdehyde dehydrogenase; involved in the utilization of gamma-aminobutyrate (GABA) as a nitrogen source; part of the 4-aminobutyrate and glutamate degradation pathways; localized to the cytoplasm	0.381032869525802	0.846975088967972	7254.99575	0.000426048112178398	0.000569714853782427	7.44456479402139	0.233112734130657	0.774199288256228	1622	0.00642330238244194	0.00316306828756282	4.16722825899878
YBR007C	DSF2	Deletion suppressor of mpt5 mutation; relocalizes from bud neck to cytoplasm upon DNA replication stress	-0.397139394340059	0.22846975088968	791.62031875	0.000963304248215242	0.000979168697940392	-6.33554801374117	-0.184054264211138	0.144306049822064	292.5625	0.037363698497911	0.0127847577857133	-2.69225467899322
YBR008C	FLR1	Plasma membrane transporter of the major facilitator superfamily; member of the 12-spanner drug:H(+) antiporter DHA1 family; involved in efflux of fluconazole, diazaborine, benomyl, methotrexate, and other drugs; expression induced in cells treated with the mycotoxin patulin; relocalizes from nucleus to plasma membrane upon DNA replication stress	0.176977227009409	0.607651245551601	2501.7816875	0.0218295158178005	0.00987913214165605	3.1525722607899	-0.0482576398686378	0.534875444839858	766.4375	0.596989063538263	0.131944932325882	-0.559285714272685
YBR009C	HHF1	Histone H4; core histone protein required for chromatin assembly and chromosome function; one of two identical histone proteins (see also HHF2); contributes to telomeric silencing; N-terminal domain involved in maintaining genomic integrity	0.292364499038921	0.965124555160142	25096.02875	0.00136249697588364	0.00124447563996083	5.90632042309466	0.534422717431636	0.961387900355872	8821.375	0.0014161466361838	0.00106883318635956	5.71925672544851
YBR010W	HHT1	Histone H3; core histone protein required for chromatin assembly, part of heterochromatin-mediated telomeric and HM silencing; one of two identical histone H3 proteins (see HHT2); regulated by acetylation, methylation, and phosphorylation; H3K14 acetylation plays an important role in the unfolding of strongly positioned nucleosomes during repair of UV damage	0.291945247793851	0.948754448398576	19295.673125	0.001527420934721	0.00134684928577878	5.76988752970456	0.326788992838783	0.973487544483986	11790.1875	0.00917106502509522	0.00414463161715964	3.84514076019627
YBR011C	IPP1	Cytoplasmic inorganic pyrophosphatase (PPase); homodimer that catalyzes the rapid exchange of oxygens from Pi with water, highly expressed and essential for viability, active-site residues show identity to those from E. coli PPase	0.506699574281971	0.967615658362989	26315.81	8.22074941865103e-05	0.00020641828319719	10.1932836039197	0.270274286316587	0.977224199288256	12914.75	0.0178552735994444	0.00706980516169992	3.27772152447326
YBR013C		Putative protein of unknown function; haploid deletion mutant exhibits synthetic phenotype with alpha-synuclein	0.0488117147150415	0.149644128113879	509.80521875	0.469518146122394	0.128769227830068	0.775774215556826	0.217571680993096	0.204270462633452	363.25	0.184289874623543	0.048864081692348	1.50771851833794
YBR014C	GRX7	Cis-golgi localized monothiol glutaredoxin; more similar in activity to dithiol than other monothiol glutaredoxins; involved in the oxidative stress response; does not bind metal ions; GRX7 has a paralog, GRX6, that arose from the whole genome duplication	-0.551242131649798	0.712633451957295	3717.2248125	0.000304789688164151	0.000456470545209896	-7.94441367908076	-0.449319957463258	0.834341637010676	2204.4375	0.000258178151658565	0.000357601613403042	-7.93702763359866
YBR015C	MNN2	Alpha-1,2-mannosyltransferase; responsible for addition of the first alpha-1,2-linked mannose to form the branches on the mannan backbone of oligosaccharides, localizes to an early Golgi compartment	0.20916436706255	0.891281138790036	10122.25575	0.00705221124304548	0.00410631572545342	4.15086461507519	0.0933531460307414	0.85355871886121	2527.0625	0.158218717524162	0.0428905776722771	1.62050766533524
YBR016W		Tail-anchored plasma membrane protein with a conserved CYSTM module; predicted to be palmitoylated; has similarity to hydrophilins, which are involved in the adaptive response to hyperosmotic conditions; YBR016W has a paralog, YDL012C, that arose from the whole genome duplication	0.258745407039209	0.817615658362989	6071.17225	0.00320800340793147	0.00229779965272248	4.93940905947529	0.0215966714370451	0.754804270462633	1474.5	0.808522252939119	0.168729323139546	0.253703269173389
YBR017C	KAP104	Transportin or cytosolic karyopherin beta 2; functions in the rg-nuclear localization signal-mediated nuclear import/reimport of mRNA-binding proteins Nab2p and Hrp1p; regulates asymmetric protein synthesis in daughter cells during mitosis	0.184050899409214	0.61779359430605	2595.2276875	0.0138061470355802	0.0068872026386366	3.54111152152636	0.151156452467718	0.657651245551601	1040.875	0.0226249889673277	0.00856102917506018	3.08564655907126
YBR018C	GAL7	Galactose-1-phosphate uridyl transferase; synthesizes glucose-1-phosphate and UDP-galactose from UDP-D-glucose and alpha-D-galactose-1-phosphate in the second step of galactose catabolism	0.567680607005225	0.052491103202847	125.091323125	0.0204603244044565	0.00936300357137844	3.20632262040733	-0.0976917435714307	0.0240213523131673	31.0625	0.494145643200543	0.112801372264064	-0.729653009503967
YBR019C	GAL10	UDP-glucose-4-epimerase; catalyzes the interconversion of UDP-galactose and UDP-D-glucose in galactose metabolism; also catalyzes the conversion of alpha-D-glucose or alpha-D-galactose to their beta-anomers	-0.0506398090551916	0.0336298932384342	53.907012	0.475303347714988	0.130093386654456	-0.76520009588578	0.690393385263902	0.111743772241993	245.75	3.41265543235568e-05	0.000107344535738769	11.4943204499365
YBR020W	GAL1	Galactokinase; phosphorylates alpha-D-galactose to alpha-D-galactose-1-phosphate in the first step of galactose catabolism; expression regulated by Gal4p; GAL1 has a paralog, GAL3, that arose from the whole genome duplication	0.354919349627795	0.154448398576512	525.84251875	0.0021068478825728	0.00169297395035828	5.3985110237256	0.335861393527535	0.169306049822064	323.6875	0.000544333572928446	0.000568609099572426	6.89276131643029
YBR021W	FUR4	Plasma membrane localized uracil permease; expression is tightly regulated by uracil levels and environmental cues; conformational alterations induced by unfolding or substrate binding result in Rsp5p-mediated ubiquitination and degradation	-0.0788878444846288	0.674733096085409	3205.197	0.278497887231953	0.0825239244736515	-1.2004660792514	0.060134496768511	0.813167259786477	1974.9375	0.374871299677284	0.0890019649859506	0.961442959342767
YBR022W	POA1	Phosphatase that is highly specific for ADP-ribose 1''-phosphate; a tRNA splicing metabolite; may have a role in regulation of tRNA splicing	0.0301073851043547	0.131138790035587	443.0608625	0.594020310421515	0.156668161552773	0.565080702687541	0.249700461956776	0.23585409252669	397.8125	0.00523234572004908	0.00271148516831005	4.3594021081847
YBR023C	CHS3	Chitin synthase III; catalyzes the transfer of N-acetylglucosamine (GlcNAc) to chitin; required for synthesis of the majority of cell wall chitin, the chitin ring during bud emergence, and spore wall chitosan; contains overlapping di-leucine and di-acidic signals that mediate, respectively, intracellular trafficking by AP-1 and trafficking to plasma membrane by exomer complex; requires AP-3 compl…	-0.236022189677905	0.687010676156584	3343.1548125	0.0047439874700238	0.00307366478101386	-4.53685525745023	-0.0918085784489633	0.731494661921708	1321.625	0.132392177317658	0.0369179262832919	-1.75149841060558
YBR024W	SCO2	Protein anchored to mitochondrial inner membrane; may have a redundant function with Sco1p in delivery of copper to cytochrome c oxidase; interacts with Cox2p; SCO2 has a paralog, SCO1, that arose from the whole genome duplication	-0.0816641841203812	0.574377224199288	2253.368125	0.227816177663254	0.0695489075733923	-1.3548508446258	-0.175393313302606	0.27135231316726	435	0.0187402763988087	0.00736069507346404	-3.2381038535236
YBR025C	OLA1	P-loop ATPase with similarity to human OLA1 and bacterial YchF; identified as specifically interacting with the proteasome; null mutant displays increased translation rate and increased readthrough of premature stop codons; protein abundance increases in response to hydrogen peroxide and to DNA replication stress	0.0900294797996635	0.920462633451957	13521.72	0.224220990159361	0.0686686066424658	1.36694842837986	0.149193450447877	0.953736654804271	7976.6875	0.0983605004443795	0.0286577281962392	1.96928252902598
YBR026C	ETR1	2-enoyl thioester reductase; member of the medium chain dehydrogenase/reductase family; localized to in mitochondria, where it has a probable role in fatty acid synthesis	0.685544981100198	0.795907473309609	5362.3553125	0.000281541728126597	0.000436660234741403	8.0669410856026	0.595220808023493	0.891103202846975	3465.3125	0.000173878484691281	0.000274450001519603	8.54281700963318
YBR028C	YPK3	AGC kinase; phosphorylated by cAMP-dependent protein kinase (PKA) in a TORC1-dependent manner	0.159533759396978	0.661032028469751	3039.4428125	0.353061834808803	0.101413278295852	1.0128854272778	-0.167014920745441	0.459964412811388	652	0.0159003281399604	0.00645693991882023	-3.37350076212396
YBR029C	CDS1	Phosphatidate cytidylyltransferase (CDP-diglyceride synthetase); an enzyme that catalyzes that conversion of CTP + phosphate into diphosphate + CDP-diaclglyerol, a critical step in the synthesis of all major yeast phospholipids	0.555546658411921	0.742526690391459	4154.0401875	0.000200459332777418	0.000348517258054861	8.6102301852722	0.586537821098067	0.837366548042705	2246.0625	0.000477906586766909	0.000524132710643364	7.06624839660695
YBR030W	RKM3	Ribosomal lysine methyltransferase; specific for monomethylation of Rpl42ap and Rpl42bp (lysine 40); nuclear SET domain containing protein; relocalizes to the cytosol in response to hypoxia	0.120076762394668	0.323131672597865	1071.9499125	0.0630431156437606	0.0235846375665922	2.31637069262157	0.202747320242096	0.394483985765125	568.25	0.0152828995111063	0.00627408615056404	3.4064839848636
YBR031W	RPL4A	Ribosomal 60S subunit protein L4A; N-terminally acetylated; homologous to mammalian ribosomal protein L4 and bacterial L4; RPL4A has a paralog, RPL4B, that arose from the whole genome duplication	-0.188947923845749	0.995373665480427	56136.513125	0.108703306493946	0.0370448751601472	-1.90817737991957	0.47442912416508	0.986298932384342	17326.0625	0.00172357994182186	0.00121138698534271	5.49831213314756
YBR033W	EDS1	Putative zinc cluster protein, predicted to be a transcription factor; not an essential gene; EDS1 has a paralog, RGT1, that arose from the whole genome duplication	-0.549783628338449	0.528291814946619	1974.992375	7.86117999372214e-05	0.000201308625218485	-10.2792239080932	-0.271209673251291	0.3894128113879	561.4375	0.00190855720295516	0.00130491465864664	-5.38614485273589
YBR034C	HMT1	Nuclear SAM-dependent mono- and asymmetric methyltransferase; modifies hnRNPs, including Npl3p and Hrp1p, affecting their activity and nuclear export; methylates U1 snRNP protein Snp1p, ribosomal protein Rps2p, and histones H3 and H4; interacts genetically with genes encoding components of Rpd3(L) and this interaction is important for Rpd3 recruitment to the subtelomeric region.	0.341453019982287	0.607473309608541	2499.9161875	0.00205918630041894	0.00166770265761056	5.42433569804307	0.290314355994887	0.612455516014235	914.5625	0.00280006081669273	0.00172018646874433	4.97883770124286
YBR035C	PDX3	Pyridoxine (pyridoxamine) phosphate oxidase; has homologs in E. coli and Myxococcus xanthus; transcription is under the general control of nitrogen metabolism	-0.0689097837246537	0.908718861209964	11859.2284375	0.318635114153629	0.0927571350592731	-1.09486031697244	-0.037159287313964	0.815124555160142	1995.5625	0.572025587902892	0.127427987444242	-0.598835983711188
YBR036C	CSG2	Endoplasmic reticulum membrane protein; required for mannosylation of inositolphosphorylceramide and for growth at high calcium concentrations; protein abundance increases in response to DNA replication stress	-0.0638836685445083	0.944839857651246	18439.9575	0.556260374082253	0.148389596330669	-0.625689081266676	0.10343295752244	0.92135231316726	4847.6875	0.20174967247117	0.0527973372478162	1.44033549569833
YBR037C	SCO1	Copper-binding protein of mitochondrial inner membrane; required for cytochrome c oxidase activity and respiration; may function to deliver copper to cytochrome c oxidase; similar to thioredoxins; SCO1 has a paralog, SCO2, that arose from the whole genome duplication	0.269683105077314	0.568327402135231	2211.391	0.0170940636211	0.0081367683454277	3.35746822322331	0.222498272200169	0.329359430604982	499.625	0.00553997335646045	0.00283587920755901	4.30535064278116
YBR038W	CHS2	Chitin synthase II; catalyzes transfer of N-acetylglucosamine (GlcNAc) to chitin upon activation of zymogenic form; required for chitin synthesis in the primary septum during cytokinesis; localization regulated by Cdk1p during mitosis; phosphorylation by Dbf2p kinase regulates its dynamics and chitin synthesis during cytokinesis	-0.400541041016202	0.700533807829182	3527.6443125	0.00274219255743973	0.00204775694641683	-5.10737322375037	-0.243990014506759	0.662811387900356	1051.25	0.00573731886025173	0.00290499060429485	-4.27243289231842
YBR039W	ATP3	Gamma subunit of the F1 sector of mitochondrial F1F0 ATP synthase; F1F0 ATP synthase is a large, evolutionarily conserved enzyme complex required for ATP synthesis	-0.528015910938743	0.936476868327402	16538.309375	0.00116919677877636	0.00111354581998116	-6.09285839039142	-0.748404641290431	0.96797153024911	9856.4375	0.000185423621735484	0.000287211071067339	-8.44165404997499
YBR040W	FIG1	Integral membrane protein required for efficient mating; may participate in or regulate the low affinity Ca2+ influx system, which affects intracellular signaling and cell-cell fusion during mating	-0.370143845447246	0.0215302491103203	24.779621875	0.0254748676314201	0.0111877983971941	-3.02587247388176	0.00606168841743104	0.0144128113879004	12.0625	0.983060957208862	0.197856756436976	0.0221675320471054
YBR041W	FAT1	Very long chain fatty acyl-CoA synthetase and fatty acid transporter; activates imported fatty acids with a preference for very long lengths (C20-C26); has a separate function in the transport of long chain fatty acids	-0.376124808970134	0.466370106761566	1652.199125	0.00233673837171452	0.00182571979279951	-5.28273933116842	-0.0570138601757159	0.678291814946619	1104.3125	0.31374973588539	0.0768061621932257	-1.10336300544495
YBR042C	CST26	Putative transferase involved in phospholipid biosynthesis; required for incorporation of stearic acid into phosphatidylinositol; affects chromosome stability when overexpressed; CST26 has a paralog, YDR018C, that arose from the whole genome duplication	0.260660738032224	0.278291814946619	939.15659375	0.00589270605095222	0.0035900102024759	4.3231486879721	0.333774353256622	0.339501779359431	510.0625	0.000339546791104873	0.000424370676835791	7.53910797055454
YBR043C	QDR3	Multidrug transporter of the major facilitator superfamily; member of the 12-spanner drug:H(+) antiporter DHA1 family; has a role in polyamine homeostasis; involved in spore wall asembly; sequence similarity to DTR1 and QDR1, and the triple mutant dtr1 qdr1 qdr3 exhibits reduced dityrosine fluorescence relative to the single mutants; expression is upregulated under polyamine stress; required for …	-0.00863511894230929	0.695017793594306	3456.465875	0.882737826857944	0.218442767389065	-0.154394815695444	-0.146121391007704	0.733629893238434	1346.375	0.0506017584418617	0.0163599760100623	-2.46177857896385
YBR044C	TCM62	Protein involved in assembly of the succinate dehydrogenase complex; mitochondrial; putative chaperone	-0.205335526478947	0.220284697508897	769.61745	0.00827952079312347	0.00464287966898538	-4.00043839162368	-0.30816945608867	0.435053380782918	622.5	0.000495766452657678	0.000534745532454773	-7.01698343996274
YBR045C	GIP1	Meiosis-specific regulatory subunit of the Glc7p protein phosphatase; regulates spore wall formation and septin organization, required for expression of some late meiotic genes and for normal localization of Glc7p	-0.852713819522923	0.114768683274021	383.18679375	8.86932870390534e-06	5.71227327432293e-05	-15.3938602226705	-0.819972434749154	0.109786476868327	242.5625	0.000101743508780378	0.000199602210378123	-9.42849266130581
YBR046C	ZTA1	NADPH-dependent quinone reductase; GFP-tagged protein localizes to the cytoplasm and nucleus; has similarity to E. coli quinone oxidoreductase and to human zeta-crystallin	0.151308878516424	0.773665480427046	4810.03325	0.0763627194856232	0.0276265147606293	2.17181234534634	-0.229228988411827	0.761565836298932	1515.625	0.00434613088537845	0.00234692074861143	-4.53781444412595
YBR047W	FMP23	Putative protein of unknown function; proposed to be involved in iron or copper homeostasis; the authentic, non-tagged protein is detected in highly purified mitochondria in high-throughput studies	-1.18997993339177	0.166014234875445	565.510825	2.53146641873468e-05	0.00010616106853026	-12.6930987821513	-1.19299165858387	0.471174377224199	666.6875	6.32858028190664e-06	4.14807005778473e-05	-15.521308485955
YBR048W	RPS11B	Protein component of the small (40S) ribosomal subunit; homologous to mammalian ribosomal protein S11 and bacterial S17; RPS11B has a paralog, RPS11A, that arose from the whole genome duplication	0.249813360968729	0.827046263345196	6517.474375	0.00315884451107052	0.00226860288656915	4.9557700979707	0.0751194482595447	0.924555160142349	5061.5	0.337324750247596	0.0816367454696281	1.04615250637692
YBR049C	REB1	RNA polymerase I enhancer binding protein; DNA binding protein that binds to genes transcribed by both RNA polymerase I and RNA polymerase II; required for termination of RNA polymerase I transcription; Reb1p bound to DNA acts to block RNA polymerase II readthrough transcription	-0.00323980252767342	0.540569395017794	2046.7248125	0.954477426788262	0.23219721972287	-0.059700367246635	-0.123737654691946	0.648398576512455	1011.75	0.0570138606467631	0.0181465115375947	-2.37231683693669
YBR050C	REG2	Regulatory subunit of the Glc7p type-1 protein phosphatase; involved with Reg1p, Glc7p, and Snf1p in regulation of glucose-repressible genes, also involved in glucose-induced proteolysis of maltose permease; REG2 has a paralog, REG1, that arose from the whole genome duplication	-1.58732426672101	0.518149466192171	1925.13093125	3.98842094541576e-06	3.97849943674552e-05	-17.8132844548444	-1.35790826853127	0.340658362989324	511.375	2.88694279561756e-06	2.89065217055847e-05	-17.827140327708
YBR052C	RFS1	Protein of unknown function; member of a flavodoxin-like fold protein family that includes Pst2p and Ycp4p; green fluorescent protein (GFP)-fusion protein localizes to the cytoplasm in a punctate pattern; RFS1 has a paralog, PST2, that arose from the whole genome duplication	-0.178492200435738	0.901957295373666	11074.369	0.0128137546985887	0.00650260511813358	-3.60632946228453	-0.0536169096660794	0.802313167259787	1863.5	0.356709209887642	0.0855739866750295	-1.00152218201604
YBR053C		Putative protein of unknown function; induced by cell wall perturbation	0.267598569175399	0.868683274021352	8480.32425	0.00454702217768604	0.00297026751100678	4.57940992769439	0.256884927164304	0.846085409252669	2378.125	0.00568549844534803	0.00289044920938466	4.28095137174717
YBR054W	YRO2	Protein with a putative role in response to acid stress; null mutant is sensitive to acetic acid; transcription is regulated by Haa1p and induced in the presence of acetic acid; protein observed in plasma membrane foci in the presence of acetic acid; the authentic, non-tagged protein is detected in a phosphorylated state in highly purified mitochondria in high-throughput studies	-0.785410220420895	0.961565836298932	23720.9575	4.13728252845106e-05	0.00013916241294934	-11.5883299503766	-0.615777870661808	0.988434163701068	19656.125	0.00082862262441444	0.000759851889921759	-6.35592661066964
YBR055C	PRP6	Splicing factor; component of the U4/U6-U5 snRNP complex	-0.0532538261566247	0.40373665480427	1359.5661875	0.336386348418167	0.0972437298964496	-1.05172397710687	-0.0157619784653162	0.430604982206406	614.5625	0.768137879744063	0.162012972163093	-0.309049922966605
YBR056W		Putative glycoside hydrolase of the mitochondrial intermembrane space	0.0024579862483698	0.841281138790036	7013.347625	0.965428152356219	0.234270586327657	0.0453256452619822	-0.0323948684557331	0.829359430604982	2165.625	0.573025279696267	0.127549755443806	-0.597232508937073
YBR057C	MUM2	Protein essential for meiotic DNA replication and sporulation; cytoplasmic protein; subunit of the MIS complex which controls mRNA methylation during during the induction of sporulation; also interacts with Orc2p, which is a component of the origin recognition complex	-0.263371387336932	0.391103202846975	1314.71479375	0.00313963453904033	0.0022620221482023	-4.96224303979205	-0.128713884904177	0.522597864768683	739.5625	0.155704228245901	0.0423823870440446	-1.63231078045594
YBR058C	UBP14	Ubiquitin-specific protease; specifically disassembles unanchored ubiquitin chains; involved in fructose-1,6-bisphosphatase (Fbp1p) degradation; similar to human isopeptidase T	0.0463892151950569	0.550355871886121	2109.036375	0.503015721448838	0.136367129441015	0.715760256353768	-0.0380261545238612	0.647153024911032	1010.25	0.447898120581597	0.103578985161979	-0.814055114808346
YBR058C-A	TSC3	Protein that stimulates the activity of serine palmitoyltransferase; involved in sphingolipid biosynthesis; Lcb1p and Lcb2p are the two components of serine palmitoyltransferase	0.239470431700739	0.740569395017794	4125.0960625	0.00374047103319911	0.0025727870394344	4.77869792735257	0.36921021151716	0.571708185053381	831.6875	0.0096462394654335	0.00430537828765297	3.80058198067584
YBR059C	AKL1	Ser-Thr protein kinase; member (with Ark1p and Prk1p) of the Ark kinase family; involved in endocytosis and actin cytoskeleton organization	-0.289803241797324	0.761565836298932	4482.308	0.00141322912115697	0.00127529249682723	-5.86240481088933	-0.396547512994006	0.616192170818505	926.8125	0.000462426734601849	0.000516086258958982	-7.11070267307305
YBR060C	ORC2	Subunit of the origin recognition complex (ORC); ORC directs DNA replication by binding to replication origins and is also involved in transcriptional silencing; interacts with Spp1p and with trimethylated histone H3; phosphorylated by Cdc28p	0.185225775279364	0.559430604982206	2160.2399375	0.0152160370113417	0.00741260252615409	3.45695706866657	0.0449737955636314	0.31067615658363	477.125	0.392249389559107	0.0925425303122628	0.924503663705768
YBR061C	TRM7	2'-O-ribose methyltransferase; methylates the 2'-O-ribose of tRNA-Phe, tRNA-Trp, and tRNA-Leu at positions C32 and N34 of the tRNA anticodon loop; crucial biological role likely modification of tRNA-Phe; interacts with Trm732p and Rtt10p in 2'-O-methylation of C32 and N34 substrate tRNAs, respectively; functionally complemented by human FTSJ1	0.518110398930134	0.225622775800712	782.51371875	0.000147674394757641	0.000288282402018009	9.12623886331373	0.40146658128267	0.274021352313167	437.8125	0.000318602478945163	0.000404935597215992	7.63004239256708
YBR062C		Protein of unknown function that interacts with Msb2p; may play a role in activation of the filamentous growth pathway	0.462327060865007	0.552846975088968	2121.22125	0.000464443664530482	0.00060006751737471	7.32019543654453	0.462466021434036	0.426868327402135	606.625	8.25154961012744e-05	0.000175319479790077	9.7963041102481
YBR063C		Putative protein of unknown function; YBR063C is not an essential gene	-0.101061371317879	0.349822064056939	1163.09874375	0.130007052787117	0.0431828963251597	-1.77517331530253	-0.00545500293373	0.129003558718861	271.9375	0.925406228622634	0.188339874163045	-0.0977913587385218
YBR065C	ECM2	Pre-mRNA splicing factor; facilitates the cooperative formation of U2/U6 helix II in association with stem II in the spliceosome, function may be regulated by Slu7p	-0.322482916902587	0.0667259786476868	187.94820625	0.0193685998329154	0.00898785496036364	-3.25211512499443	-0.311474668215555	0.104003558718861	232.875	0.0107854033986788	0.00472394513047557	-3.7030615496306
YBR066C	NRG2	Transcriptional repressor; mediates glucose repression and negatively regulates filamentous growth; activated in stochastic pulses of nuclear localization in response to low glucose	0.571631882124385	0.531494661921708	1993.6975625	0.000119060850659059	0.000252993632821209	9.50626088236068	0.697350056782948	0.478380782918149	676.375	1.54976179086748e-05	6.48758703281223e-05	13.2392462513733
YBR067C	TIP1	Major cell wall mannoprotein with possible lipase activity; transcription is induced by heat- and cold-shock; member of the Srp1p/Tip1p family of serine-alanine-rich proteins	3.01195016412694	0.882562277580071	9492.68475	1.30324903737025e-08	5.38508203561475e-06	50.0909845282866	3.57417035507712	0.994128113879004	26780.5	5.90645339552441e-08	6.29483334319316e-06	35.1853811031353
YBR068C	BAP2	High-affinity leucine permease; functions as a branched-chain amino acid permease involved in uptake of leucine, isoleucine and valine; contains 12 predicted transmembrane domains; BAP2 has a paralog, BAP3, that arose from the whole genome duplication	0.533247004833171	0.764768683274021	4597.7493125	0.00013141171952539	0.000267756237421307	9.33038231194678	0.804981183074586	0.887010676156584	3330.25	1.94910041708316e-05	7.51660780890174e-05	12.7084336740309
YBR069C	TAT1	Amino acid transporter for valine, leucine, isoleucine, and tyrosine; low-affinity tryptophan and histidine transporter; overexpression confers FK506 and FTY720 resistance; protein abundance increases in response to DNA replication stress	0.0757425228261557	0.0580071174377224	147.33256875	0.226835760582409	0.0693279374002995	1.358132447848	0.0453912349219386	0.0567615658362989	122.125	0.600499048485778	0.13253860559074	0.553803400446061
YBR070C	ALG14	Component of UDP-GlcNAc transferase; required for the second step of dolichyl-linked oligosaccharide synthesis; anchors the catalytic subunit Alg13p to the ER membrane; similar to bacterial and human glycosyltransferases	0.19899611861339	0.308896797153025	1029.42468125	0.0151330161984545	0.00737991026205259	3.46166679257307	0.39130786594044	0.386832740213523	556.6875	0.000140839915699749	0.000242875161855885	8.88191117005984
YBR071W		Protein of unknown function found in the cytoplasm and bud neck; mRNA expression may be regulated by the cell cycle and/or cell wall stress; overexpression of YBR071W affects endocytic protein trafficking	-0.330252566841507	0.656583629893238	2983.699	0.00304264901704266	0.00220508317899936	-4.99563151412266	-0.380871082842206	0.801245551601424	1855.4375	0.0009109467385727	0.000803920010264696	-6.23962326145061
YBR072W	HSP26	Small heat shock protein (sHSP) with chaperone activity; forms hollow, sphere-shaped oligomers that suppress unfolded proteins aggregation; long-lived protein that is preferentially retained in mother cells and forms cytoplasmic foci; oligomer activation requires heat-induced conformational change; also has mRNA binding activity	-0.271309162913157	0.996619217081851	60441.3425	0.133199685745001	0.0440699793676434	-1.75714205975828	-0.230307189911752	0.997330960854093	40952.6875	0.0653016089605472	0.0203585418066144	-2.27122865584991
YBR073W	RDH54	DNA-dependent ATPase; DNA recombination/repair translocase, supercoils DNA and promotes DNA strand opening; stimulates strand exchange by modifying dsDNA topology; involved in recombinational repair of DNA double-strand breaks (DSBs) during mitosis and meiosis; phosphorylated in Mec1p-, Rad53p-dependent way in response to one DSB; contributes to remodelling of nucleosomes; proposed to be involved…	-0.447104336883339	0.698042704626335	3495.21425	0.000256165980403718	0.000408561152759483	-8.21493524744316	-0.459838124169929	0.385231316725979	554.875	8.54369309524058e-05	0.00017916034145685	-9.73433226134191
YBR074W	PFF1	Multi-spanning vacuolar membrane protease; glycosylated transmembrane protein bearing homology to the M28 family of metalloproteases; has a lumenal-facing protease domain; proposed role in vacuole physiology	-0.187394106164421	0.462277580071174	1631.3035	0.033077858102267	0.0137532930025643	-2.81590116423737	-0.123579454353787	0.608540925266904	902.6875	0.0535633224934129	0.017194060530248	-2.41905372096959
YBR076W	ECM8	Non-essential protein of unknown function	0.574742621434505	0.0225978647686833	26.842353125	0.00144973013843164	0.00129637450664005	5.83192010538506	0.173859511798435	0.0396797153024911	70.6875	0.078321819158321	0.0237024710048461	2.13674478513753
YBR077C	SLM4	Component of the EGO and GSE complexes; essential for integrity and function of EGO; EGO is involved in the regulation of microautophagy and GSE is required for proper sorting of amino acid permease Gap1p; gene exhibits synthetic genetic interaction with MSS4	0.169992565327783	0.186476868327402	636.94385	0.046692250802108	0.0183467001945048	2.54599712200145	0.389278629716953	0.638790035587189	985.375	0.000315291082817516	0.000401633519421433	7.6450527465676
YBR078W	ECM33	GPI-anchored protein of unknown function; possible role in apical bud growth; GPI-anchoring on the plasma membrane crucial to function; phosphorylated in mitochondria; similar to Sps2p; ECM33 has a paralog, PST1, that arose from the whole genome duplication	-0.41092715983636	0.966725978647687	25956.47125	0.00617222210588412	0.0037256365912052	-4.27829699839276	-0.459711540935797	0.979893238434164	13701.125	0.00242862058890743	0.00155211643026536	-5.12747937482916
YBR079C	RPG1	eIF3a subunit of the eukaryotic translation initiation factor 3 (eIF3); subunit of the core complex of eIF3; essential for translation; part of a Prt1p-Rpg1p-Nip1p subcomplex that stimulates binding of mRNA and tRNA(i)Met to ribosomes; involved in translation reinitiation	-0.216718831753367	0.575266903914591	2259.4948125	0.00725591789336179	0.00421044899384872	-4.12393268010432	-0.443785818692536	0.858185053380783	2610.75	0.000375476651806467	0.000452211761355444	-7.39730185606657
YBR080C	SEC18	AAA ATPase and SNARE disassembly chaperone; required for vesicular transport between ER and Golgi, the 'priming' step in homotypic vacuole fusion, autophagy, and protein secretion; releases Sec17p from SNAP complexes; has similarity to mammalian N-ethylmaleimide-sensitive factor (NSF)	-0.0303259194474723	0.589679715302491	2359.657125	0.590501792932757	0.15588370176207	-0.570628148830979	-0.0777425919877251	0.708985765124555	1207.5625	0.158892335593252	0.0430628182253362	-1.61737636776749
YBR081C	SPT7	Subunit of the SAGA transcriptional regulatory complex; involved in proper assembly of the complex; also present as a C-terminally truncated form in the SLIK/SALSA transcriptional regulatory complex	-0.0430878591155519	0.714768683274021	3749.5399375	0.432140270405044	0.120043734231844	-0.846462291407638	-0.0208440103509474	0.469572953736655	664.3125	0.727972275435082	0.15522769193171	-0.365202697064762
YBR082C	UBC4	Ubiquitin-conjugating enzyme (E2); key E2 partner with Ubc1p for the anaphase-promoting complex (APC); mediates degradation of abnormal or excess proteins, including calmodulin and histone H3; regulates levels of DNA Polymerase-{alpha} to promote efficient and accurate DNA replication; interacts with many SCF ubiquitin protein ligases; component of the cellular stress response; UBC4 has a paralog…	0.132556273757742	0.506761565836299	1857.1635	0.221005616871019	0.0678530949725319	1.3779196862093	-0.0421611028922926	0.849822064056939	2455.6875	0.507400228766179	0.115011058207714	-0.706479881435535
YBR083W	TEC1	Transcription factor targeting filamentation genes and Ty1 expression; Ste12p activation of most filamentation gene promoters depends on Tec1p and Tec1p transcriptional activity is dependent on its association with Ste12p; binds to TCS elements upstream of filamentation genes, which are regulated by Tec1p/Ste12p/Dig1p complex; competes with Dig2p for binding to Ste12p/Dig1p; positive regulator of…	0.425671673781461	0.230249110320285	794.86595625	0.00321876001029426	0.00230062492036114	4.93586736705314	0.30546183762621	0.352313167259786	522.0625	0.00120220992576734	0.0009639710888397	5.90841366885071
YBR084C-A	RPL19A	Ribosomal 60S subunit protein L19A; rpl19a and rpl19b single null mutations result in slow growth, while the double null mutation is lethal; homologous to mammalian ribosomal protein L19, no bacterial homolog; RPL19A has a paralog, RPL19B, that arose from the whole genome duplication	-0.0261005888031987	0.815836298932384	6001.3605625	0.627469783477584	0.164048922441258	-0.513266856638584	0.15781187368734	0.950533807829182	7527.0625	0.0853126719334888	0.0254420490871378	2.07379111826126
YBR084W	MIS1	Mitochondrial C1-tetrahydrofolate synthase; involved in interconversion between different oxidation states of tetrahydrofolate (THF); provides activities of formyl-THF synthetase, methenyl-THF cyclohydrolase, and methylene-THF dehydrogenase	-0.0518233909349686	0.344128113879004	1140.57413125	0.429380953322584	0.119547640963503	-0.85185639328515	-0.0140128279092316	0.543772241992883	781.9375	0.771595282277847	0.162529102454733	-0.304271287303003
YBR085C-A		Protein of unknown function; green fluorescent protein (GFP)-fusion protein localizes to the cytoplasm and to the nucleus; protein abundance increases in response to DNA replication stress	-0.0250113552478695	0.423309608540925	1443.05275	0.808450255764225	0.202921767386792	-0.254213186418683	0.254860782979885	0.990925266903915	21850.5625	0.0400467269932117	0.0135301384711308	2.63912748425844
YBR085W	AAC3	Mitochondrial inner membrane ADP/ATP translocator; exchanges cytosolic ADP for mitochondrially synthesized ATP; expressed under anaerobic conditions; similar to Aac1p; has roles in maintenance of viability and in respiration; AAC3 has a paralog, PET9, that arose from the whole genome duplication	1.05994899411744	0.0491103202846975	113.96134875	0.000261712723529062	0.00041447165257442	8.18116639830675	0.786878992301415	0.0180604982206406	17.875	0.00950357441671838	0.00425519550186893	3.81369730346195
YBR086C	IST2	Cortical ER protein involved in ER-plasma membrane tethering; one of 6 proteins (Ist2p, Scs2p, Scs22p, Tcb1p, Tcb2p, Tcb3p) that connect ER to the plasma membrane (PM) and regulate PM phosphatidylinositol-4-phosphate (PI4P) levels by controlling access of Sac1p phosphatase to its substrate PI4P in the PM; localizes to the mother cell in small-budded cells and to the bud in medium- and large-budde…	-0.103685463337164	0.779715302491103	4925.1230625	0.100463815116348	0.0346611759897876	-1.96682470779438	-0.0994696332864996	0.877580071174377	3060.875	0.180205652636434	0.0478713330192045	-1.52434407038775
YBR087W	RFC5	Subunit of heteropentameric Replication factor C (RF-C); RF-C is a DNA binding protein and ATPase that acts as a clamp loader of the proliferating cell nuclear antigen (PCNA) processivity factor for DNA polymerases delta and epsilon	0.120507268261568	0.135231316725979	461.81165625	0.154188474668943	0.050009893915389	1.6482630125979	0.0939587134398895	0.432829181494662	618.875	0.162096071841237	0.0437835652904145	1.6026564892011
YBR088C	POL30	Proliferating cell nuclear antigen (PCNA); functions as the sliding clamp for DNA polymerase delta; may function as a docking site for other proteins required for mitotic and meiotic chromosomal DNA replication and for DNA repair	0.21781840055678	0.756227758007117	4406.066375	0.0995796609122513	0.0344043147818564	1.97340661509638	-0.0869269458729323	0.0704626334519573	160	0.330598747261099	0.0803023591149856	-1.06212815258802
YBR089C-A	NHP6B	High-mobility group (HMG) protein; binds to and remodels nucleosomes; involved in recruiting FACT and other chromatin remodelling complexes to the chromosomes; functionally redundant with Nhp6Ap; required for transcriptional initiation fidelity of some tRNA genes; homologous to mammalian HMGB1 and HMGB2; NHP6B has a paralog, NHP6A, that arose from the whole genome duplication	0.484616305335673	0.912277580071174	12430.7155	0.000188286823572277	0.000336680216181913	8.71385148122642	0.661378704966453	0.608185053380783	901.4375	0.000700368779501419	0.000675812857398175	6.56659604561439
YBR090C		Putative protein of unknown function; green fluorescent protein (GFP)-fusion protein localizes to the cytoplasm and nucleus	-0.041413584019951	0.0540925266903915	129.721853125	0.510091788654607	0.13795322788867	-0.703437577779684	1.11574376347972e-15	0.00097864768683274	0.25	0.999999999999997	0.200370698560291	4.24173095093495e-15
YBR091C	TIM12	Essential protein of the inner mitochondrial membrane; peripherally localized; component of the TIM22 complex, which is a twin-pore translocase that mediates insertion of numerous multispanning inner membrane proteins	0.209236415958962	0.205160142348754	703.1227	0.0131376784445225	0.00663989387968424	3.5844377764945	0.290522970163414	0.143950177935943	292.25	0.00344112671175269	0.00198921735751756	4.76871059250109
YBR092C	PHO3	Constitutively expressed acid phosphatase similar to Pho5p; brought to the cell surface by transport vesicles; hydrolyzes thiamin phosphates in the periplasmic space, increasing cellular thiamin uptake; expression is repressed by thiamin	-0.285796950646559	0.155338078291815	528.79953125	0.00513310571417064	0.00325238803964592	-4.45841485437082	-0.0603124048414035	0.371708185053381	541.1875	0.393402249976399	0.0927562215396655	-0.922098524567599
YBR093C	PHO5	Repressible acid phosphatase; 1 of 3 repressible acid phosphatases that also mediates extracellular nucleotide-derived phosphate hydrolysis; secretory pathway derived cell surface glycoprotein; induced by phosphate starvation and coordinately regulated by PHO4 and PHO2	-0.0325672412783726	0.128291814946619	435.04845	0.559490907842659	0.149074753831188	-0.620406656369355	0.129028174127958	0.363167259786477	533.125	0.0315211568247009	0.0111896502896099	2.82372790485038
YBR094W	PBY1	Putative tubulin tyrosine ligase associated with P-bodies; forms cytoplasmic foci upon DNA replication stress	0.233801523131103	0.344839857651246	1142.77528125	0.00986408821815393	0.0053322403681715	3.83980603964024	0.110903364889689	0.598576512455516	882.875	0.0617173984298157	0.0194348247456062	2.31319306721725
YBR095C	RXT2	Component of the histone deacetylase Rpd3L complex; possibly involved in cell fusion and invasive growth; relocalizes to the cytosol in response to hypoxia	-0.216220998892444	0.416370106761566	1418.48710625	0.0118897339888629	0.00616808266010868	-3.67235622538059	-0.137354487920499	0.298398576512455	463.8125	0.0424293032616672	0.014169569744191	-2.59505555537021
YBR096W		Putative protein of unknown function; green fluorescent protein (GFP)-fusion protein localizes to the ER	-0.223050903279846	0.35711743772242	1189.5103125	0.0580719840065871	0.0220299604265134	-2.37876079870849	0.512565011861906	0.677224199288256	1101.75	0.0927108685306342	0.0272514129947464	2.0126867600369
YBR097W	VPS15	Serine/threonine protein kinase involved in vacuolar protein sorting; functions as a membrane-associated complex with Vps34p; active form recruits Vps34p to the Golgi membrane; interacts with the GDP-bound form of Gpa1p; myristoylated; a fraction is localized, with Vps34p, to nuclear pores at nucleus-vacuole junctions and may facilitate transcription elongation for genes positioned at the nuclear…	0.163497623318841	0.426334519572954	1453.5498125	0.0244823158954645	0.0108328996458638	3.05828830679273	0.327176262790358	0.201779359430605	361.625	0.00606407662382531	0.00302554522513213	4.22064545335014
YBR098W	MMS4	Subunit of structure-specific Mms4p-Mus81p endonuclease; cleaves branched DNA; involved in recombination, DNA repair, and joint molecule formation/resolution during meiotic recombination; phosphorylation of the non-catalytic subunit Mms4p by Cdc28p and Cdc5p during mitotic cell cycle activates the function of Mms4p-Mus81p	-0.249352134189039	0.130249110320285	441.08159375	0.0034270707524796	0.00239999241887139	-4.86983745054515	-0.159436398558624	0.198487544483986	359.375	0.0359798649046987	0.0124060997148664	-2.72128358848393
YBR101C	FES1	Hsp70 (Ssa1p) nucleotide exchange factor; required for the release of misfolded proteins from the Hsp70 system to the Ub-proteasome machinery for destruction; cytosolic homolog of Sil1p, which is the nucleotide exchange factor for BiP (Kar2p) in the endoplasmic reticulum; protein abundance increases in response to DNA replication stress	-0.16491781159887	0.805693950177936	5722.097	0.0727371577069563	0.0265343247843525	-2.20837351357465	-0.24910940942427	0.829715302491103	2166.75	0.00581780855687595	0.00294045655710402	-4.25937249537573
YBR102C	EXO84	Exocyst subunit with dual roles in exocytosis and spliceosome assembly; subunit of the the exocyst complex which mediates polarized targeting and tethering of post-Golgi secretory vesicles to active sites of exocytosis at the plasma membrane (PM) prior to SNARE-mediated fusion; required for exocyst assembly and targeting the complex to specific sites on the bud tip PM; associates the U1 snRNP; ro…	0.101453632630901	0.233629893238434	803.918075	0.0952310914804424	0.0331895026323648	2.00667238513608	-0.0142311460209389	0.292526690391459	454.875	0.809283454813631	0.168794333098634	-0.25266924906586
YBR103W	SIF2	WD40 repeat-containing subunit of Set3C histone deacetylase complex; complex represses early/middle sporulation genes; antagonizes telomeric silencing; binds specifically to the Sir4p N-terminus	-0.00438037192436979	0.584341637010676	2321.9209375	0.938753588991588	0.229197547953986	-0.0803669800826655	0.0300081071132195	0.495729537366548	699.125	0.601110148104915	0.132647484776707	0.552850809153143
YBR104W	YMC2	Putative mitochondrial inner membrane transporter; proposed role in oleate metabolism and glutamate biosynthesis; member of the mitochondrial carrier (MCF) family; YMC2 has a paralog, YMC1, that arose from the whole genome duplication	-0.297821931855444	0.614056939501779	2564.46625	0.00166828749851624	0.00143406259384069	-5.66619109231879	-0.220419392558039	0.237366548042705	398.9375	0.0196411658348174	0.00764520890010307	-3.1998378855681
YBR105C	VID24	GID Complex regulatory subunit; binds GID Complex in response to glucose through interactions with complex member Vid28p; regulates fructose-1,6-bisphosphatase (FBPase) targeting to the vacuole; promotes proteasome-dependent catabolite degradation of FBPase; peripheral membrane protein located at Vid (vacuole import and degradation) vesicles	-0.175836304004796	0.0884341637010676	269.58525	0.0526281335442065	0.0202548895106441	-2.45393756115342	-0.403235169412131	0.276957295373665	439.3125	0.00028124983510517	0.000374805620978156	-7.81083636478026
YBR106W	PHO88	Probable membrane protein; involved in phosphate transport; role in the maturation of secretory proteins; pho88 pho86 double null mutant exhibits enhanced synthesis of repressible acid phosphatase at high inorganic phosphate concentrations	0.269531853417305	0.81067615658363	5856.0515625	0.00266238425076354	0.00200478278202904	5.13943127704466	0.135417942465867	0.920818505338078	4811.625	0.103291399582597	0.0299394395829471	1.93341769734958
YBR107C	IML3	Outer kinetochore protein and component of the Ctf19 complex; involved in the establishment of pericentromeric cohesion during mitosis; prevents non-disjunction of sister chromatids during meiosis II; forms a stable complex with Chl4p; required for localization of Sgo1p to pericentric sites during meiosis I; orthologous to human centromere constitutive-associated network (CCAN) subunit CENP-L and…	-0.226429858900651	0.187544483985765	642.78218125	0.0189658741979007	0.00883169705805603	-3.26973439028048	-0.0590754145322162	0.281939501779359	443.875	0.292262226837669	0.0723481249582074	-1.1587402783944
YBR108W	AIM3	Protein that inhibits barbed-end actin filament elongation; interacts with Rvs167p; null mutant is viable and displays elevated frequency of mitochondrial genome loss	-0.431080766756172	0.0606761565836299	162.3617625	0.000996496116797198	0.000996412778537823	-6.29256687710289	-0.506118283932113	0.310231316725979	476.875	5.32557041997524e-05	0.00014034002809552	-10.6074101121216
YBR109C	CMD1	Calmodulin; Ca++ binding protein that regulates Ca++ independent processes (mitosis, bud growth, actin organization, endocytosis, etc.) and Ca++ dependent processes (stress-activated pathways), targets include Nuf1p, Myo2p and calcineurin	0.252375212587614	0.867081850533808	8432.583	0.0242126933729794	0.0107346941432498	3.06734410412314	0.0785409055617982	0.908362989323843	4140.4375	0.385002092695238	0.0910425109248458	0.939750142733386
YBR110W	ALG1	Mannosyltransferase; involved in asparagine-linked glycosylation in the endoplasmic reticulum (ER); essential for viability; human homolog ALG1 complements yeast null mutant	-0.35617830487721	0.762989323843416	4548.775875	0.00277433509865448	0.00206030612063657	-5.09476332594804	-0.422933642887503	0.76423487544484	1536.625	0.000695533745769526	0.00067345567817539	-6.57539203645719
YBR111C	YSA1	Nudix hydrolase family member with ADP-ribose pyrophosphatase activity; shown to metabolize O-acetyl-ADP-ribose to AMP and acetylated ribose 5'-phosphate	0.272114762244216	0.796085409252669	5364.574875	0.00339760740947591	0.00238759984931688	4.87889324910857	0.254825715225306	0.829181494661922	2164.75	0.00704666407982097	0.00337521519505195	4.08207618012741
YBR112C	CYC8	General transcriptional co-repressor; acts together with Tup1p; also acts as part of a transcriptional co-activator complex that recruits the SWI/SNF and SAGA complexes to promoters; can form the prion [OCT+]	-0.648243895840566	0.736120996441281	4062.5279375	6.73583670136959e-05	0.000180901676523426	-10.5812152902312	-0.466139604870643	0.609430604982206	907.25	0.000555643561068385	0.000573262873515062	-6.86566884305493
YBR114W	RAD16	Nucleotide excision repair (NER) protein; binds damaged DNA during NER; binds DNA in an ATP-dependent manner (with Rad7p) during NER; required for NER of non-transcribed chromatin; subunit of Nucleotide Excision Repair Factor 4 (NEF4) and the Elongin-Cullin-Socs (ECS) ligase complex	-0.204615181886496	0.454804270462633	1590.4934375	0.0792475608137195	0.0284643713916826	-2.14399021927846	-0.283004086147355	0.14982206405694	299.375	0.00626300270522883	0.00310826924481274	-4.19063746339479
YBR115C	LYS2	Alpha aminoadipate reductase; catalyzes the reduction of alpha-aminoadipate to alpha-aminoadipate 6-semialdehyde, which is the fifth step in biosynthesis of lysine; activation requires posttranslational phosphopantetheinylation by Lys5p	-0.288637404258055	0.837900355871886	6878.2901875	0.00165736739683118	0.00142788016199545	-5.67386217209501	-0.396592115706996	0.829003558718861	2163.1875	0.000696530577206867	0.000673841468194425	-6.57357281832297
YBR117C	TKL2	Transketolase; catalyzes conversion of xylulose-5-phosphate and ribose-5-phosphate to sedoheptulose-7-phosphate and glyceraldehyde-3-phosphate in the pentose phosphate pathway; needed for synthesis of aromatic amino acids; TKL2 has a paralog, TKL1, that arose from the whole genome duplication	0.276063507241659	0.953736654804271	20677.16	0.020107599323657	0.00924543730820352	3.22081569763291	0.506554744250559	0.961743772241993	8937.8125	0.00217258767231349	0.00143238568610499	5.24594990550455
YBR118W	TEF2	Translational elongation factor EF-1 alpha; in the GTP-bound active form, binds to and delivers aminoacylated tRNA to the A-site of ribosomes for elongation of nascent polypeptides; associates with vacuolar Rho1p GTPase; TEF2-RFP levels increase during replicative aging; may also have a role in tRNA re-export from the nucleus; TEF2 has a paralog, TEF1, that arose from the whole genome duplication	0.329962691198285	1	89776.11	0.0530134410863401	0.0203683643735701	2.44835017743545	-0.0869605084658469	0.999288256227758	67710	0.468508249379087	0.107757215620206	-0.77571666872299
YBR119W	MUD1	U1 snRNP A protein; homolog of human U1-A; involved in nuclear mRNA splicing	-0.139751544547759	0.402491103202847	1353.47475	0.0373657786519234	0.0152544409650802	-2.71959352831793	-0.0439156638810289	0.366370106761566	536.125	0.465450111867403	0.107119478850661	-0.781328219843336
YBR120C	CBP6	Mitochondrial protein required for translation of the COB mRNA; forms a complex with Cbp3p that binds to mt ribosomes near the polypeptide tunnel exit and promotes efficient translation of the COB mRNA; Cbp3p-Cbp6p complex also interacts with newly synthesized cytochrome b (Cobp) and Cbp4p to promote assembly of Cobp into the cytochrome bc1 complex; Cbp3p-Cbp6p complex is sequestered if assembly …	-0.156976100400303	0.115124555160142	383.21721875	0.0514940642915374	0.0198864101646126	-2.47063938538465	0.00228469082274536	0.343060498220641	513.625	0.97219661882013	0.196055587743248	0.0363912367423672
YBR121C	GRS1	Cytoplasmic and mitochondrial glycyl-tRNA synthase; ligates glycine to the cognate anticodon-bearing tRNA; transcription termination factor that may interact with the 3'-end of pre-mRNA to promote 3'-end formation; GRS1 has a paralog, GRS2, that arose from the whole genome duplication	-0.045947500090973	0.941103202846975	17724.661875	0.571067423581683	0.151620984022161	-0.601631602408605	-0.16045751657657	0.918861209964413	4693.8125	0.0633747228270416	0.0198457226528436	-2.29348037831562
YBR122C	MRPL36	Mitochondrial ribosomal protein of the large subunit; overproduction suppresses mutations in the COX2 leader peptide-encoding region	-0.266273859480952	0.509786476868327	1883.8721875	0.0158208007979865	0.00762225616715399	-3.42349119442462	-0.00947044276247353	0.705871886120996	1196.25	0.912834548133045	0.186252539221987	-0.114350949164624
YBR123C	TFC1	Subunit of RNA polymerase III transcription initiation factor complex; one of six subunits of the RNA polymerase III transcription initiation factor complex (TFIIIC); part of the TauA globular domain of TFIIIC that binds DNA at the BoxA promoter sites of tRNA and similar genes; human homolog is TFIIIC-63	-0.414828574142014	0.268505338078292	909.51083125	0.000285209469016848	0.000439823936072565	-8.04684223072077	-0.516536626249625	0.312277580071174	479.5	3.80978581112881e-05	0.000113919517678659	-11.2687844685361
YBR124W		Putative protein of unknown function	-2.12189033234563	0.0672597864768683	189.36193625	5.6995316571349e-07	1.6428771559045e-05	-25.3544605076769	-1.42936331703829	0.00889679715302491	5.25	0.000153785148422787	0.000255420193822	-8.73900741462121
YBR125C	PTC4	Cytoplasmic type 2C protein phosphatase (PP2C); identified as a high-copy number suppressor of cnb1 mpk1 synthetic lethality; overexpression decreases high-osmolarity induced Hog1p phosphorylation and kinase activity	0.103683919731722	0.549644128113879	2102.8490625	0.152645929275164	0.049592930162685	1.65575461095782	0.114898358325348	0.614946619217082	920.875	0.0592202239558519	0.0187579859106916	2.34396864476702
YBR126C	TPS1	Synthase subunit of trehalose-6-P synthase/phosphatase complex; synthesizes the storage carbohydrate trehalose, which is critically important for survival of long-term desiccation; also found in a monomeric form; expression is induced by the stress response and repressed by the Ras-cAMP pathway; protein abundance increases in response to DNA replication stress and in response to prolonged exposur…	0.108467651483547	0.938612099644128	17169.2825	0.101628725124402	0.0349959023788826	1.95824234649772	0.234495136949037	0.947153024911032	7119.375	0.0214830452013474	0.00821171045179332	3.12728074322444
YBR127C	VMA2	Subunit B of V1 peripheral membrane domain of vacuolar H+-ATPase; an electrogenic proton pump found throughout the endomembrane system; contains nucleotide binding sites; also detected in the cytoplasm; protein abundance increases in response to DNA replication stress	0.388896391163027	0.92508896797153	14345.4875	0.00164209870050234	0.00141925131824418	5.6846863666604	0.0285241674923126	0.929893238434164	5475.1875	0.743607812070846	0.158023090807422	0.343197278361794
YBR128C	ATG14	Autophagy-specific subunit of phosphatidylinositol 3-kinase complex I; Atg14p targets complex I to the phagophore assembly site (PAS); required for localizing additional ATG proteins to the PAS; required for overflow degradation of misfolded proteins when ERAD is saturated; homolog of human Barkor; other members are Vps34, Vps15, and Vps30p	-0.483442557791008	0.0692170818505338	197.59325875	0.00063814732693707	0.00074637656887976	-6.87705974815749	0.137569905802645	0.209786476868327	370.6875	0.0355017021800148	0.0123090854174777	2.73159449194303
YBR129C	OPY1	Protein of unknown function; overproduction blocks cell cycle arrest in the presence of mating pheromone; the authentic, non-tagged protein is detected in highly purified mitochondria in high-throughput studies	0.109530232578535	0.394483985765125	1325.607125	0.103010312613633	0.035417483744065	1.94819255773588	0.242897555504862	0.498398576512456	702.875	0.00208758586100132	0.00139018073889806	5.28885404205222
YBR130C	SHE3	Protein adaptor between Myo4p and the She2p-mRNA complex; part of the mRNA localization machinery that restricts accumulation of certain proteins to the bud; also required for cortical ER inheritance	-0.376202709736206	0.14270462633452	486.96411875	0.000388738772610597	0.000541942373380271	-7.57860008618349	-0.187417551620856	0.230960854092527	393.5	0.0154982878878793	0.00634748286331277	-3.39481291275959
YBR131W	CCZ1	Subunit of a heterodimeric guanine nucleotide exchange factor (GEF); subunit of the Mon1-Ccz1 GEF complex, which stimulates nucleotide exchange and activation of Ypt7p, a Rab family GTPase involved in membrane tethering and fusion events at the late endosome and vacuole; GEF activity is stimulated by membrane association and anionic phospholipids; involved in localizing Ypt7p to the vacuolar memb…	-0.0587230498089761	0.588078291814947	2350.1379375	0.316904571378518	0.0924028211075377	-1.09917251494735	-0.055273505403427	0.0886120996441281	204.3125	0.425445505492134	0.0990872988247255	-0.857308031009325
YBR132C	AGP2	Plasma membrane regulator of polyamine and carnitine transport; has similarity to transporters but lacks transport activity; may act as a sensor that transduces environmental signals; has a positive or negative regulatory effect on transcription of many transporter genes	-0.385262534652709	0.332562277580071	1103.85480625	0.0021583022244396	0.00172438283315828	-5.37137575766278	-0.129967637329892	0.382384341637011	552	0.179474175203854	0.0477333198224613	-1.52735920369713
YBR133C	HSL7	Protein arginine N-methyltransferase; exhibits septin and Hsl1p-dependent bud neck localization and periodic Hsl1p-dependent phosphorylation; required along with Hsl1p for bud neck recruitment, phosphorylation, and degradation of Swe1p; relocalizes away from bud neck upon DNA replication stress	0.140235901373022	0.280427046263345	944.9892125	0.0505721157176326	0.0196032179052047	2.48450903956762	-0.0303624766237948	0.636832740213523	979.625	0.550845259075779	0.123491471511282	-0.633221166181514
YBR135W	CKS1	Cyclin-dependent protein kinase regulatory subunit and adaptor; interacts with Cdc28p(Cdk1p); required for G1/S and G2/M phase transitions and budding; mediates the phosphorylation and degradation of Sic1p; modulates proteolysis of M-phase targets through interactions with the proteasome; role in transcriptional regulation, recruiting proteasomal subunits to target gene promoters	0.269376087326981	0.225978647686833	783.1752625	0.0148199698229746	0.00726155414709476	3.47968873244451	0.136687268917871	0.450711743772242	642.5625	0.0810481270037246	0.0243964032117177	2.11153128435228
YBR136W	MEC1	Genome integrity checkpoint protein and PI kinase superfamily member; Mec1p and Dun1p function in same pathway to regulate dNTP pools and telomere length; signal transducer required for cell cycle arrest and transcriptional responses to damaged or unreplicated DNA; facilitates replication fork progression and regulates P-body formation under replication stress; promotes interhomolog recombination…	0.0198990859896648	0.319217081850534	1061.3946125	0.768794719804526	0.19474119698288	0.308656956172102	0.215919361900914	0.141725978647687	289.6875	0.0182151106320772	0.00718449469785181	3.26135752193009
YBR137W		Protein with a role in ER delivery of tail-anchored membrane proteins; interacts with Sgt2p; binds to the TRC complex, which inserts proteins into the ER membrane; interacts with Msn5p karyopherin; YBR137W is not an essential gene	0.553447395528318	0.670640569395018	3166.9930625	0.000181605611480934	0.000327541605128608	8.77411130477727	0.524339840903953	0.624555160142349	948.25	0.000126219957377219	0.000227051420765832	9.06290746517242
YBR138C		Cytoplasmic protein of unknown function; APCC(Cdh1) substrate; potentially phosphorylated by Cdc28p; YBR138C is not an essential gene	-0.52198586692448	0.162099644128114	550.19493125	0.000452347734677054	0.000591741686568381	-7.35804408679376	-0.511883676597742	0.162099644128114	314.75	0.000401032275686856	0.000467643307626182	-7.30568410972895
YBR139W		Putative serine type carboxypeptidase; role in phytochelatin synthesis; green fluorescent protein (GFP)-fusion protein localizes to the vacuole; expression induced by nitrogen limitation in a GLN3, GAT1-independent manner	-0.344142762360235	0.870996441281139	8558.42475	0.00226002949619009	0.00178506141150698	-5.31985521021516	-0.0857401790859193	0.887722419928826	3342.75	0.259479706973555	0.0651931663174099	-1.250380522011
YBR140C	IRA1	GTPase-activating protein; negatively regulates RAS by converting it from GTP- to the GDP-bound inactive form, required for reducing cAMP levels under nutrient limiting conditions, mediates membrane association of adenylate cyclase; mutations cause catalase T deficiency, defective glycogen synthesis and defective trehalose accumulation; IRA1 has a paralog, IRA2, that arose from the whole genome d…	-0.00278462303801597	0.836654804270463	6854.795375	0.959380514508749	0.233138096537472	-0.0532626271907026	0.549630885086041	0.69279359430605	1148.4375	3.20278580999596e-05	0.000103045819916968	11.6262512134845
YBR141C	BMT2	Nucleolar S-adenosylmethionine-dependent rRNA methyltransferase; methylates adenine (m1A) of the large subunit (LSU) rRNA at position 2142; belongs to Rossmann fold superfamily; green fluorescent protein (GFP)-fusion protein localizes to the nucleolus; YBR141C is not an essential gene	0.230871096036788	0.100711743772242	315.69921875	0.00590972823142328	0.00359449577884802	4.32034873065837	0.263720059019443	0.170106761565836	325.5625	0.00295422889424334	0.00178567251676088	4.92362731718474
YBR142W	MAK5	Essential nucleolar protein; putative DEAD-box RNA helicase required for maintenance of M1 dsRNA virus; involved in biogenesis of large (60S) ribosomal subunits	0.188937928619188	0.188967971530249	649.15170625	0.0201482313702971	0.00925466987951894	3.21913188555245	0.131216731671341	0.25729537366548	419.0625	0.055309868730718	0.017658085142423	2.39501255832838
YBR143C	SUP45	Polypeptide release factor (eRF1) in translation termination; mutant form acts as a recessive omnipotent suppressor; methylated by Mtq2p-Trm112p in ternary complex eRF1-eRF3-GTP; mutation of methylation site confers resistance to zymocin; has a role in cytokinesis through interaction with Mlc1p	0.271604763147698	0.825444839857651	6414.80325	0.00190175034895903	0.00157707173143723	5.51480137132067	-0.02946635271103	0.896619217081851	3654.5	0.700456596626149	0.150385604191336	-0.404435152564361
YBR145W	ADH5	Alcohol dehydrogenase isoenzyme V; involved in ethanol production; ADH5 has a paralog, ADH1, that arose from the whole genome duplication	-0.358692150196059	0.585231316725979	2326.96	0.000655564502295759	0.000756271198181782	-6.84054457331563	-0.0702543217605776	0.708718861209964	1207.0625	0.207571147699604	0.0540319945363579	-1.4190728458961
YBR146W	MRPS9	Mitochondrial ribosomal protein of the small subunit	-0.29069515403588	0.304270462633452	1013.05991875	0.00364820229220271	0.00252474851507568	-4.80459464624985	-0.170178794360732	0.63576512455516	976.9375	0.0212456909878292	0.00814309678992719	-3.1362391079071
YBR147W	RTC2	Putative vacuolar membrane transporter for cationic amino acids; likely contributes to amino acid homeostasis by exporting cationic amino acids from the vacuole; positive regulation by Lys14p suggests that lysine may be the primary substrate; member of the PQ-loop family, with seven transmembrane domains; similar to mammalian PQLC2 vacuolar transporter; RTC2 has a paralog, YPQ1, that arose from t…	-0.380528433819507	0.800533807829181	5533.1523125	0.000534340901088701	0.000658655631930118	-7.12183831948638	-0.214073920175155	0.843950177935943	2352.125	0.0164756604241606	0.00664028864960035	-3.34401778095233
YBR148W	YSW1	Protein required for normal prospore membrane formation; interacts with Gip1p, which is the meiosis-specific regulatory subunit of the Glc7p protein phosphatase; expressed specifically in spores and localizes to the prospore membrane; YSW1 has a paralog, SPO21, that arose from the whole genome duplication	-1.03856900005272	0.148754448398577	505.4326125	2.25919035804154e-06	2.99206952657701e-05	-19.7541238195166	-0.511176481733083	0.0912811387900356	210.0625	0.00101629397747851	0.000859828476529018	-6.10731958896449
YBR149W	ARA1	NADP+ dependent arabinose dehydrogenase; involved in carbohydrate metabolism; purified as homodimer; naturally occurs with a N-terminus degradation product	0.739408004414613	0.926512455516014	14720.765625	1.51940928341357e-05	7.61050140957081e-05	13.9457981970761	0.484590650608661	0.927046263345196	5306.875	0.000705949331993196	0.000680032311115499	6.55653048882166
YBR150C	TBS1	Putative protein of unknown function; the authentic, non-tagged protein is detected in highly purified mitochondria in high-throughput studies; TBS1 has a paralog, HAL9, that arose from the whole genome duplication	0.205518057613047	0.608896797153025	2512.3698125	0.00891022174997024	0.00492903474815092	3.93265536025039	0.115821009669373	0.418950177935943	596	0.0436600790279628	0.0144943652715952	2.57331488666182
YBR151W	APD1	Protein of unknown function; required for normal localization of actin patches and for normal tolerance of sodium ions and hydrogen peroxide; localizes to both cytoplasm and nucleus	0.0155186868577388	0.841814946619217	7039.0331875	0.855447758148954	0.212820122973007	0.190793588816446	-0.0808520660284889	0.793238434163701	1771.3125	0.270421825853218	0.0676254739185281	-1.21872438108379
YBR152W	SPP381	mRNA splicing factor, component of U4/U6.U5 tri-snRNP; interacts genetically and physically with Prp38p; relocalizes to the cytosol in response to hypoxia	-0.564673109572016	0.0412811387900356	84.820488125	0.000137332986293571	0.000277311431681041	-9.25279321415584	-0.693950639738923	0.0592526690391459	131.375	0.000154924558745429	0.000256179093064627	-8.72710340399314
YBR153W	RIB7	Diaminohydroxyphoshoribosylaminopyrimidine deaminase; catalyzes the second step of the riboflavin biosynthesis pathway	-0.17273997062844	0.453202846975089	1582.98525	0.0223517157181706	0.0100581753854194	-3.13304672941893	-0.456397690967751	0.201156583629893	361.3125	0.000272671580850339	0.00036772565346679	-7.85630456320126
YBR154C	RPB5	RNA polymerase subunit ABC27; common to RNA polymerases I, II, and III; contacts DNA and affects transactivation	0.234187489280907	0.416014234875445	1417.4085625	0.00668904855347525	0.00395270787129533	4.20113994981874	0.319039257072408	0.629537366548043	963.5625	0.0103818767873854	0.00456852612032617	3.73623088678935
YBR155W	CNS1	TPR-containing co-chaperone; binds both Hsp82p (Hsp90) and Ssa1p (Hsp70) and stimulates the ATPase activity of SSA1, ts mutants reduce Hsp82p function while over expression suppresses the phenotypes of an HSP82 ts allele and a cpr7 deletion	-0.259047768270798	0.354804270462633	1182.52123125	0.00290355802562553	0.00212901977688223	-5.04570833443113	-0.0283862235384992	0.188434163701068	348.6875	0.814461974643428	0.169685855547225	-0.245642968852736
YBR156C	SLI15	Subunit of the conserved chromosomal passenger complex (CPC); complex regulates kinetochore-microtubule attachments, activation of the spindle tension checkpoint, and mitotic spindle disassembly; other complex members are Ipl1p, Bir1p, and Nbl1p	-0.312562222076286	0.0838078291814947	255.36426875	0.000966688407818654	0.000981869787086276	-6.33108777797378	-0.144936764124404	0.109786476868327	242.5625	0.0948096620979873	0.0277563604855685	-1.99625630945469
YBR157C	ICS2	Protein of unknown function; null mutation does not confer any obvious defects in growth, spore germination, viability, or carbohydrate utilization	1.15440459131608	0.0866548042704626	265.32633125	2.17649679661552e-06	2.96990026144102e-05	19.8884150315591	1.59486658454159	0.583451957295374	854.875	1.61537539608924e-07	7.34927355338268e-06	29.5299656446186
YBR158W	AMN1	Protein required for daughter cell separation; multiple mitotic checkpoints, and chromosome stability; contains 12 degenerate leucine-rich repeat motifs; expression is induced by the Mitotic Exit Network (MEN)	0.323876042971536	0.54644128113879	2088.49325	0.00768046718456132	0.00439199349565224	4.07045727774959	0.446149097765575	0.809074733096085	1931.5625	0.00016906345226487	0.000269519986961936	8.58733953156465
YBR159W	IFA38	Microsomal beta-keto-reductase; contains oleate response element (ORE) sequence in the promoter region; mutants exhibit reduced VLCFA synthesis, accumulate high levels of dihydrosphingosine, phytosphingosine and medium-chain ceramides	-0.0491613479067787	0.808718861209964	5813.250125	0.374789603996627	0.106521861785624	-0.964455763623231	-0.0643813277482235	0.842170818505338	2314.1875	0.330969414921272	0.0803230904156569	-1.06124080430026
YBR160W	CDC28	Cyclin-dependent kinase (CDK) catalytic subunit; master regulator of mitotic and meiotic cell cycles; alternately associates with G1 (CLNs), S and G2/M (CLBs) phase cyclins, which provide substrate specificity; regulates cell cycle and basal transcription, chromosome duplication and segregation, lipid biosynthesis, membrane trafficking, polarized growth, and morphogenesis; abundance increases in …	-0.0265704034787131	0.596085409252669	2408.674125	0.731392582609857	0.186596551855147	-0.360995111118271	0.00260728844049352	0.594306049822064	874.25	0.957232358219658	0.193592564226212	0.0559974503246686
YBR161W	CSH1	Mannosylinositol phosphorylceramide (MIPC) synthase catalytic subunit; forms a complex with regulatory subunit Csg2p; function in sphingolipid biosynthesis is overlapping with that of Sur1p; CSH1 has a paralog, SUR1, that arose from the whole genome duplication	-0.0925074023518384	0.350177935943061	1165.35965625	0.113079605263194	0.0383620719015873	-1.87883409199365	-0.0612556407826239	0.42126334519573	599.5	0.267206665717938	0.0669403717100482	-1.22790760716278
YBR162C	TOS1	Covalently-bound cell wall protein of unknown function; identified as a cell cycle regulated SBF target gene; deletion mutants are highly resistant to treatment with beta-1,3-glucanase; has sequence similarity to YJL171C	-0.146550967751362	0.968683274021352	27188.2425	0.0701151628014599	0.0258156617393188	-2.23602129734582	-0.158273202374068	0.975800711743772	12544.4375	0.108478197701888	0.0311303490460598	-1.89750996058503
YBR162W-A	YSY6	Protein of unknown function; expression suppresses a secretory pathway mutation in E. coli; has similarity to the mammalian RAMP4 protein involved in secretion	-0.291269114876116	0.901601423487544	11033.758	0.00147520613619943	0.00131449228158634	-5.81116391262318	0.0629997704204607	0.591992882562278	870.1875	0.607143535525991	0.133742999176283	0.543475621168991
YBR163W	EXO5	Mitochondrial 5'-3' exonuclease and sliding exonuclease; required for mitochondrial genome maintenance; distantly related to the RecB nuclease domain of bacterial RecBCD recombinases; may be regulated by the transcription factor Ace2	0.212293216183883	0.430782918149466	1471.9473125	0.0149734945769116	0.00732084668113644	3.47079783318965	-0.0516739445013885	0.427046263345196	606.8125	0.341390379060206	0.0824611783537955	-1.03662213252138
YBR164C	ARL1	Soluble GTPase with a role in regulation of membrane traffic; regulates potassium influx; role in membrane organization at trans-Golgi network; G protein of the Ras superfamily, similar to ADP-ribosylation factor	0.00818821854881601	0.58576512455516	2329.8283125	0.888682069420267	0.219712494008627	0.146500231058553	0.197367849970636	0.548042704626335	789.625	0.00537935015800556	0.00276855416688991	4.33313686117971
YBR165W	UBS1	Ubiquitin-conjugating enzyme suppressor that regulates Cdc34p; functions as a general positive regulator of Cdc34p activity; nuclear protein that may represent a link between nucleocytoplasmic transport and ubiquitin ligase activity	0.0454965225565971	0.320106761565836	1063.7766	0.392413277085834	0.110715538885634	0.926790570069948	0.0320869020944118	0.380427046263345	550	0.621539331639781	0.13646033880992	0.52131776577637
YBR166C	TYR1	Prephenate dehydrogenase involved in tyrosine biosynthesis; expression is dependent on phenylalanine levels	0.154072128291221	0.515658362989324	1911.8290625	0.0368080350996353	0.0150677262519557	2.73142199087191	0.0200475358467036	0.423309608540925	601.375	0.677859541697616	0.146203088912831	0.437191414967607
YBR167C	POP7	Subunit of both RNase MRP and nuclear RNase P; forms a soluble heterodimer with Pop6p that binds P3 domain of RNase MRP and RNase P RNAs; RNase MRP cleaves pre-rRNA, while nuclear RNase P cleaves tRNA precursors to generate mature 5' ends and facilitates turnover of nuclear RNAs	0.341197834540548	0.097153024911032	301.98325	0.000994831277664382	0.000996222871934377	6.29468298011899	0.560171092036394	0.180071174377224	337.6875	0.000475450004307648	0.000523359063689274	7.07319098974152
YBR168W	PEX32	Peroxisomal integral membrane protein; involved in negative regulation of peroxisome size; partially functionally redundant with Pex31p; genetic interactions suggest action at a step downstream of steps mediated by Pex28p and Pex29p	0.397896756718095	0.367081850533808	1222.39205	0.000295707108587443	0.000451885625536674	7.99094231323394	0.329003202847906	0.331850533807829	502.6875	0.000409614671464359	0.000475526032560454	7.2764226537118
YBR169C	SSE2	Member of the heat shock protein 70 (HSP70) family; may be involved in protein folding; localized to the cytoplasm; SSE2 has a paralog, SSE1, that arose from the whole genome duplication	0.0769976800922505	0.759252669039146	4450.28225	0.227272451163013	0.0694142896097335	1.35666917889258	-0.126706792885345	0.885231316725979	3276.75	0.119636373893865	0.033852706424577	-1.8257705885132
YBR170C	NPL4	Substrate-recruiting cofactor of the Cdc48p-Npl4p-Ufd1p segregase; assists Cdc48p in the dislocation of misfolded, polyubiquitinated ERAD substrates that are subsequently delivered to the proteasome for degradation; also involved in the regulated destruction of resident ER membrane proteins, such as HMG-CoA reductase (Hmg1/2p) and cytoplasmic proteins (Fbp1p); role in mobilizing membrane bound tr…	0.131609380036162	0.301957295373666	1004.5511375	0.0617426678191951	0.0232009369052059	2.33217590039307	-0.0615301076625206	0.548932384341637	791.6875	0.252478365822372	0.0636471184027948	-1.27125890138236
YBR171W	SEC66	Non-essential subunit of Sec63 complex; with Sec61 complex, Kar2p/BiP and Lhs1p forms a channel competent for SRP-dependent and post-translational SRP-independent protein targeting and import into the ER; other members are Sec63p, Sec62p, and Sec72p	0.243247269779462	0.663879003558719	3072.637375	0.00430504191098535	0.00285780108737209	4.63466568238363	0.381943121876027	0.635231316725979	974.875	0.00253194039256366	0.00160328194050168	5.08365529670625
YBR172C	SMY2	GYF domain protein; involved in COPII vesicle formation; interacts with the Sec23p/Sec24p subcomplex; overexpression suppresses the temperature sensitivity of a myo2 mutant; similar to S. pombe Mpd2; SMY2 has a paralog, SYH1, that arose from the whole genome duplication	-0.616956520293525	0.423131672597865	1443.0194	2.94841413845234e-05	0.000113475053330192	-12.34006359499	-0.664714105800674	0.695818505338078	1162.25	4.51391899566018e-05	0.000127394709662057	-10.9293137551951
YBR173C	UMP1	Chaperone required for correct maturation of the 20S proteasome; short-lived chaperone; may inhibit premature dimerization of proteasome half-mers; degraded by proteasome upon completion of its assembly	0.404015559759728	0.703380782918149	3564.43625	0.00342922904469399	0.00240025957768291	4.86917758993628	0.245659582205709	0.722953736654804	1272.3125	0.00781711719988276	0.00365373960529667	3.98785404112947
YBR175W	SWD3	Essential subunit of the COMPASS (Set1C) complex; COMPASS methylates histone H3 on lysine 4 and is required in transcriptional silencing near telomeres; WD40 beta propeller superfamily member and ortholog of mammalian WDR5	0.175948672353763	0.272064056939502	922.22375625	0.0183297941093252	0.00858231533819728	3.29842610159814	0.314100878357519	0.155516014234875	306.4375	0.0376796773210117	0.0128733180694225	2.68578853164757
YBR176W	ECM31	Ketopantoate hydroxymethyltransferase; required for pantothenic acid biosynthesis, converts 2-oxoisovalerate into 2-dehydropantoate	-0.105175980315174	0.236832740213523	814.23281875	0.0942183470370018	0.0329139750463798	-2.01464278702342	-0.120629083912486	0.239857651245552	401.875	0.152690814088231	0.0417235087998552	-1.64670065185944
YBR177C	EHT1	Acyl-coenzymeA:ethanol O-acyltransferase; plays a minor role in medium-chain fatty acid ethyl ester biosynthesis; possesses short-chain esterase activity; localizes to lipid particles and the mitochondrial outer membrane; EHT1 has a paralog, EEB1, that arose from the whole genome duplication	-0.536160983408572	0.825800711743772	6421.5744375	5.73608989024174e-05	0.000165572849242854	-10.9038880081587	-0.438803657813385	0.840035587188612	2284.5	0.000280744726605303	0.000374805620978156	-7.81346883815871
YBR179C	FZO1	Mitofusin; integral membrane protein involved in mitochondrial outer membrane tethering and fusion; role in mitochondrial genome maintenance; efficient tethering and degradation of Fzo1p requires an intact N-terminal GTPase domain; targeted for destruction by the ubiquitin ligase SCF-Mdm30p and the cytosolic ubiquitin-proteasome system	-0.151291103954074	0.452313167259786	1579.269125	0.042984063339314	0.017118694864177	-2.61011537801678	-0.409187164900454	0.523665480427046	742.125	0.000203119638341148	0.000307019648188724	-8.30000118321997
YBR180W	DTR1	Putative dityrosine transporter of the major facilitator superfamily; member of the 12-spanner drug:H(+) antiporter DHA1 family; required for spore wall synthesis; sequence similarity to QDR1 and QDR3, and the triple mutant dtr1 qdr1 qdr3 exhibits reduced dityrosine fluorescence relative to the single mutants; expressed during sporulation	0.808174290649748	0.04644128113879	103.05221	1.72097444186961e-05	8.33905678285409e-05	13.6297268023331	0.14553550103468	0.0411032028469751	74	0.148974256860946	0.0408865285500295	1.66483155217949
YBR181C	RPS6B	Protein component of the small (40S) ribosomal subunit; homologous to mammalian ribosomal protein S6, no bacterial homolog; RPS6B has a paralog, RPS6A, that arose from the whole genome duplication	0.174840152242711	0.980071174377224	33501.18375	0.0173420975603402	0.00822584774996664	3.34524453868748	0.188251000296908	0.962811387900356	9027.0625	0.0633613277907614	0.0198457226528436	2.29363752957776
YBR182C	SMP1	MADS-box transcription factor involved in osmotic stress response; SMP1 has a paralog, RLM1, that arose from the whole genome duplication	-0.450483456304543	0.232562277580071	802.22666875	0.000336218861343687	0.000486628960859201	-7.79507135144106	-0.463225264872489	0.291103202846975	453.5625	0.000894772048787825	0.000799442503878838	-6.26149271325878
YBR183W	YPC1	Alkaline ceramidase; also has reverse (CoA-independent) ceramide synthase activity; catalyzes both breakdown and synthesis of phytoceramide; overexpression confers fumonisin B1 resistance; YPC1 has a paralog, YDC1, that arose from the whole genome duplication	0.139510075693377	0.749644128113879	4297.7985	0.161771148497688	0.0521064720470127	1.61246481061643	0.349419069735609	0.723131672597865	1273.75	0.000585158901241171	0.000595784522328045	6.79786579169258
YBR184W		Putative protein of unknown function; YBR184W is not an essential gene	0.170210167224353	0.0702846975088968	201.0335	0.023647449789233	0.0105463957865246	3.08669470089949	0.128748143566114	0.0884341637010676	204.125	0.0706883465031261	0.0217429577528644	2.21248113566818
YBR185C	MBA1	Membrane-associated mitochondrial ribosome receptor; forms a complex with Mdm38p that may facilitate recruitment of mRNA-specific translational activators to ribosomes; possible role in protein export from the matrix to inner membrane	-0.0901494659797759	0.480960854092527	1717.1316875	0.330945409945008	0.095834910327563	-1.06473984666463	-0.279265196012821	0.456316725978648	647.6875	0.0270092421317198	0.00987488870453381	-2.94478032553682
YBR186W	PCH2	Hexameric ring ATPase that remodels chromosome axis protein Hop1p; nucleolar component of the pachytene checkpoint, which prevents chromosome segregation when recombination and chromosome synapsis are defective; also represses meiotic interhomolog recombination in rDNA; required for meiotic double-stranded break formation	0.104370623676836	0.0233096085409253	27.87590875	0.0946957844715684	0.0330465785416592	2.01087442577315	0.376216877311661	0.0619217081850534	137.4375	0.00273892208042243	0.00169464532182815	5.0017001722767
YBR187W	GDT1	Protein of unknown function involved in calcium homeostasis; localizes to the cis- and medial-Golgi apparatus; GFP-fusion protein localizes to the vacuole; TMEM165, a human gene which causes Congenital Disorders of Glycosylation is orthologous and functionally complements the null allele; expression pattern and physical interactions suggest a possible role in ribosome biogenesis; expression reduc…	0.137031433886714	0.851245551601423	7465.1520625	0.134472753394695	0.0444476379530608	1.75007133020796	0.635071607926677	0.826690391459075	2141.0625	7.21265449626066e-05	0.000164413966878148	10.0393552270228
YBR188C	NTC20	Member of the NineTeen Complex (NTC); this complex contains Prp19p and stabilizes U6 snRNA in catalytic forms of the spliceosome containing U2, U5, and U6 snRNAs	-0.219595611202729	0.0418149466192171	86.686443125	0.0702321069622973	0.0258516733705214	-2.23476527419043	0.17694157266197	0.197419928825623	358.125	0.0275115701306719	0.010016269121798	2.93025491016352
YBR189W	RPS9B	Protein component of the small (40S) ribosomal subunit; homologous to mammalian ribosomal protein S9 and bacterial S4; RPS9B has a paralog, RPS9A, that arose from the whole genome duplication	0.57140514034972	0.951957295373665	20341.715	0.000663036221958991	0.000762286827350713	6.82522397370552	0.520322086650785	0.966725978647687	9567	0.00066061068113989	0.000647434876369808	6.64109685556824
YBR191W	RPL21A	Ribosomal 60S subunit protein L21A; homologous to mammalian ribosomal protein L21, no bacterial homolog; RPL21A has a paralog, RPL21B, that arose from the whole genome duplication	0.420617026570779	0.85	7404.24525	0.0018030256830677	0.00151850622280865	5.57605184095245	0.334047831636816	0.945017793594306	6893.25	0.00430817593925506	0.00233314523635409	4.5463571073182
YBR192W	RIM2	Mitochondrial pyrimidine nucleotide transporter; imports pyrimidine nucleoside triphosphates and exports pyrimidine nucleoside monophosphates; member of the mitochondrial carrier family	0.00305553509822954	0.180249110320285	621.08941875	0.958946574165773	0.233103587499453	0.053832280060867	-0.0627875562697425	0.355871886120996	525.625	0.235623892657959	0.0602616708398504	-1.32371700279092
YBR193C	MED8	Subunit of the RNA polymerase II mediator complex; associates with core polymerase subunits to form the RNA polymerase II holoenzyme; essential for transcriptional regulation	0.380933402716392	0.240569395017794	821.690175	0.00038542111024337	0.000538428513750107	7.59123944733781	0.274840554667825	0.331049822064057	501.1875	0.00214915382003587	0.0014202619023214	5.25758371915468
YBR194W	AIM4	Protein proposed to be associated with the nuclear pore complex; null mutant is viable, displays elevated frequency of mitochondrial genome loss and is sensitive to freeze-thaw stress	-0.0731550527913783	0.252846975088968	866.74441875	0.252467157852444	0.0759248898119372	-1.27629165069477	0.117341223789073	0.12135231316726	261.25	0.242999111682712	0.0617134072793326	1.30036209651449
YBR195C	MSI1	Subunit of chromatin assembly factor I (CAF-1); chromatin assembly by CAF-1 affects multiple processes including silencing at telomeres, mating type loci, and rDNA; maintenance of kinetochore structure; deactivation of DNA damage checkpoint after DNA repair; chromatin dynamics during transcription; and repression of divergent noncoding transcription; Msi1p localizes to nucleus and cytoplasm and i…	0.0536688354378985	0.451779359430605	1573.1459375	0.431033819226861	0.119842819517178	0.848622160534784	-0.0389261048674284	0.28585409252669	447.6875	0.49934470054783	0.113734575478935	-0.720513831760977
YBR196C	PGI1	Glycolytic enzyme phosphoglucose isomerase; catalyzes the interconversion of glucose-6-phosphate and fructose-6-phosphate; required for cell cycle progression and completion of the gluconeogenic events of sporulation	0.485673205867688	0.977935943060498	31495.426875	0.000112122449918504	0.000245884353224806	9.61470696425165	0.513661561354033	0.970996441281139	10976.625	0.000825980081768466	0.00075928358988758	6.35987798040831
YBR197C		Protein of unknown function; green fluorescent protein (GFP)-fusion protein localizes to the cytoplasm and nucleus; YBR197C is not an essential gene; relative distribution to the nucleus increases upon DNA replication stress; YBR197C has a paralog, YPL077C, that arose from the whole genome duplication	0.112479103217851	0.357829181494662	1192.922	0.0912165204010975	0.0320060293203276	2.03879412482522	0.238782862904093	0.448576512455516	640.125	0.00188958295054138	0.00129587567206229	5.39706490489998
YBR198C	TAF5	Subunit (90 kDa) of TFIID and SAGA complexes; involved in RNA polymerase II transcription initiation and in chromatin modification	-0.194956378526202	0.441992882562278	1531.335625	0.017811294318112	0.00840120328179021	-3.32264425435214	-0.283862443088042	0.559074733096085	807.5625	0.00138760657859121	0.00105370083891737	-5.74252091872621
YBR199W	KTR4	Putative mannosyltransferase involved in protein glycosylation; member of the KRE2/MNT1 mannosyltransferase family of type II membrane proteins with a short cytoplasmic N-terminus, a membrane-spanning region and a highly conserved catalytic lumenal domain	-0.0716884503118633	0.891103202846975	10103.084	0.246654355137815	0.0744723824899415	-1.29417063792629	-0.107675964523846	0.877758007117438	3061.4375	0.120032458616878	0.0339383746413169	-1.82334850438696
YBR200W	BEM1	Protein containing SH3-domains; involved in establishing cell polarity and morphogenesis; functions as a scaffold protein for complexes that include Cdc24p, Ste5p, Ste20p, and Rsr1p	-0.32906756131089	0.309074733096085	1029.87315	0.00165324311122438	0.00142523589670715	-5.67677455829584	-0.422246887201535	0.519395017793594	734.6875	0.000101103470252055	0.000198692726077416	-9.43939000232218
YBR201W	DER1	ER membrane protein that promotes export of misfolded polypeptides; required for ER-associated protein degradation of misfolded or unassembled proteins; initiates export of aberrant polypeptides from ER lumen by threading them into the ER membrane and routing them to Hrd1p for ubiquitylation; N- and C- termini protrude into the cytoplasm; similar to Dfm1p; homolog of mammalian derlin-1	0.187363744973442	0.204804270462633	701.7085875	0.0172379801312802	0.00819660806372545	3.35035185573638	0.214621643428869	0.183807829181495	342.6875	0.00504183398067106	0.00263948171903034	4.39471069748288
YBR202W	MCM7	Component of the Mcm2-7 hexameric helicase complex; MCM2-7 primes origins of DNA replication in G1 and becomes an active ATP-dependent helicase that promotes DNA melting and elongation in S-phase; forms an Mcm4p-6p-7p subcomplex	0.0465732721666115	0.30355871886121	1010.8061625	0.568347583680972	0.151078272439653	0.606021401328681	-0.0637336232924298	0.733807829181495	1346.5625	0.330729123851347	0.0803167029893121	-1.06181594805485
YBR203W	COS111	Protein required for antifungal drug ciclopirox olamine resistance; not related to the subtelomerically-encoded COS family; the authentic, non-tagged protein is detected in highly purified mitochondria in high-throughput studies	-0.165331554930782	0.504270462633452	1848.5771875	0.164020169381673	0.052738160487778	-1.60215947761463	-0.242653836363397	0.5894128113879	866.25	0.0167735519025504	0.00672664427127079	-3.32919634605207
YBR204C	LDH1	Serine hydrolase; exhibits active esterase plus weak triacylglycerol lipase activities; proposed role in lipid homeostasis, regulating phospholipid and non-polar lipid levels and required for mobilization of LD-stored lipids; localizes to the lipid droplet (LD) surface; contains a classical serine containing catalytic triad (GxSxG motif)	-0.134805484856504	0.528113879003559	1972.597375	0.0364974161238612	0.0149587031221907	-2.73809403197113	-0.0657194803838055	0.574021352313167	835.0625	0.258472470896478	0.0649738741533808	-1.25335323391847
YBR205W	KTR3	Putative alpha-1,2-mannosyltransferase; involved in O- and N-linked protein glycosylation; member of the KRE2/MNT1 mannosyltransferase family; Svp26p mediates uptake of Ktr3p into COPII vesicles; relocalizes from nucleus to vacuole upon DNA replication stress	-0.141601918589493	0.809252669039146	5821.3103125	0.0361972181095491	0.0148491806533681	-2.74460100282453	-0.188420732851063	0.636654804270463	979.0625	0.0315981377586525	0.0111963927186246	-2.82182920191992
YBR207W	FTH1	Putative high affinity iron transporter; involved in transport of intravacuolar stores of iron; forms complex with Fet5p; expression is regulated by iron; proposed to play indirect role in endocytosis; protein abundance increases in response to DNA replication stress	-1.225529088328	0.350711743772242	1166.88235	4.33121842914095e-06	4.14963597961245e-05	-17.5475971633882	-1.19713287754083	0.866725978647687	2790.125	5.57945272569678e-06	4.03640690073114e-05	-15.8710082377921
YBR208C	DUR1,2	Urea amidolyase; contains both urea carboxylase and allophanate hydrolase activities, degrades urea to CO2 and NH3; expression sensitive to nitrogen catabolite repression and induced by allophanate, an intermediate in allantoin degradation; protein abundance increases in response to DNA replication stress	-0.288734351826789	0.835231316725979	6783.5655	0.00468910508496183	0.00304540921496616	-4.54850718383272	-0.334154495667883	0.717526690391459	1247.75	0.00164071347366524	0.00117644626552561	-5.55312645070405
YBR210W	ERV15	Protein involved in export of proteins from the endoplasmic reticulum; ERV15 has a paralog, ERV14, that arose from the whole genome duplication	-0.0172803270360555	0.23576512455516	812.066325	0.751261504764807	0.191160182896352	-0.333060070096078	0.162593162142006	0.320284697508897	488.6875	0.0218499553722037	0.0083293400191235	3.11364411446493
YBR211C	AME1	Essential kinetochore protein associated with microtubules and SPBs; component of the kinetochore sub-complex COMA (Ctf19p, Okp1p, Mcm21p, Ame1p); involved in spindle checkpoint maintenance; orthologous to human centromere constitutive-associated network (CCAN) subunit CENP-U and fission yeast Mis17; relative distribution to the nucleus increases upon DNA replication stress	0.144213077221293	0.545551601423488	2080.54825	0.0314106004983719	0.0131940834325351	2.85707676631794	0.259279658330135	0.285409252669039	447.5625	0.00245904950510873	0.00156800376290335	5.11435472896086
YBR212W	NGR1	RNA binding protein that negatively regulates growth rate; interacts with the 3' UTR of the mitochondrial porin (POR1) mRNA and enhances its degradation; overexpression impairs mitochondrial function; interacts with Dhh1p to mediate POR1 mRNA decay; expressed in stationary phase	0.11015161819017	0.869039145907473	8512.5351875	0.0827663536865125	0.0295486247653432	2.11144477409498	0.247415870049709	0.880249110320285	3133.5	0.00920418654812366	0.00415584643159441	3.84195182860536
YBR213W	MET8	Bifunctional dehydrogenase and ferrochelatase; involved in the biosynthesis of siroheme, a prosthetic group used by sulfite reductase; required for sulfate assimilation and methionine biosynthesis	-0.556928035723015	0.328825622775801	1089.7749	0.00562685717842693	0.00345983081140537	-4.36811061461217	-0.723748117084084	0.0798932384341637	184.6875	6.27141266561018e-05	0.000153207052800957	-10.2977049432087
YBR214W	SDS24	Protein involved in cell separation during budding; one of two S. cerevisiae homologs (Sds23p and Sds24p) of the S. pombe Sds23 protein, which is implicated in APC/cyclosome regulation; may play an indirect role in fluid-phase endocytosis; protein abundance increases in response to DNA replication stress; SDS24 has a paralog, SDS23, that arose from the whole genome duplication	0.516691181174036	0.620640569395018	2613.37475	0.000231171536354681	0.000380373479288954	8.37846294425057	0.649277381122129	0.882918149466192	3211.375	0.000128470965793054	0.000229269433348594	9.03349603482926
YBR215W	HPC2	Subunit of the HIR complex; HIR is a nucleosome assembly complex involved in regulation of histone gene transcription; mutants display synthetic defects with subunits of FACT, a complex that allows passage of RNA Pol II through nucleosomes	-0.0311625932450275	0.180427046263345	621.238	0.600293952888738	0.15813754009624	-0.555237177098138	-0.0805466468727596	0.334430604982206	504.3125	0.200829578110129	0.0526299369930469	-1.44374802338146
YBR216C	YBP1	Protein involved in cellular response to oxidative stress; required for oxidation of specific cysteine residues of transcription factor Yap1p, resulting in nuclear localization of Yap1p in response to stress; YBP1 has a paralog, YBP2, that arose from the whole genome duplication	0.125910077783241	0.244839857651246	839.34655	0.0562558666207738	0.0214252381410199	2.40297657504363	0.0808961569048485	0.534519572953737	766.0625	0.206516764929573	0.0537823972034753	1.42288266204228
YBR217W	ATG12	Ubiquitin-like modifier involved in autophagy and the Cvt pathway; conserved; conjugated to Atg5p to form a complex involved in Atg8p lipidation; Atg5p-Atg12p cojugate also forms a complex with Atg16p; the Atg5-Atg12/Atg16 complex binds to membranes and is essential for autophagosome formation	-0.30249488963806	0.0973309608540925	302.107925	0.00275235561119293	0.00205194340695755	-5.10336787003766	-0.101288990403424	0.122597864768683	262.9375	0.170298741962077	0.0456162164002726	-1.5662032762957
YBR218C	PYC2	Pyruvate carboxylase isoform; cytoplasmic enzyme that converts pyruvate to oxaloacetate; differentially regulated than isoform Pyc1p; mutations in the human homolog are associated with lactic acidosis; PYC2 has a paralog, PYC1, that arose from the whole genome duplication	-0.29376752835739	0.910142348754448	12081.6099375	0.0013712294382255	0.00124991635727463	-5.89862794721427	-0.500802627594843	0.88220640569395	3183.3125	0.000212160833669507	0.000316857794703117	-8.23305470524351
YBR219C		Putative protein of unknown function; YBR219C is not an essential gene	-0.835879248116471	0.0254448398576512	32.6945375	1.39797952749163e-05	7.18836346592795e-05	-14.1610182418818	-0.279215387955057	0.022153024911032	25.4375	0.13188965232407	0.0367893827946616	-1.75428800976347
YBR220C		Putative protein of unknown function; YBR220C is not an essential gene	0.0321265042882839	0.456583629893238	1605.2608125	0.589784831166594	0.15573351633097	0.571760940071405	-0.0259314097115312	0.593594306049822	872.5	0.673705939824452	0.145598044353932	-0.443269666640854
YBR221C	PDB1	E1 beta subunit of the pyruvate dehydrogenase (PDH) complex; PDH is an evolutionarily conserved multi-protein complex found in mitochondria	-0.248975853412516	0.877046263345196	9038.202625	0.00513539890164113	0.00325238803964592	-4.4579728890866	0.118599117182831	0.952846975088968	7811.4375	0.160727677165571	0.0434660800355927	1.60890919441315
YBR222C	PCS60	Oxalyl-CoA synthetase; capable of catalyzing conversion of oxalate to oxalyl-CoA; catalyzes first step in pathway of oxalate degradation that functions to protect yeast from inhibitory effects of oxalate; peroxisomal protein that binds mRNA; localizes to both peroxisomal peripheral membrane and matrix, expression is highly inducible by oleic acid; similar to E. coli long chain acyl-CoA synthetase	-0.91014424111798	0.924733096085409	14330.2730625	6.31937693425746e-06	4.93454580221513e-05	-16.3785787102554	-0.839653609974684	0.921708185053381	4877.375	0.000104640937635791	0.000203865770033099	-9.38013960929602
YBR223C	TDP1	Tyrosyl-DNA phosphodiesterase I; hydrolyzes 3' and 5'-phosphotyrosyl bonds; involved in the repair of DNA lesions created by topoisomerase I and topoisomerase II; mutations in human homolog result in the neurodegenerative disease SCANI	0.264569635974324	0.295907473309609	991.3055125	0.00212631864963615	0.00170368698201629	5.38815397200178	-0.21788377753733	0.10373665480427	232.75	0.00989544059904364	0.00439569651325617	-3.77818532377419
YBR225W		Putative protein of unknown function; non-essential gene identified in a screen for mutants affected in mannosylphophorylation of cell wall components	0.1877383553533	0.415480427046263	1414.0973125	0.0125803712770377	0.00641550026084825	3.62249001880014	-0.0635792151190592	0.353914590747331	523.8125	0.246285581285132	0.0624354089367296	-1.29015904192502
YBR227C	MCX1	Mitochondrial matrix protein; putative ATP-binding chaperone with non-proteolytic function; similar to bacterial ClpX proteins	-0.092223342348909	0.438612099644128	1513.376875	0.133145862715367	0.0440699793676434	-1.75744247099673	0.0325740978952012	0.297419928825623	463.25	0.589792314213813	0.130636367188308	0.570585488325933
YBR228W	SLX1	Endonuclease involved in DNA recombination and repair; subunit of a complex, with Slx4p, that hydrolyzes 5' branches from duplex DNA in response to stalled or converging replication forks; function overlaps with that of Sgs1p-Top3p	0.0421527782992319	0.248398576512456	850.2577875	0.445495100075276	0.123196222220428	0.820710851584173	0.0793682271978676	0.443950177935943	634.5	0.174871664495376	0.0466635226450632	1.54660193206912
YBR229C	ROT2	Glucosidase II catalytic subunit; required for normal cell wall synthesis; mutations in rot2 suppress tor2 mutations, and are synthetically lethal with rot1 mutations	0.132165028576751	0.781138790035587	4951.2790625	0.0402313193782861	0.0162329650266225	2.66169002202385	-0.00291354148345582	0.732384341637011	1333.5625	0.959557278470057	0.193923447871427	-0.0529499002545482
YBR230C	OM14	Mitochondrial outer membrane receptor for cytosolic ribosomes; integral protein of the outer membrane that interacts with the nascent chain-associated complex (NAC) bound to ribosomes, contributing to co-translational mitochondrial import; interacts with porin (Por1p) and Om45p; abundance is decreased in cells grown in glucose relative to other carbon sources	-0.186401106655469	0.931316725978648	15611.56	0.132518743565409	0.0438984428176336	-1.76095161420357	-0.140286844085311	0.966192170818505	9480.125	0.154088075798703	0.0420237376794131	-1.63999454384702
YBR231C	SWC5	Component of the SWR1 complex; complex exchanges histone variant H2AZ (Htz1p) for chromatin-bound histone H2A; protein abundance increases in response to DNA replication stress; relocalizes to the cytosol in response to hypoxia	0.0232101422559499	0.622241992882562	2626.0681875	0.697371561876019	0.179373607569778	0.409608622037385	-0.102807117689944	0.15	299.5	0.196720111929718	0.051697371742118	-1.45916924211416
YBR233W	PBP2	RNA binding protein; has similarity to mammalian heterogeneous nuclear RNP K protein, involved in the regulation of telomere position effect and telomere length; relative distribution to the nucleus increases upon DNA replication stress	0.100999236989189	0.115836298932384	384.29070625	0.140350882611368	0.046130945192286	1.71825935725819	-0.005787053704785	0.126423487544484	267.5625	0.940648579434848	0.191058664425764	-0.0777554660352256
YBR233W-A	DAD3	Essential subunit of the Dam1 complex (aka DASH complex); complex couples kinetochores to the force produced by MT depolymerization thereby aiding in chromosome segregation; is transferred to the kinetochore prior to mitosis	0.119935950094078	0.053914590747331	129.50336875	0.0875812904111418	0.0310043050043193	2.06915972458343	0.441465107228289	0.15702846975089	308.75	0.00133454215950103	0.00103495717367999	5.78727328177427
YBR234C	ARC40	Subunit of the ARP2/3 complex; ARP2/3 is required for the motility and integrity of cortical actin patches	0.223627453206051	0.949644128113879	19844.68125	0.00905241529711905	0.00498727172566063	3.91812140157786	0.385600237400499	0.885053380782918	3269.3125	0.000731645923642666	0.000698215487358623	6.51133774628341
YBR235W	VHC1	Vacuolar membrane cation-chloride cotransporter (CCC); likely mediates K+ and Cl- cotransport into the vacuole; has a role in potassium homeostasis and salt tolerance; similar to mammalian electroneutral Na(+)-(K+)-C1- cotransporter family	-0.00610676244851227	0.364590747330961	1215.4823125	0.907191495599565	0.223023332252522	-0.12198367079705	-0.290419201294677	0.572064056939502	832.6875	0.00480046445674178	0.00254386963828468	-4.44167822489748
YBR236C	ABD1	Methyltransferase; catalyzes the transfer of a methyl group from S-adenosylmethionine to the GpppN terminus of capped mRNA; nuclear protein that relocalizes to the cytosol in response to hypoxia	0.0557941989505393	0.591814946619217	2373.2278125	0.302829321334891	0.0886431630957231	1.1350061057611	0.039439512864458	0.461032028469751	652.75	0.465577393397316	0.107126877732901	0.781094143353261
YBR237W	PRP5	RNA helicase in the DEAD-box family; necessary for prespliceosome formation, bridges U1 and U2 snRNPs and enables stable U2 snRNP association with intron RNA	-0.34090814386253	0.381494661921708	1287.185675	0.000984217086253028	0.000990944088131727	-6.3082713885838	-0.265325783459939	0.398932384341637	572	0.00297877832775892	0.00179858048604178	-4.9151393887929
YBR238C		Mitochondrial membrane protein; not required for respiratory growth but causes a synthetic respiratory defect in combination with rmd9 mutations; transcriptionally up-regulated by TOR; deletion increases life span; YBR238C has a paralog, RMD9, that arose from the whole genome duplication	-0.852478498684708	0.0402135231316726	77.272065	4.4232071715556e-05	0.000145570594121996	-11.445184560583	-0.66118193503252	0.0544483985765125	114.5	0.000110035301932506	0.000210807573841348	-9.29413433330999
YBR239C	ERT1	Transcriptional regulator; involved in regulation of gluconeogenesis and fermentable carbon utilization; GFP-fusion protein localizes to cytoplasm, nucleus; null mutation affects periodicity of transcriptional and metabolic oscillation; plays role in restricting Ty1 transposition; member of the zinc cluster family of proteins, similar to Rds2p	-0.0383409472612257	0.148220640569395	504.0265625	0.530818802557545	0.142752328218964	-0.667988321139848	-0.161879711530497	0.105160142348754	234.3125	0.0927541837576172	0.0272570302029585	-2.01234385481386
YBR240C	THI2	Transcriptional activator of thiamine biosynthetic genes; interacts with regulatory factor Thi3p to control expression of thiamine biosynthetic genes with respect to thiamine availability; acts together with Pdc2p to respond to thiaminediphosphate demand, possibly as related to carbon source availability; zinc finger protein of the Zn(II)2Cys6 type	-0.06688187989778	0.124021352313167	419.018675	0.250100438878865	0.0753137394355189	-1.28352615301859	-0.22378571388407	0.164679715302491	317.875	0.0216373295184507	0.00825667095490424	-3.12151569933616
YBR241C		Putative transporter, member of the sugar porter family; green fluorescent protein (GFP)-fusion protein localizes to the vacuolar membrane; YBR241C is not an essential gene; YBR241C has a paralog, VPS73, that arose from the whole genome duplication	0.107487653223176	0.903380782918149	11277.4735	0.184217662390437	0.0583213611191002	1.51526217252597	0.37393925559445	0.891992882562278	3488.125	0.0100547270554026	0.00445065270583858	3.76419774244691
YBR242W		Putative protein of unknown function; green fluorescent protein (GFP)-fusion protein localizes to the cytoplasm and nucleus; YBR242W is not an essential gene; YBR242W has a paralog, YGL101W, that arose from the whole genome duplication	0.0574241878418347	0.515480427046263	1911.24975	0.30467243526661	0.0891247371941685	1.13023420367452	0.0436554440060755	0.557384341637011	804.125	0.425151848145632	0.0990393891551762	0.857884793496394
YBR243C	ALG7	UDP-N-acetyl-glucosamine-1-P transferase; transfers Glc-Nac-P from UDP-GlcNac to Dol-P in the ER in the first step of the dolichol pathway of protein asparagine-linked glycosylation; inhibited by tunicamycin	0.00064751747117775	0.72491103202847	3895.9596875	0.992687027317269	0.238996259898509	0.00958402311798154	0.258510309401816	0.644128113879004	1003.375	0.00325851817956574	0.0019081450801767	4.82370292377131
YBR244W	GPX2	Phospholipid hydroperoxide glutathione peroxidase; protects cells from phospholipid hydroperoxides and nonphospholipid peroxides during oxidative stress; induced by glucose starvation; protein abundance increases in response to DNA replication stress	-0.22340984697049	0.165124555160142	563.24175	0.0835600730253497	0.0297601417213428	-2.10430193856745	-0.24149460130779	0.17508896797153	331.625	0.0112158976580878	0.00488211648158973	-3.66916993443201
YBR245C	ISW1	ATPase subunit of imitation-switch (ISWI) class chromatin remodelers; with Ioc3p forms Isw1a complex involved in repression of transcription initiation; with Ioc2p and Ioc4p forms Isw1b complex involved in regulation of transcription elongation; Isw1b recruited to ORFs by H3K36 methylation and acts with Chd1p to prevent trans-histone exchange over coding regions; Isw1p import into nucleus depends…	-0.0374188421067743	0.723665480427046	3882.505125	0.480168423409304	0.131094035524493	-0.756377958777707	0.0266986422467515	0.505604982206406	710.4375	0.708500107196778	0.151765295248034	0.392895824284492
YBR246W	RRT2	Methylesterase performing penultimate step of diphthamide biosynthesis; hydrolyzes methylated diphthine to produce diphthine and allows Dph6-catalyzed amidation reaction to occur; deletion leads to resistance to sordarin and accumulation of methylatediphthine; WD40 domain-containing protein; involved in endosomal recycling; forms complex with Rtt10p that functions in retromer-mediated pathway for…	0.377416144587588	0.568149466192171	2209.14475	0.000460197505566496	0.000598339590184059	7.33334980711022	0.266955845603287	0.505338078291815	709.9375	0.00133893538136918	0.00103495717367999	5.78349123577702
YBR247C	ENP1	Protein associated with U3 and U14 snoRNAs; required for pre-rRNA processing and 40S ribosomal subunit synthesis; localized in the nucleus and concentrated in the nucleolus	0.25291222119738	0.441103202846975	1524.533	0.00360731467112519	0.00250029478967458	4.81631116287756	0.328391165549732	0.367081850533808	536.6875	0.002046309228256	0.00136990345487378	5.31041513208887
YBR248C	HIS7	Imidazole glycerol phosphate synthase; glutamine amidotransferase:cyclase that catalyzes the fifth step of histidine biosynthesis and also produces 5-aminoimidazole-4-carboxamide ribotide (AICAR), a purine precursor	-0.348785426259616	0.852669039145908	7555.21675	0.000579355882980332	0.000692605609622539	-7.00944463180429	-0.398803302756052	0.784519572953737	1702.75	0.00105842448313573	0.000881563729432561	-6.05876635362899
YBR249C	ARO4	3-deoxy-D-arabino-heptulosonate-7-phosphate (DAHP) synthase; catalyzes the first step in aromatic amino acid biosynthesis and is feedback-inhibited by tyrosine or high concentrations of phenylalanine or tryptophan; relative distribution to the nucleus increases upon DNA replication stress	-0.321052154760298	0.950177935943061	19958.945	0.00103096837690501	0.00101732782493184	-6.24964894380948	-0.297329422044541	0.944483985765125	6870.8125	0.00780381617429042	0.00364939670777663	-3.98939064445481
YBR250W	SPO23	Protein of unknown function; associates with meiosis-specific protein Spo1p	0.0740492965206294	0.0354092526690391	58.73728	0.478151701225704	0.130701927148173	0.760027331463165	-0.288204586722478	0.0540925266903915	114.125	0.00665287348008683	0.00323615114268115	-4.13482607749619
YBR251W	MRPS5	Mitochondrial ribosomal protein of the small subunit	-0.205226307991232	0.495551601423488	1801.817125	0.00701274698292786	0.00408689768445312	-4.15618410641324	-0.0899115807799044	0.414768683274021	591.4375	0.195298077369216	0.0513836234830672	-1.46457553036087
YBR252W	DUT1	deoxyuridine triphosphate diphosphatase (dUTPase); catalyzes hydrolysis of dUTP to dUMP and PPi, thereby preventing incorporation of uracil into DNA during replication; critical for the maintenance of genetic stability; also has diphosphatase activity on deoxyinosine triphosphate	0.13842636514804	0.229003558718861	792.1507	0.0453046194983214	0.0178690283678928	2.56932825877146	0.23068501807842	0.465213523131673	658.25	0.017965437405377	0.00710842568687771	3.27267334819238
YBR253W	SRB6	Subunit of the RNA polymerase II mediator complex; associates with core polymerase subunits to form the RNA polymerase II holoenzyme; essential for transcriptional regulation	-0.244826676934007	0.563345195729537	2186.9494375	0.0221693692692832	0.0100061186291867	-3.13980706379965	0.0383144553790236	0.245729537366548	407	0.609150906297164	0.134132709922466	0.540368222809459
YBR254C	TRS20	Core component of transport protein particle (TRAPP) complexes I-III; TRAPP complexes are related multimeric guanine nucleotide-exchange factors for the GTPase Ypt1p, regulating ER-Golgi traffic (TRAPPI), intra-Golgi traffic (TRAPPII), endosome-Golgi traffic (TRAPPII and III) and autophagy (TRAPPIII); mutation of conserved residues leads to defects in endocytic recycling and a block in sporulatio…	0.201385216735872	0.140569395017794	479.90649375	0.0133862798613144	0.00672243555095021	3.56804258647037	0.357536574364888	0.121708185053381	261.75	0.00311380506077593	0.00185132204808359	4.86983616648979
YBR255C-A		Putative protein of unknown function; may interact with respiratory chain complexes III (ubiquinol-cytochrome c reductase) or IV (cytochrome c oxidase); identified by sequence comparison with hemiascomycetous yeast species	0.38213585791885	0.0572953736654804	145.27829375	0.00150468902705203	0.00133376959772759	5.78765390771655	0.531465526025961	0.617437722419929	930.375	0.000346175824704542	0.0004288479912349	7.51167351973442
YBR255W	MTC4	Protein of unknown function; required for normal growth rate at 15 degrees C; green fluorescent protein (GFP)-fusion protein localizes to the cytoplasm in a punctate pattern; mtc4 is synthetically sick with cdc13-1	-0.00858033826934079	0.543416370106762	2063.593625	0.878021281732809	0.217462420366945	-0.160666910940541	-0.207163843300158	0.216725978647687	377.375	0.00470829686253017	0.00250919762911695	-4.4603231944051
YBR256C	RIB5	Riboflavin synthase; catalyzes the last step of the riboflavin biosynthesis pathway	-0.676218583286058	0.84626334519573	7242.8590625	7.60461315169701e-05	0.000197177987601744	-10.3434108985473	-0.522673093445308	0.827224199288256	2145.4375	0.000300034890468649	0.000390594551846971	-7.71664981175485
YBR257W	POP4	Subunit of both RNase MRP and nuclear RNase P; RNase MRP cleaves pre-rRNA, while nuclear RNase P cleaves tRNA precursors to generate mature 5' ends and facilitates turnover of nuclear RNAs; binds to the RPR1 RNA subunit in RNase P	0.0743208984632728	0.363879003558719	1211.9378375	0.253897204612906	0.0763039903522844	1.27194971162961	0.0853212749585736	0.187544483985765	346.875	0.238471091967554	0.0608378614354181	1.31462402569637
YBR258C	SHG1	Subunit of the COMPASS (Set1C) complex; COMPASS methylates histone H3 on lysine 4 and is required in transcriptional silencing near telomeres	-0.29406121185164	0.285231316725979	957.50015625	0.00160335381689634	0.00139738700018621	-5.71268277441226	-0.13438008727913	0.0571174377224199	123.25	0.198895100737887	0.0522080318288794	-1.45097041917751
YBR259W		Protein of unknown function; YBR259W is not an essential gene; forms cytoplasmic foci upon DNA replication stress	-0.0219301252930943	0.108185053380783	349.15610625	0.719548060923142	0.184115616860925	-0.37780234701237	-0.163178034920323	0.226868327402135	389.5	0.0398940491085618	0.013492180799799	-2.64204681139815
YBR260C	RGD1	GTPase-activating protein (RhoGAP) for Rho3p and Rho4p; possibly involved in control of actin cytoskeleton organization	0.0789893449756676	0.214768683274021	744.88433125	0.208664993886148	0.0647708709886717	1.42144203745814	0.0590598617036128	0.382651245551601	552.0625	0.273877960212246	0.0683986259323427	1.20895866162602
YBR261C	TAE1	AdoMet-dependent proline methyltransferase; catalyzes the dimethylation of ribosomal proteins Rpl12 and Rps25 at N-terminal proline residues; has a role in protein synthesis; fusion protein localizes to the cytoplasm	0.0236634453289604	0.196797153024911	673.68956875	0.665834254127317	0.172741856627305	0.455682624054662	0.0387499738809762	0.224555160142349	387.0625	0.676312605337902	0.14596645812142	0.439452997564023
YBR262C	MIC12	Component of the MICOS complex; MICOS (formerly MINOS or MitOS) is a mitochondrial inner membrane complex that extends into the intermembrane space and has a role in the maintenance of crista junctions, inner membrane architecture, and formation of contact sites to the outer membrane	-0.481739830693003	0.826690391459075	6500.81025	0.00054476415269817	0.000665384104556308	-7.09485840862952	-0.219457572379284	0.669483985765125	1070.625	0.0186245596525852	0.00733058583613096	-3.24316542509395
YBR263W	SHM1	Mitochondrial serine hydroxymethyltransferase; converts serine to glycine plus 5,10 methylenetetrahydrofolate; involved in generating precursors for purine, pyrimidine, amino acid, and lipid biosynthesis; reverse reaction generates serine	0.192575874928385	0.82846975088968	6581.5945	0.0228289653312747	0.0102286410652956	3.11563734581892	0.0190732006479554	0.847686832740214	2402.875	0.74334603429916	0.157997277199838	0.343564102760333
YBR264C	YPT10	Rab family GTP-binding protein; contains the PEST signal sequence specific for proteolytic enzymes; may be involved in vesicular transport; overexpression leads to accumulation of Golgi-like cisternae with budding vesicles	-0.00115297873215336	0.396975088967972	1333.3329375	0.98513541838073	0.237813910622307	-0.0194818928848552	0.261279013869632	0.190391459074733	350.8125	0.00276312813649543	0.00170587309312338	4.99257950427147
YBR265W	TSC10	3-ketosphinganine reductase; catalyzes the second step in phytosphingosine synthesis; essential for growth in the absence of exogenous dihydrosphingosine or phytosphingosine; localized to lipid droplets; member of short chain dehydrogenase/reductase protein family	0.82454173046128	0.677935943060498	3247.8335625	1.3779181943446e-05	7.1592761356266e-05	14.1986867886977	0.812968942652155	0.676156583629893	1092.875	8.46741465654076e-06	4.60013435117265e-05	14.7411914326022
YBR267W	REI1	Cytoplasmic pre-60S factor; required for the correct recycling of shuttling factors Alb1, Arx1 and Tif6 at the end of the ribosomal large subunit biogenesis; involved in bud growth in the mitotic signaling network	0.00615700855845612	0.537722419928826	2033.846375	0.91615335055906	0.224817377695702	0.110145272998671	0.0602622115580695	0.113612099644128	249.4375	0.447935567342108	0.103578985161979	0.813984317532645
YBR268W	MRPL37	Mitochondrial ribosomal protein of the large subunit	-0.202933393421537	0.592348754448399	2376.404375	0.0375064895925532	0.0152980162246051	-2.7166395801814	-0.0470255866053957	0.270729537366548	434.25	0.400168748114107	0.0941707496874837	-0.90809058746324
YBR269C	SDH8	Protein required for assembly of succinate dehydrogenase; interacts with flavinylated Sdh1p and may function as a chaperone for free Sdh1p, protecting its FAD cofactor from redox reactions before assembly of the complex; soluble protein of the mitochondrial matrix; respiratory defect of null mutant is functionally complemented by Drosophila and human orthologs	0.133757549363075	0.925266903914591	14380.775625	0.0709687777161023	0.0260376969649137	2.22690317535563	0.103158508177863	0.825266903914591	2124.5625	0.148709847450378	0.0408239101931539	1.66613810943978
YBR270C	BIT2	Subunit of TORC2 membrane-associated complex; involved in regulation of actin cytoskeletal dynamics during polarized growth and cell wall integrity; interacts with Slm1p and Slm2p, homologous PH domain-containing TORC2 substrates; BIT2 has a paralog, BIT61, that arose from the whole genome duplication	0.0695846557908721	0.242170818505338	825.78663125	0.318997585427661	0.0928327651207638	1.09395960375853	-0.0546791779985362	0.241725978647687	402.9375	0.286732254572531	0.0711880007247614	-1.1735523120076
YBR271W	EFM2	S-adenosylmethionine-dependent methyltransferase; seven-beta-strand lysine methyltransferase which dimethylates translation elongation factor EF2 (Eft1p and Eft2p) at lysine 613 and methylates EF3 (Yef3p) at lysine 187; green fluorescent protein (GFP)-fusion protein localizes to the cytoplasm; involved in regulation of translational termination; predicted involvement in ribosome biogenesis	0.0274309965967463	0.119395017793594	402.4820375	0.6267848275695	0.163901564888211	0.514311977835518	0.172154864674907	0.133540925266904	279.6875	0.0260552895669622	0.00959464589047827	2.97319314192809
YBR272C	HSM3	Proteasome-interacting protein; involved in the assembly of the base subcomplex of the 19S proteasomal regulatory particle (RP); involved in DNA mismatch repair during slow growth; weak similarity to Msh1p; related to human 19S subunit S5b; structural study suggests Hsm3p is a scaffold protein for Rpt1p-Rpt2p complex formation	0.182869576919272	0.346619217081851	1149.28668125	0.0153673668293432	0.00747016059410324	3.4484455176159	0.140156979721336	0.390035587188612	562.25	0.0193138958825909	0.00754389736792402	3.21351121983131
YBR273C	UBX7	UBX (ubiquitin regulatory X) domain-containing protein; interacts with Cdc48p; UBX7 has a paralog, UBX6, that arose from the whole genome duplication	-0.0498104530631185	0.661565836298932	3047.4031875	0.422791990131388	0.117931903601776	-0.864842793613548	-0.000313197123706204	0.573576512455516	834.5625	0.99558961081882	0.199735767003588	-0.00577120487602395
YBR274W	CHK1	Serine/threonine kinase and DNA damage checkpoint effector; mediates cell cycle arrest via phosphorylation of Pds1p; phosphorylated by checkpoint signal transducer Mec1p; homolog of S. pombe and mammalian Chk1 checkpoint kinase	0.0874045132839845	0.241103202846975	824.67070625	0.142860085761569	0.046841707449441	1.70507807736366	0.216777371096934	0.39626334519573	570.3125	0.00281143033855392	0.00172528873362387	4.97464893563589
YBR275C	RIF1	Protein that binds to the Rap1p C-terminus; acts synergistically with Rif2p to help control telomere length and establish telomeric silencing; involved in control of DNA replication; contributes to resection of DNA double strand breaks (DSBs); deletion results in telomere elongation	-0.304545408108095	0.437722419928826	1505.35244375	0.00276079093570463	0.00205433502452215	-5.10005630568441	-0.158082347959577	0.409252669039146	585.25	0.038005712843912	0.0129611143315592	-2.67917740194453
YBR276C	PPS1	Protein phosphatase; has specificity for serine, threonine, and tyrosine residues; has a role in the DNA synthesis phase of the cell cycle	0.131545922206819	0.630249110320285	2697.95475	0.0417775695066319	0.0167022125268125	2.6322682816777	0.0180838042141993	0.567615658362989	825.4375	0.71410488565968	0.152791488636025	0.384890430376425
YBR278W	DPB3	Third-largest subunit of DNA polymerase II (DNA polymerase epsilon); required to maintain fidelity of chromosomal replication and also for inheritance of telomeric silencing; stabilizes the interaction of Pol epsilon with primer-template DNA, positively affecting the processivity of the polymerase and exonuclease activities of Pol epsilon; mRNA abundance peaks at the G1/S boundary of the cell cyc…	0.0803867032289176	0.26067615658363	883.90684375	0.202353258382478	0.0631453890076731	1.44463434013592	0.322077187893826	0.105871886120996	235.375	0.00180109527255313	0.00124965086555472	5.4497048750261
YBR279W	PAF1	Component of the Paf1p complex involved in transcription elongation; binds to and modulates the activity of RNA polymerases I and II; required for expression of a subset of genes, including cell cycle-regulated genes; involved in SER3 repression by helping to maintain SRG1 transcription-dependent nucleosome occupancy; homolog of human PD2/hPAF1	-0.229418252120658	0.749110320284697	4291.468375	0.00696843792444052	0.00407161431697396	-4.16219723406798	-0.262733501208097	0.611209964412811	912.4375	0.0143483136983715	0.00595115904627825	-3.45932766521035
YBR280C	SAF1	F-Box protein involved in proteasome-dependent degradation of Aah1p; involved in proteasome-dependent degradation of Aah1p during entry of cells into quiescence; interacts with Skp1	0.198734103744616	0.762099644128114	4524.242375	0.026268208741178	0.0114765142537873	3.00094551676031	0.0955921749724073	0.573309608540925	834.375	0.186489643103114	0.0493891998008246	1.4989073244511
YBR281C	DUG2	Component of glutamine amidotransferase (GATase II); forms a complex with Dug3p to degrade glutathione (GSH) and other peptides containing a gamma-glu-X bond in an alternative pathway to GSH degradation by gamma-glutamyl transpeptidase (Ecm38p)	0.0871722027772259	0.417437722419929	1423.065625	0.146352046386242	0.0478357316606323	1.68710800786191	-0.0244676434687832	0.372864768683274	541.75	0.634271050996845	0.138771965342732	-0.501957774471738
YBR282W	MRPL27	Mitochondrial ribosomal protein of the large subunit; homolog of human Bcl-2 interacting protein BMRP	-0.295244550086576	0.299466192170818	997.86756875	0.00428317900779069	0.00285001267553752	-4.63983197245993	-0.211898710822359	0.219039145907473	380.3125	0.0360096432538092	0.0124119555678115	-2.72064635046706
YBR283C	SSH1	Subunit of the Ssh1 translocon complex; Sec61p homolog involved in co-translational pathway of protein translocation; not essential	0.0534503831247886	0.870462633451957	8552.8925	0.458447183093309	0.126132453421931	0.796271579368775	0.0707080066295031	0.912633451957295	4356	0.336418447290173	0.0814563350761724	1.04828981444911
YBR284W		Putative metallo-dependent hydrolase superfamily protein; similar to AMP deaminases but lacks key catalytic residues and does not rescue purine nucleotide metabolic defect of quadruple aah1 ade8 amd1 his1 mutant; null mutant exhibits longer telomeres, altered Ty mobility, decreased resistance to rapamycin and wortmannin; induced in response to hydrostatic pressure; not an essential gene; YBR284W …	0.0884124303119895	0.0567615658362989	140.79178125	0.156023539121398	0.0505444059703821	1.63944523078497	0.126102326385216	0.096085409252669	222.625	0.0963891621175113	0.028156220041207	1.98413323512075
YBR285W		Putative protein of unknown function; YBR285W is not an essential gene	1.55573027118513	0.20711743772242	710.496775	5.02503800256763e-07	1.61625204360464e-05	25.9384579546207	1.51502084303412	0.487900355871886	687.4375	4.05897928788861e-07	1.03880656734107e-05	25.1442819671766
YBR286W	APE3	Vacuolar aminopeptidase Y; processed to mature form by Prb1p	0.697395651737954	0.964590747330961	24882.296875	2.68385855406669e-05	0.000108382617722705	12.5566361797976	0.682659533024068	0.966014234875445	9466	0.00014013610796336	0.000242141619523951	8.89011437355574
YBR287W		Protein of unknown function; green fluorescent protein (GFP)-fusion protein localizes to the ER; YBR287W is not an essential gene	-0.230391106079102	0.913879003558719	12595.806375	0.131852802084095	0.0436992733344055	-1.76469607086924	0.0610797109520545	0.85373665480427	2530.3125	0.354869944986482	0.0851871941836418	1.00567132458343
YBR288C	APM3	Mu3-like subunit of the clathrin associated protein complex (AP-3); functions in transport of alkaline phosphatase to the vacuole via the alternate pathway	0.181663639372509	0.479359430604982	1708.0376875	0.0151380027510553	0.00737991026205259	3.46138309526047	0.141912808745002	0.325	494.5625	0.0363580379165217	0.0125167166800845	2.71323280687864
YBR289W	SNF5	Subunit of the SWI/SNF chromatin remodeling complex; involved in transcriptional regulation; functions interdependently in transcriptional activation with Snf2p and Snf6p; relocates to the cytosol under hypoxic conditions	0.0173265472228863	0.463345195729537	1633.2190625	0.761571586173451	0.193310252928638	0.318683542937679	0.0664124287679007	0.206049822064057	365.5	0.221049005487505	0.0571965991011513	1.37188111053661
YBR290W	BSD2	Heavy metal ion homeostasis protein; facilitates trafficking of Smf1p and Smf2p metal transporters to vacuole where they are degraded; acts as an adaptor protein with Rsp5p in the regulated endocytosis of Smf1p and is itself ubiquitylated by Rsp5p; controls metal ion transport, prevents metal hyperaccumulation, functions in copper detoxification	-0.290491281019773	0.336654804270463	1120.39746875	0.00353713833155034	0.00246067591681447	-4.83677925702549	-0.330514552122125	0.53914590747331	775.5	0.00147506105770104	0.00109895365295617	-5.6728909874535
YBR291C	CTP1	Mitochondrial inner membrane citrate transporter; member of the mitochondrial carrier family	0.718413808258172	0.598576512455516	2429.143	4.65636492068588e-05	0.000147779169192711	11.3362657917265	0.624034943378392	0.770996441281139	1593.0625	2.26701073741565e-05	8.34262415379103e-05	12.36962512754
YBR293W	VBA2	Permease of basic amino acids in the vacuolar membrane	-0.191674046716955	0.351957295373665	1170.81190625	0.0206293492001915	0.0094212034970697	-3.19947528163028	-0.0307388317209378	0.737188612099644	1360.125	0.567666800874136	0.126607272556224	-0.60584734016325
YBR294W	SUL1	High affinity sulfate permease of the SulP anion transporter family; sulfate uptake is mediated by specific sulfate transporters Sul1p and Sul2p, which control the concentration of endogenous activated sulfate intermediates	0.721291806212391	0.904448398576512	11460.6369375	2.7465758466631e-05	0.000109636236763111	12.5030939181331	0.549854699494111	0.968683274021352	10170.9375	0.000907886798587294	0.000802703233472956	6.24372606335226
YBR295W	PCA1	Cadmium transporting P-type ATPase; may also have a role in copper and iron homeostasis; stabilized by Cd binding, which prevents ubiquitination; S288C and other lab strains contain a G970R mutation which eliminates Cd transport function	-0.311381655123975	0.872241992882562	8717.0678125	0.0261078813060794	0.0114358681291607	-3.00591577344651	0.974188025316324	0.643238434163701	998.1875	7.20532302545598e-05	0.000164413966878148	10.0412127119422
YBR296C	PHO89	Plasma membrane Na+/Pi cotransporter; active in early growth phase; similar to phosphate transporters of Neurospora crassa; transcription regulated by inorganic phosphate concentrations and Pho4p; mutations in related human transporter genes hPit1 and hPit2 are associated with hyperphosphatemia-induced calcification of vascular tissue and familial idiopathic basal ganglia calcification	-0.769164299363026	0.266192170818505	901.81118125	0.000129859956353988	0.00026620049877555	-9.3513936839419	-0.540392323743307	0.116548042704626	255.375	9.43766346009344e-05	0.000190117986725408	-9.55901914677031
YBR297W	MAL33	MAL-activator protein; part of complex locus MAL3; nonfunctional in genomic reference strain S288C	0.184250038565073	0.588790035587189	2353.440875	0.0190553524447293	0.00886725048815287	3.26578409315584	0.412219683560789	0.79288256227758	1767.4375	0.000266567392380824	0.000364292591979423	7.88968140086211
YBR298C	MAL31	Maltose permease; high-affinity maltose transporter (alpha-glucoside transporter); encoded in the MAL3 complex locus; member of the 12 transmembrane domain superfamily of sugar transporters; functional in genomic reference strain S288C	0.318197659181334	0.845907473309609	7223.7664375	0.00142421529743733	0.0012817814461175	5.85313462000861	0.144606111658662	0.845551601423488	2368	0.0628558891186014	0.019716147262293	2.29959291224173
YBR298C-A		Putative protein of unknown function; identified by gene-trapping, microarray-based expression analysis, and genome-wide homology searching	-0.507750817912142	0.00640569395017794	6.8123564375	0.00859757048880512	0.00478153409894098	-3.96555449561825	0.214135558188778	0.00862989323843416	5.125	0.342272721842841	0.0826388518397633	1.03456606541991
YBR299W	MAL32	Maltase (alpha-D-glucosidase); inducible protein involved in maltose catabolism; encoded in the MAL3 complex locus; functional in genomic reference strain S288C; hydrolyzes the disaccharides maltose, turanose, maltotriose, and sucrose	0.511003618767075	0.173487544483986	596.654	0.000104135495973783	0.000233967732046471	9.7497091558896	0.349519243627996	0.181138790035587	339.1875	0.00191237815642108	0.00130673371042358	5.38396085596157
YBR301W	PAU24	Cell wall mannoprotein; has similarity to Tir1p, Tir2p, Tir3p, and Tir4p; member of the seripauperin multigene family encoded mainly in subtelomeric regions; expressed under anaerobic conditions, completely repressed during aerobic growth	0.426714196168415	0.517259786476868	1917.8085	0.000275411685128233	0.000431112478536801	8.10122459744811	0.327728414226948	0.00827402135231317	5	0.492903034856209	0.11256335202625	0.731847033855337
YBR302C	COS2	Protein of unknown function; member of the DUP380 subfamily of conserved, often subtelomerically-encoded proteins	-0.48170310321566	0.944661921708185	18410.120625	0.000858435636243456	0.000903153857835723	-6.48353019236342	-0.286214263792436	0.73914590747331	1370.3125	0.0294403935385231	0.0105985729769581	-2.87704392823399
YCL001W	RER1	Protein involved in retention of membrane proteins; including Sec12p, in the ER; localized to Golgi; functions as a retrieval receptor in returning membrane proteins to the ER	0.0656148572391366	0.819395017793594	6140.0508125	0.408125270522232	0.114431533433711	0.894309013886746	0.241814791035919	0.806049822064057	1891.5	0.00923774715700417	0.0041631222929356	3.83873370894093
YCL001W-A		Putative protein of unknown function; YCL001W-A gene has similarity to DOM34 and is present in a region duplicated between chromosomes XIV and III	0.22880733043587	0.0204626334519573	23.35341625	0.151598733344666	0.0493001348658386	1.6608826531098	0.147767888065759	0.050711743772242	105.25	0.0950127022859207	0.0278046309235228	1.99468647604788
YCL001W-B		Putative protein of unknown function; present in a region duplicated between chromosomes XIV and III; YCL001W-B has a paralog, DOM34, that arose from the whole genome duplication	0.268239301429911	0.0258007117437722	33.445448125	0.0324106024110595	0.0135174627715283	2.8321026177017	0.107496263396304	0.049644128113879	100.9375	0.572398008554839	0.127460520707342	0.598238433893036
YCL002C		Putative protein of unknown function; YCL002C is not an essential gene	-0.0640429533205093	0.290747330960854	977.6722	0.574193688242563	0.152241569585446	-0.596601643272558	0.213539177905061	0.347330960854093	517	0.140003435044359	0.0387455231686934	1.71047325572126
YCL004W	PGS1	Phosphatidylglycerolphosphate synthase; catalyzes the synthesis of phosphatidylglycerolphosphate from CDP-diacylglycerol and sn-glycerol 3-phosphate in the first committed and rate-limiting step of cardiolipin biosynthesis	0.233370578395546	0.219395017793594	765.00930625	0.00914458852524512	0.00503189649215686	3.90883710928766	-0.00510263923846548	0.229003558718861	391.125	0.92053011020621	0.187602423679487	-0.104210229629403
YCL005W	LDB16	Protein of unknown function; null mutants have decreased net negative cell surface charge; GFP-fusion protein expression is induced in response to the DNA-damaging agent MMS; native protein is detected in purified mitochondria	-0.0718452715750555	0.312811387900356	1046.16533125	0.3595579512127	0.102994522289577	-0.998160108649565	0.309700312059125	0.511032028469751	717.25	0.000904843539105125	0.000802703233472956	6.24782232929627
YCL008C	STP22	Component of the ESCRT-I complex; ESCRT-I is involved in ubiquitin-dependent sorting of proteins into the endosome; prevents polyubiquitination of the arrestin-related protein Rim8p, thereby directing its monoubiquitination by Rsp5p; homologous to the mouse and human Tsg101 tumor susceptibility gene; mutants exhibit a Class E Vps phenotype;	0.0117203112826578	0.050711743772242	118.830431875	0.823784156337727	0.206341149001541	0.233404200535307	0.18453386362094	0.329804270462633	499.875	0.00930905774367341	0.00418808418101205	3.83193902153615
YCL009C	ILV6	Regulatory subunit of acetolactate synthase; acetolactate synthase catalyzes the first step of branched-chain amino acid biosynthesis; enhances activity of the Ilv2p catalytic subunit, localizes to mitochondria	-0.481548254666859	0.879003558718861	9122.9555625	0.00610896007022836	0.00369405319098609	-4.28824320851651	-0.0548945111397269	0.944128113879004	6852.5	0.563450080418512	0.125766655643146	-0.612661581203408
YCL010C	SGF29	Component of the HAT/Core module of the SAGA, SLIK, and ADA complexes; HAT/Core module also contains Gcn5p, Ngg1p, and Ada2p; binds methylated histone H3K4; involved in transcriptional regulation through SAGA and TBP recruitment to target promoters and H3 acetylation	0.0133286398272903	0.409608540925267	1386.70246875	0.898306337551787	0.221362708154404	0.133740635434226	-0.121286364282715	0.305160142348754	470.75	0.0724190292939411	0.0221760779130959	-2.19459112156533
YCL011C	GBP2	Poly(A+) RNA-binding protein; key surveillance factor for the selective export of spliced mRNAs from the nucleus to the cytoplasm; preference for intron-containing genes; similar to Npl3p; also binds single-stranded telomeric repeat sequence in vitro; relocalizes to the cytosol in response to hypoxia; GBP2 has a paralog, HRB1, that arose from the whole genome duplication	-0.106228056534057	0.899466192170818	10821.471375	0.0826262900604771	0.0295131629475933	-2.11271259274293	-0.158132413099595	0.813701067615658	1980.625	0.0425295429293299	0.0141876130543011	-2.59325984351125
YCL014W	BUD3	Protein involved in bud-site selection; required for axial budding pattern; localizes with septins to bud neck in mitosis and may constitute an axial landmark for next round of budding	-0.572584800832256	0.538256227758007	2037.1750625	0.000209021752943097	0.00035658820801306	-8.54164898649486	-0.236972989664953	0.340925266903915	511.5625	0.0062321892633601	0.00309707167404143	-4.19521470105954
YCL016C	DCC1	Subunit of a complex with Ctf8p and Ctf18p; shares some components with Replication Factor C; required for sister chromatid cohesion and telomere length maintenance	-0.177201696824952	0.309786476868327	1030.42734375	0.0137201043093325	0.00685440486090245	-3.54655514793621	-0.144217390283411	0.355338078291815	525.0625	0.0378788042324156	0.0129217479101752	-2.68174349792316
YCL017C	NFS1	Cysteine desulfurase; involved in iron-sulfur cluster (Fe/S) biogenesis and in thio-modification of mitochondrial and cytoplasmic tRNAs; essential protein located predominantly in mitochondria	0.0940850652225658	0.858896797153025	7864.3363125	0.145465934716071	0.0475806397591036	1.69162788050942	0.0817324468602068	0.800711743772242	1850.625	0.206038840820891	0.0537057845699283	1.42461547640842
YCL018W	LEU2	Beta-isopropylmalate dehydrogenase (IMDH); catalyzes the third step in the leucine biosynthesis pathway; can additionally catalyze the conversion of &#946;-ethylmalate into &#945;-ketovalerate	0.145415277936146	0.959430604982206	22572.671875	0.141047574486666	0.0463148606581138	1.71457639697673	0.348491909331376	0.937544483985765	6182.4375	0.00409861905577	0.00225250687064656	4.5951133943614
YCL021W-A		Putative protein of unknown function	0.767493023923983	0.0875444839857651	267.397725	9.12718018797891e-05	0.000218810646616252	9.99484960557308	-0.598048852734266	0.0350533807829181	58.8125	0.065385323550201	0.0203733598807514	-2.27027753351587
YCL024W	KCC4	Protein kinase of the bud neck involved in the septin checkpoint; associates with septin proteins, negatively regulates Swe1p by phosphorylation, shows structural homology to bud neck kinases Gin4p and Hsl1p; KCC4 has a paralog, GIN4, that arose from the whole genome duplication	-0.608687876557946	0.124733096085409	421.7134625	8.01028554891843e-05	0.000203402081342954	-10.2430384966143	-0.526647161109012	0.136921708185053	284.25	0.000153003306621539	0.000254995741438306	-8.74723517604153
YCL025C	AGP1	Low-affinity amino acid permease with broad substrate range; involved in uptake of asparagine, glutamine, and other amino acids; expression regulated by SPS plasma membrane amino acid sensor system (Ssy1p-Ptr3p-Ssy5p); AGP1 has a paralog, GNP1, that arose from the whole genome duplication	-0.502778853484183	0.486654804270463	1747.628375	0.00351887100499365	0.00245030780670994	-4.8421835523707	-0.164099293529227	0.462633451957295	654.6875	0.0552525075900479	0.0176457536902451	-2.39578933306507
YCL026C-A	FRM2	Type II nitroreductase, using NADH as reductant; mutants are defective in fatty acid mediated repression of genes involved in fatty acid biosynthesis indicative of a role in lipid signaling; involved in the oxidative stress response; transcription induction by cadmium and selenite indicates a possible role in the metal stress response; expression induced in cells treated with the mycotoxin patulin	-0.490057193674575	0.0290035587188612	39.79522375	9.22153396952243e-05	0.000219704594174871	-9.97552910334466	-0.508270202243465	0.0231316725978648	27.375	0.0189471319186099	0.0074186541471981	-3.22914098314042
YCL026C-B	HBN1	Protein of unknown function; similar to bacterial nitroreductases; green fluorescent protein (GFP)-fusion protein localizes to the cytoplasm and nucleus; protein becomes insoluble upon intracellular iron depletion; protein abundance increases in response to DNA replication stress	-1.38355472229199	0.85355871886121	7602.5125625	1.00400148289304e-05	6.05134438591391e-05	-15.0481224161046	-1.81370391852753	0.769039145907473	1579.75	4.08708166763506e-06	3.56774768802443e-05	-16.7677708018211
YCL027W	FUS1	Membrane protein localized to the shmoo tip; required for cell fusion; expression regulated by mating pheromone; proposed to coordinate signaling, fusion, and polarization events required for fusion; potential Cdc28p substrate	0.848777475682833	0.099288256227758	310.2045	0.0028513405694394	0.00210368047411014	5.06522323861807	-0.154192833195287	0.0871886120996441	200.1875	0.0713754507295238	0.0219243603234436	-2.20532468393647
YCL028W	RNQ1	[PIN(+)] prion; an infectious protein conformation that is generally an ordered protein aggregate	-0.0620373629692352	0.90355871886121	11297.9818125	0.280128009368044	0.0829325641348261	-1.19592843010474	-0.17465463986355	0.761921708185053	1518.4375	0.0171459883717527	0.00684188930250087	-3.31106992145257
YCL029C	BIK1	Microtubule-associated protein; component of the interface between microtubules and kinetochore, involved in sister chromatid separation; essential in polyploid cells but not in haploid or diploid cells; ortholog of mammalian CLIP-170	-0.155362200667585	0.0879003558718861	268.08695625	0.02309222934453	0.010332889284087	-3.10620483615139	-0.176185727236221	0.187722419928826	347	0.0180366435389719	0.00713158832324353	-3.26942851261739
YCL030C	HIS4	Multifunctional enzyme containing phosphoribosyl-ATP pyrophosphatase; phosphoribosyl-AMP cyclohydrolase, and histidinol dehydrogenase activities; catalyzes the second, third, ninth and tenth steps in histidine biosynthesis	-1.24417771318174	0.918683274021352	13271.427375	1.10804395897843e-06	2.20123852244204e-05	-22.4799012486253	-1.19823428919195	0.948042704626335	7194.625	7.0437552523834e-06	4.28712876882621e-05	-15.2299462524266
YCL031C	RRP7	Essential protein involved in rRNA processing and ribosome biogenesis; protein abundance increases in response to DNA replication stress	-0.120625672380239	0.375622775800712	1255.95474375	0.155650721318901	0.0504478258561579	-1.64122848362363	0.00595695105534866	0.52135231316726	738	0.897509329908671	0.183658057651784	0.134587843027286
YCL032W	STE50	Adaptor protein for various signaling pathways; involved in mating response, invasive/filamentous growth, osmotolerance; acts as an adaptor that links G protein-associated Cdc42p-Ste20p complex to the effector Ste11p to modulate signal transduction	-0.0318204946434779	0.190747330960854	657.12789375	0.66020187698527	0.171445240737898	-0.464025140779947	-0.0157977480907195	0.344483985765125	514.625	0.731282100377707	0.155727038534593	-0.360527901093999
YCL033C	MXR2	Methionine-R-sulfoxide reductase; involved in the response to oxidative stress; protects iron-sulfur clusters from oxidative inactivation along with MXR1; involved in the regulation of lifespan	0.386687870755933	0.851423487544484	7469.6089375	0.000432238275579917	0.000574144615031967	7.42365124684869	0.337373438134925	0.691281138790036	1142.1875	0.0194923736097965	0.00759516847902329	3.20602309617352
YCL034W	LSB5	Protein of unknown function; binds Las17p, which is a homolog of human Wiskott-Aldrich Syndrome protein involved in actin patch assembly and actin polymerization; may mediate disassembly of the Pan1 complex from the endocytic coat	0.123541862678686	0.791281138790036	5196.896125	0.0703594595172492	0.0258703538874559	2.23339995068048	0.0455893223595871	0.76067615658363	1507.5	0.534080845762752	0.12035612069256	0.661030006242656
YCL035C	GRX1	Glutathione-dependent disulfide oxidoreductase; hydroperoxide and superoxide-radical responsive, heat-stable, with active site cysteine pair; protects cells from oxidative damage; GRX1 has a paralog, GRX2, that arose from the whole genome duplication; protein abundance increases in response to DNA replication stress	0.278393898137727	0.645907473309609	2876.6099375	0.00242985011795644	0.00187797757253145	5.23952614348034	0.216541883716505	0.868327402135231	2815.5625	0.0271588446915754	0.0099167062769555	2.94042383958617
YCL036W	GFD2	Protein of unknown function; identified as a high-copy suppressor of a dbp5 mutation; GFD2 has a paralog, YDR514C, that arose from the whole genome duplication	0.932374356830824	0.110498220640569	359.93768125	1.28348781552519e-05	6.88034532848068e-05	14.3850894727107	0.437015440180821	0.0768683274021352	175.875	0.0170359402804656	0.00681004199183921	3.31638031789832
YCL037C	SRO9	Cytoplasmic RNA-binding protein; shuttles between nucleus and cytoplasm and is exported from the nucleus in an mRNA export-dependent manner; associates with translating ribosomes; involved in heme regulation of Hap1p as a component of the HMC complex, also involved in the organization of actin filaments; contains a La motif; SRO9 has a paralog, SLF1, that arose from the whole genome duplication	-0.111965199270343	0.252313167259786	865.25099375	0.202148727875048	0.0630961394195327	-1.44539712278157	-0.173806328724287	0.0120996441281139	10.25	0.578671844689501	0.128577883874853	-0.588207198624057
YCL038C	ATG22	Vacuolar integral membrane protein required for efflux of amino acids; required for efflux of amino acids during autophagic body breakdown in the vacuole; null mutation causes a gradual loss of viability during starvation	0.0775356332061543	0.693950177935943	3435.1205625	0.214742296416657	0.0663220346621071	1.39971971313143	0.335930572764641	0.652135231316726	1021.75	0.000992614352055216	0.000848721693931041	6.13563739390482
YCL039W	GID7	Subunit of GID Complex that binds directly to central component Vid30p; GID complex is involved in proteasome-dependent catabolite inactivation of fructose-1,6-bisphosphatase; Gid7p contains six WD40 repeats; computational analysis suggests that Gid7p and Moh1p have similar functions	0.0577578407447455	0.488612099644128	1762.951875	0.365993444410172	0.104505557241086	0.983782684503637	-0.196762541339938	0.670195729537367	1071.9375	0.0156375702726914	0.006387090004282	-3.38736096294471
YCL042W		Putative protein of unknown function; epitope-tagged protein localizes to the cytoplasm	0.00906907349279362	0.00427046263345196	5.19580675	0.954768266559182	0.232226152825139	0.0593184171815628	-0.767486507244261	0.00640569395017794	3.875	0.096317021351872	0.0281490377016362	-1.98468252266938
YCL043C	PDI1	Protein disulfide isomerase; multifunctional protein of ER lumen, essential for formation of disulfide bonds in secretory and cell-surface proteins, unscrambles non-native disulfide bonds; key regulator of Ero1p; forms complex with Mnl1p that has exomannosidase activity, processing unfolded protein-bound Man8GlcNAc2 oligosaccharides to Man7GlcNAc2, promoting degradation in unfolded protein respon…	0.0348309266197884	0.962811387900356	24112.5725	0.508092677177485	0.137517298850272	0.706907163373674	0.50028854692584	0.96779359430605	9845.8125	0.00086148645040034	0.000781712753660123	6.3079661267629
YCL044C	MGR1	Subunit of the mitochondrial (mt) i-AAA protease supercomplex; i-AAA degrades misfolded mitochondrial proteins; forms a subcomplex with Mgr3p that binds to substrates to facilitate proteolysis; required for growth of cells lacking mtDNA	-0.0806668029883095	0.29626334519573	992.03144375	0.159639951358874	0.0514936812860106	-1.62235899602812	0.476625718211425	0.623487544483986	944.625	0.00016483972380486	0.000267854638418572	8.62762481482429
YCL045C	EMC1	Member of conserved endoplasmic reticulum membrane complex; involved in efficient folding of proteins in the ER; null mutant displays induction of the unfolded protein response; interacts with Gal80p; homologous to worm H17B01.4/EMC-1, fly CG2943, and human KIAA0090	-0.0422642197177323	0.722064056939502	3864.9516875	0.479906028972486	0.131048882663819	-0.756852166113738	-0.0244678236429066	0.819395017793594	2047.0625	0.663034942367072	0.143832131206798	-0.458971583142363
YCL047C	POF1	Nicotinamide mononucleotide-specific adenylyltransferase (NMNAT); catalyzes the conversion of nicotinamide mononucleotide (NMN) to nicotinamide adenine dinucleotide (NAD+); role in the nicotinamide riboside (NR) salvage pathway of NAD+ biosynthesis; involved in NR and NAD+ homeostasis; ATPase involved in protein quality control and filamentation pathways; interacts physically with Kss1p and suppr…	-0.414471304605654	0.45017793594306	1567.7911875	0.000926148333969668	0.000955784383124977	-6.38574626006938	-0.365720449333186	0.311565836298932	478.3125	0.000331596409909547	0.000417225096306984	-7.57284094821066
YCL048W	SPS22	Protein of unknown function; SPS22 has a paralog, SPS2, that arose from the whole genome duplication; redundant with Sps2p for the organization of the beta-glucan layer of the spore wall	0.953510664140134	0.0455516014234875	97.490069375	2.40674216449325e-05	0.000103706145223678	12.8121690726422	0.770508184183676	0.0322064056939502	49.875	0.000199276211169953	0.000303044082009453	8.32951613698032
YCL049C		Protein of unknown function; localizes to membrane fraction; YCL049C is not an essential gene	0.247247877608344	0.677402135231317	3245.1548125	0.0121970894553155	0.00628409220262139	3.64977342832756	0.31503532961716	0.629181494661922	962.875	0.00692334730861033	0.00332605203229604	4.09823035406147
YCL050C	APA1	AP4A phosphorylase; bifunctional diadenosine 5',5'''-P1,P4-tetraphosphate phosphorylase and ADP sulfurylase involved in catabolism of bis(5'-nucleosidyl) tetraphosphates; catalyzes phosphorolysis of dinucleoside oligophosphates, cleaving substrates' alpha/beta-anhydride bond and introducing Pi into the beta-position of the corresponding NDP formed; protein abundance increases under DNA replicatio…	0.997143596928703	0.750889679715303	4329.0240625	1.88139580769804e-05	8.82483737862273e-05	13.4077807116457	0.656178046016848	0.769483985765125	1585.5	4.65019796667893e-05	0.000130586294076118	10.8707559032494
YCL051W	LRE1	Protein involved in control of cell wall structure and stress response; direct inhibitor of the nuclear Dbf2 related (NDR) kinase Cbk1p-Mob2p; overproduction confers resistance to cell-wall degrading enzymes; exhibits genetic interactions with genes involved in the cell wall integrity pathway; LRE1 has a paralog, HLR1, that arose from the whole genome duplication	-0.319445344996628	0.628113879003559	2679.289625	0.00102798571832178	0.00101586873268766	-6.25329621190269	-0.0830721495402806	0.42855871886121	610.1875	0.15055535853299	0.041230028908129	-1.65706530750997
YCL052C	PBN1	Component of glycosylphosphatidylinositol-mannosyltransferase I; essential component; required for the autocatalytic post-translational processing of the protease B precursor Prb1p; localizes to ER in lumenal orientation; homolog of mammalian PIG-X	0.310266501787681	0.505693950177936	1851.789375	0.000989326209834719	0.000993533596330187	6.30170954875354	0.172048601375725	0.722064056939502	1268.625	0.0205459452375642	0.00792072795174841	3.16330278369327
YCL054W	SPB1	AdoMet-dependent methyltransferase; involved in rRNA processing and 60S ribosomal subunit maturation; methylates G2922 in the tRNA docking site of the large subunit rRNA and in the absence of snR52, U2921; suppressor of PAB1 mutants	0.193197777228894	0.670106761565836	3158.84825	0.033917392203741	0.0140461571676657	2.7960148712974	0.252448321214125	0.43220640569395	617.125	0.0156857779602802	0.0063998163097753	3.38479883798636
YCL055W	KAR4	Transcription factor required for response to pheromones; also required during meiosis; exists in two forms, a slower-migrating form more abundant during vegetative growth and a faster-migrating form induced by pheromone	0.202490361125479	0.229537366548043	792.63821875	0.0668691155124782	0.024748662956616	2.27179035929714	0.166127985529058	0.211921708185053	374.125	0.0655640349779287	0.0204121002399638	2.26825135434192
YCL056C	PEX34	Protein that regulates peroxisome populations; peroxisomal integral membrane protein; interacts with Pex11p, Pex25p, and Pex27p to control both constitutive peroxisome division and peroxisome morphology and abundance during peroxisome proliferation	0.0327731124634356	0.137722419928826	470.1047125	0.662672302593559	0.172020639544992	0.460361536814397	0.207587676342673	0.289946619217082	452.5	0.118081231087956	0.0334935278163566	1.8353582047552
YCL057C-A	MIC10	Conserved component of the MICOS complex; MICOS (formerly MINOS or MitOS) is a mitochondrial inner membrane complex that extends into the intermembrane space and has a role in the maintenance of crista junctions, inner membrane architecture, and formation of contact sites to the outer membrane; ortholog of human MINOS1	-0.54420152169209	0.722419928825623	3870.1291875	8.70918583513122e-05	0.00021391138269557	-10.0833464790122	-0.520091777906605	0.89644128113879	3596.4375	0.0057635332001281	0.00291695219549943	-4.26815670095184
YCL057W	PRD1	Zinc metalloendopeptidase; found in the cytoplasm and intermembrane space of mitochondria; with Cym1p, involved in degradation of mitochondrial proteins and of presequence peptides cleaved from imported proteins; protein abundance increases in response to DNA replication stress	0.073455487556168	0.85017793594306	7409.4360625	0.280405275269167	0.082978279310514	1.19515892174131	-0.149192585981628	0.817615658362989	2020.25	0.0441260270357301	0.0146266468374163	-2.56525461402669
YCL058C	FYV5	Protein involved in regulation of the mating pathway; binds with Matalpha2p to promoters of haploid-specific genes; required for survival upon exposure to K1 killer toxin; involved in ion homeostasis	-0.118056224297114	0.000533807829181495	2.6673489375	0.28321334751026	0.0836809346845376	-1.18740272198722	-0.792481250360577	0.000355871886120996	0.0625	0.202570788280693	0.0529875927988612	-1.43730224447669
YCL059C	KRR1	Nucleolar protein required for rRNA synthesis and ribosomal assembly; required for the synthesis of 18S rRNA and for the assembly of 40S ribosomal subunit; essential gene	0.01195577495427	0.256939501779359	875.444875	0.822987696454505	0.206212077809702	0.23448205208973	0.190896041680359	0.343594306049822	514.125	0.0838472097803148	0.0250980714666647	2.08653715856739
YCL061C	MRC1	S-phase checkpoint protein required for DNA replication; couples DNA helicase and polymerase; interacts with and stabilizes Pol2p at stalled replication forks during stress, where it forms a pausing complex with Tof1p and is phosphorylated by Mec1p; defines a novel S-phase checkpoint with Hog1p that coordinates DNA replication and transcription upon osmostress; protects uncapped telomeres; Dia2p-…	-0.48196897893901	0.132562277580071	451.5264125	0.00240759618414114	0.00186597270247079	-5.24967892262749	-0.381198785584473	0.241992882562278	403	0.000631288959302554	0.000624539422956296	-6.69943828839663
YCL063W	VAC17	Phosphoprotein involved in vacuole inheritance; degraded in late M phase of the cell cycle; acts as a vacuole-specific receptor for myosin Myo2p	-0.452486114868705	0.102313167259786	321.88626875	0.00101221232392037	0.0010056864285125	-6.27279030520777	-0.178483792486834	0.181672597864769	340.0625	0.0365786035473383	0.0125695927798863	-2.70857878820768
YCL064C	CHA1	Catabolic L-serine (L-threonine) deaminase; catalyzes the degradation of both L-serine and L-threonine; required to use serine or threonine as the sole nitrogen source, transcriptionally induced by serine and threonine	-0.351904121925411	0.127224199288256	430.3610375	0.000714115848563429	0.000799245920798043	-6.7255839634975	-0.362222435435569	0.0379003558718861	66.5	0.00455686705686179	0.0024365679065125	-4.49187293525448
YCL066W	HMLALPHA1	Silenced copy of ALPHA1 at HML; ALPHA1 encodes a transcriptional coactivator involved in the regulation of mating-type alpha-specific gene expression	-0.332091383600377	0.0660142348754448	186.120475	0.00194746027155442	0.00160359095997426	-5.48767147307883	0.80410026924677	0.000355871886120996	0.0625	0.201460564506019	0.0527461944939337	1.4414062054373
YCL067C	HMLALPHA2	Silenced copy of ALPHA2 at HML; homeobox-domain protein that associates with Mcm1p in haploid cells to repress a-specific gene expression and interacts with a1p in diploid cells to repress haploid-specific gene expression	-0.38727173056964	0.51423487544484	1906.2065	0.000795144190075205	0.000859319968581888	-6.58337949674751	-0.184496779811153	0.220640569395018	382.375	0.108293013865539	0.0311163571147992	-1.8987619596948
YCL068C		Putative protein of unknown function	-0.11616649728384	0.0371886120996441	65.563315	0.0607710007017159	0.0228867453814226	-2.344216410401	-0.161202441154907	0.0201067615658363	21.0625	0.292164692337605	0.0723398831267947	-1.15899943373911
YCL069W	VBA3	Permease of basic amino acids in the vacuolar membrane; VBA3 has a paralog, VBA5, that arose from a segmental duplication	1.74861955115718	0.0144128113879004	13.219803625	0.000572565280642766	0.000686919185042258	7.02573619948026	0.2975382321933	0.0345195729537367	57.25	0.0294688982062978	0.0106054442003889	2.87628623757984
YCL073C	GEX1	Proton:glutathione antiporter; localized to the vacuolar and plasma membranes; imports glutathione from the vacuole and exports it through the plasma membrane; has a role in resistance to oxidative stress and modulation of the PKA pathway; GEX1 has a paralog, GEX2, that arose from a segmental duplication	0.640523861548838	0.0437722419928826	92.948156875	0.000143051438145968	0.000285024085756494	9.1814889135582	0.545924932771483	0.0209964412811388	23.6875	0.00292622577974194	0.001778084871687	4.93340805453808
YCR002C	CDC10	Component of the septin ring, required for cytokinesis; septins are GTP-binding proteins that assemble into rod-like hetero-oligomers that can associate to form filaments; septin rings at the mother-bud neck act as scaffolds for recruiting cell division factors and as barriers to prevent diffusion of specific proteins between mother and daughter cells; N-terminus interacts with phosphatidylinosit…	-0.021444178460853	0.82135231316726	6277.833625	0.757488393664463	0.192382258760981	-0.324367900068935	0.0048451254626721	0.77508896797153	1629.9375	0.93704664806813	0.190399243231376	0.082486513340996
YCR003W	MRPL32	Mitochondrial ribosomal protein of the large subunit; protein abundance increases in response to DNA replication stress	-0.238930937954965	0.174733096085409	599.5859125	0.004833077030484	0.0031105007140226	-4.51826444405241	-0.131893727633858	0.272953736654804	436.875	0.0816877947249775	0.0245495766133069	-2.10574203932439
YCR004C	YCP4	Protein of unknown function; has sequence and structural similarity to flavodoxins; predicted to be palmitoylated; the authentic, non-tagged protein is detected in highly purified mitochondria in high-throughput studies	1.38103255988283	0.920106761565836	13443.85475	2.5222857169635e-05	0.000106147134609098	12.7016261880705	1.08114197757196	0.895551601423488	3572.1875	6.67921001812257e-06	4.22164739732178e-05	15.3739017182595
YCR005C	CIT2	Citrate synthase; catalyzes the condensation of acetyl coenzyme A and oxaloacetate to form citrate, peroxisomal isozyme involved in glyoxylate cycle; expression is controlled by Rtg1p and Rtg2p transcription factors; CIT2 has a paralog, CIT1, that arose from the whole genome duplication	-1.22432175501106	0.990391459074733	45272.444375	3.32368528644659e-05	0.000122675499794807	-12.0691480519533	-1.36220551136505	0.995729537366548	31504.625	1.75518826578983e-05	6.98405738493558e-05	-12.9485160471621
YCR007C		Putative integral membrane protein; member of DUP240 gene family; YCR007C is not an essential gene	0.0756953611563462	0.245195729537367	839.7448125	0.20825838546921	0.0647041279927381	1.42291627745919	-0.410559109169114	0.483985765124555	684.4375	0.00316874366248826	0.00187409107269292	-4.85204012692921
YCR008W	SAT4	Ser/Thr protein kinase involved in salt tolerance; funtions in regulation of Trk1p-Trk2p potassium transporter; overexpression affects the Fe-S and lipoamide containing proteins in the mitochondrion; required for lipoylation of Lat1p, Kgd2p and Gcv3p; partially redundant with Hal5p; has similarity to Npr1p; localizes to the cytoplasm and mitochondrion	-0.369615379239892	0.665480427046263	3091.1745625	0.00101807731981149	0.00100828990520949	-6.26550101422658	-0.31006637264793	0.743060498220641	1392.5	0.0038296790476611	0.00214874824073423	-4.6620047188327
YCR009C	RVS161	Amphiphysin-like lipid raft protein; interacts with Rvs167p and regulates polarization of the actin cytoskeleton, endocytosis, cell polarity, cell fusion and viability following starvation or osmotic stress	0.0977720866945049	0.784697508896797	5014.28325	0.108817704063063	0.037061359622926	1.90739524878868	0.0697599237599923	0.771174377224199	1593.125	0.361689244374124	0.0865474346048166	0.990373474375841
YCR010C	ADY2	Acetate transporter required for normal sporulation; phosphorylated in mitochondria; ADY2 has a paralog, ATO2, that arose from the whole genome duplication	4.06543046890602	0.930782918149466	15389.915875	6.08118713442414e-08	6.9232934528236e-06	37.9650359704635	3.9092620502449	0.970284697508897	10920.4375	2.53239055552271e-07	8.16984227126073e-06	27.3029796287273
YCR011C	ADP1	Putative ATP-dependent permease of the ABC transporter family	0.242375392901609	0.933096085409253	15980.84	0.00516306365134445	0.00326531631071531	4.45265872103935	0.185392952393269	0.827758007117438	2147.75	0.0188390519770588	0.00738660943847346	3.23381047119439
YCR014C	POL4	DNA polymerase IV; undergoes pair-wise interactions with Dnl4p-Lif1p and Rad27p to mediate repair of DNA double-strand breaks by non-homologous end joining (NHEJ); homologous to mammalian DNA polymerase beta	-0.428163485132029	0.232384341637011	802.22186875	0.00053379934056778	0.000658655631930118	-7.1232568063116	-0.476785122128921	0.362010676156584	532	6.98091213619353e-05	0.000161380469412219	-10.0991583922205
YCR015C	CTO1	Putative protein of unknown function; YCR015C is not an essential gene	0.651400058818285	0.136476868327402	467.0263	9.67402344839116e-05	0.00022570833593689	9.88598543272766	0.300919651745061	0.0974199288256228	224.25	0.00408303068462513	0.00224723009439418	4.598852789982
YCR016W		Putative protein of unknown function; green fluorescent protein (GFP)-fusion protein localizes to the nucleolus and nucleus; predicted to be involved in ribosome biogenesis	-0.293114237460669	0.306583629893238	1021.0144	0.00261600457103243	0.00197634011451062	-5.15857279167397	-0.117029455319345	0.162811387900356	315.5	0.155540465953007	0.0423480476822467	-1.63308584987595
YCR017C	CWH43	Putative sensor/transporter protein involved in cell wall biogenesis; contains 14-16 transmembrane segments and several putative glycosylation and phosphorylation sites; null mutation is synthetically lethal with pkc1 deletion	-0.166372656199734	0.858007117437722	7843.8586875	0.0430755260294557	0.0171500644679273	-2.60846338229674	-0.150699022866965	0.861921708185053	2658.1875	0.0399478026927599	0.0135048197295146	-2.6410176342897
YCR018C	SRD1	Protein involved in the processing of pre-rRNA to mature rRNA; contains a C2/C2 zinc finger motif; srd1 mutation suppresses defects caused by the rrp1-1 mutation	1.5819691372991	0.0236654804270463	28.1152875625	3.81937285188752e-07	1.5006838319997e-05	27.256820097373	1.32797993453768	0.176245551601423	332.6875	4.23262605580471e-06	3.61082547443104e-05	16.6645727227871
YCR018C-A		Putative protein of unknown function; encoded opposite a Ty1 LTR	-0.153149241579694	0.0288256227758007	39.3748575	0.329507535210184	0.0954389902167393	-1.06820922429863	0.0498278200664829	0.0360320284697509	61.75	0.707015203599625	0.151504858598968	0.395021542935063
YCR019W	MAK32	Protein necessary for stability of L-A dsRNA-containing particles	0.00943065503466922	0.268861209964413	911.17973125	0.872465026521884	0.216296875500872	0.168065213078597	-0.0630537826324335	0.224199288256228	386.5625	0.371991757633641	0.0885236085474987	-0.967692956725909
YCR020C	PET18	Protein of unknown function; has weak similarity to proteins involved in thiamin metabolism; expression is induced in the absence of thiamin	0.0766004258089232	0.513523131672598	1903.711125	0.209099767903601	0.0648760131182715	1.41986863016015	-0.0322155364869357	0.404092526690391	578.4375	0.582033378849813	0.129095545212755	-0.582859341027789
YCR020C-A	MAK31	Non-catalytic subunit of N-terminal acetyltransferase of the NatC type; required for replication of dsRNA virus; member of the Sm protein family	0.157566026628467	0.544306049822064	2068.570625	0.0779750214056491	0.028097059575323	2.15613082639062	0.102849763562714	0.441103202846975	630.1875	0.122841000723771	0.0346082568558903	1.80639859712935
YCR020W-B	HTL1	Component of the RSC chromatin remodeling complex; RSC functions in transcriptional regulation and elongation, chromosome stability, and establishing sister chromatid cohesion; involved in telomere maintenance	-0.625647287652861	0.0590747330960854	152.04355625	0.000149802178237001	0.0002909927748993	-9.10148480706103	-0.463474296663466	0.154715302491103	306.1875	0.000428998900777774	0.000491943491852414	-7.21286549492134
YCR021C	HSP30	Negative regulator of the H(+)-ATPase Pma1p; stress-responsive protein; hydrophobic plasma membrane localized; induced by heat shock, ethanol treatment, weak organic acid, glucose limitation, and entry into stationary phase	-3.18175055592279	0.93932384341637	17279.85425	4.60319315700665e-09	3.10919692964838e-06	-60.3962879318472	-2.65356701635896	0.946797153024911	7055.1875	1.04062719625795e-07	6.29483334319316e-06	-31.8815887557481
YCR023C		Vacuolar membrane protein of unknown function; member of the multidrug resistance family; YCR023C is not an essential gene	-0.220230146652609	0.233096085409253	803.09478125	0.0147548601276179	0.00723489979731015	-3.48349045454147	-0.00141518569507474	0.67864768683274	1104.875	0.979777931438615	0.197337075958947	-0.0264649943240862
YCR024C	SLM5	Mitochondrial asparaginyl-tRNA synthetase	0.221157370885737	0.196619217081851	673.56788125	0.0155294187463236	0.00752589851155764	3.43943395216187	-0.0743797173201878	0.213701067615658	375.3125	0.389725375488483	0.0920048735893377	-0.929788526988273
YCR024C-A	PMP1	Regulatory subunit for the plasma membrane H(+)-ATPase Pma1p; small single-membrane span proteolipid; forms unique helix and positively charged cytoplasmic domain that is able to specifically segregate phosphatidylserines; PMP1 has a paralog, PMP2, that arose from the whole genome duplication	-0.350253620011006	0.900533807829181	10945.80775	0.00367235720982624	0.0025355805438316	-4.7977433523927	-0.0387763604979147	0.918327402135231	4670.375	0.581498734951959	0.129002369871254	-0.583708666696837
YCR026C	NPP1	Nucleotide pyrophosphatase/phosphodiesterase; mediates extracellular nucleotide phosphate hydrolysis along with Npp2p and Pho5p; activity and expression enhanced during conditions of phosphate starvation; involved in spore wall assembly; NPP1 has a paralog, NPP2, that arose from the whole genome duplication, and an npp1 npp2 double mutant exhibits reduced dityrosine fluorescence relative to the s…	-0.041730400911729	0.54270462633452	2061.8044375	0.430906450808943	0.119842819517178	-0.848871057930609	-0.0728248875963745	0.635409252669039	975.3125	0.344607148619156	0.083077791489835	-1.02914706809991
YCR027C	RHB1	Putative Rheb-related GTPase; involved in regulating canavanine resistance and arginine uptake; member of the Ras superfamily of G-proteins	0.099667098982076	0.281494661921708	948.19095	0.111818442813078	0.0379914694002919	1.88717094709759	0.119374950405423	0.24626334519573	407.4375	0.0553224818706816	0.017658085142423	2.39484186732611
YCR028C	FEN2	Plasma membrane H+-pantothenate symporter; confers sensitivity to the antifungal agent fenpropimorph; relocalizes from vacuole to cytoplasm upon DNA replication stress	-0.378496181915374	0.317081850533808	1057.18455625	0.00366153170807204	0.00253008472441506	-4.80080749782017	-0.266696747457723	0.70355871886121	1185.75	0.00164799297102464	0.00117716643775543	-5.54818536059151
YCR028C-A	RIM1	ssDNA-binding protein essential for mitochondrial genome maintenance; involved in mitochondrial DNA replication	0.27729426543009	0.848220640569395	7275.199375	0.00956145784766684	0.00521455359002445	3.86812634079564	0.230410564112267	0.859608540925267	2621.25	0.0243997710026357	0.00909807128545097	3.02530452343755
YCR030C	SYP1	Negative regulator of WASP-Arp23 complex; involved in endocytic site formation; directly inhibits Las17p stimulation of Arp23 complex-mediated actin assembly in vitro; may regulate assembly and disassembly of the septin ring; colocalizes and interacts with septin subunits; potential role in actin cytoskeletal organization	0.0882215686275725	0.701067615658363	3536.40925	0.137551911334767	0.0453765789474562	1.73323964479327	0.100216029395125	0.77153024911032	1597.25	0.181950119889415	0.0482891812761215	1.51719984060134
YCR031C	RPS14A	Protein component of the small (40S) ribosomal subunit; required for ribosome assembly and 20S pre-rRNA processing; mutations confer cryptopleurine resistance; homologous to mammalian ribosomal protein S14 and bacterial S11; RPS14A has a paralog, RPS14B, that arose from the whole genome duplication	-0.0373262960949363	0.829893238434164	6635.783	0.601061861784576	0.158308961545903	-0.554036444925753	0.247806668242765	0.974555160142349	12268.5625	0.0284551142826404	0.0103064746640436	2.90373527489969
YCR032W	BPH1	Protein homologous to Chediak-Higashi syndrome and Beige proteins; both of which are implicated in disease syndromes in human and mouse, respectively, due to defective lysosomal trafficking; mutant phenotype and genetic interactions suggest a role in protein sorting	0.132630387152298	0.859430604982206	7887.12275	0.0636948737680788	0.0237364352660564	2.30857834184747	0.168442240167968	0.326868327402135	496.625	0.0282087953325212	0.0102205450669006	2.91056513704228
YCR033W	SNT1	Subunit of the Set3C deacetylase complex; interacts directly with the Set3C subunit, Sif2p; putative DNA-binding protein; mutant has increased aneuploidy tolerance; relocalizes to the cytosol in response to hypoxia	-0.201268679393878	0.358540925266904	1193.9586625	0.022563480748622	0.0101365856789861	-3.12527171400184	-0.22138775545981	0.562811387900356	814.3125	0.0117188605682465	0.00506642336642521	-3.63136555410225
YCR034W	ELO2	Fatty acid elongase, involved in sphingolipid biosynthesis; acts on fatty acids of up to 24 carbons in length; mutations have regulatory effects on 1,3-beta-glucan synthase, vacuolar ATPase, and the secretory pathway; ELO2 has a paralog, ELO1, that arose from the whole genome duplication	0.239808687461924	0.76423487544484	4583.6070625	0.00526195169022242	0.00330144627365038	4.43392496386904	0.378481782193669	0.811387900355872	1956.3125	0.000640240471811505	0.000630213391502572	6.68130114258418
YCR035C	RRP43	Exosome non-catalytic core component; involved in 3'-5' RNA processing and degradation in both the nucleus and the cytoplasm; has similarity to E. coli RNase PH and to human hRrp43p (OIP2, EXOSC8); protein abundance increases in response to DNA replication stress	-0.0621468352750352	0.290925266903915	978.210075	0.355170096183513	0.101910507803497	-1.0080825329699	0.00432208752805603	0.475355871886121	673.0625	0.945869614348182	0.191742214437679	0.0709013529721834
YCR036W	RBK1	Putative ribokinase	0.0545015531854034	0.894306049822064	10376.932875	0.321027782487069	0.0933632427414958	1.0889305754014	0.0869060726563606	0.759430604982206	1498.1875	0.133322415750283	0.0371154880954956	1.74636189163536
YCR037C	PHO87	Low-affinity inorganic phosphate (Pi) transporter; acts upstream of Pho81p in regulation of the PHO pathway; expression is independent of Pi concentration and Pho4p activity; contains 12 membrane-spanning segments; PHO87 has a paralog, PHO90, that arose from the whole genome duplication	-0.120223784941142	0.726868327402135	3920.102875	0.0878501040495705	0.031075036593311	-2.06687022528379	-0.290642157187271	0.659786476868327	1044.8125	0.00207692703769378	0.00138390112797408	-5.29437472326717
YCR038C	BUD5	GTP/GDP exchange factor for Rsr1p (Bud1p); required for both axial and bipolar budding patterns; mutants exhibit random budding in all cell types	0.0414491492853806	0.112099644128114	369.52155	0.671731260779365	0.173904376613036	0.446986608415682	-0.0411121952238047	0.124021352313167	264.8125	0.540582763872611	0.121573093535092	-0.650179443684561
YCR039C	MATALPHA2	Homeobox-domain protein; with Mcm1p, represses a-specific genes in haploids; acts with A1p to repress transcription of haploid-specific genes in diploids; one of two genes encoded by the MATalpha mating type cassette	-0.386204929095606	0.520818505338078	1937.45725	0.000660557466103994	0.000760083903783129	-6.83028428469343	-0.25733998093774	0.258362989323843	420.1875	0.049425780094495	0.0160488889372687	-2.47948375136725
YCR040W	MATALPHA1	Transcriptional co-activator that regulates mating-type-specific genes; targets the transcription factor Mcm1p to the promoters of alpha-specific genes; one of two genes encoded by the MATalpha mating type cassette	-0.281401701525704	0.0647686832740214	180.40006875	0.00903380326275304	0.00498108061868916	-3.92000907297862	-0.405998518269472	0.00097864768683274	0.25	0.606714020433678	0.133700693151757	-0.544141268443331
YCR042C	TAF2	TFIID subunit (150 kDa); involved in RNA polymerase II transcription initiation	-0.259331608124391	0.766903914590747	4660.1414375	0.00282474923438045	0.00208748197969166	-5.07531932675673	-0.242337197533344	0.461298932384342	652.8125	0.00800123861829519	0.00371702202750828	-3.96688033351096
YCR043C		Putative protein of unknown function; green fluorescent protein (GFP)-fusion protein localizes to the Golgi apparatus; YCR043C is not an essential gene	-0.0984080264175589	0.121174377224199	409.5459625	0.0979377255733621	0.0339832666932232	-1.98578941636015	-0.0488805659299051	0.350711743772242	520.125	0.400255875087418	0.0941707496874837	-0.907911410108407
YCR044C	PER1	Protein of the endoplasmic reticulum; required for GPI-phospholipase A2 activity that remodels the GPI anchor as a prerequisite for association of GPI-anchored proteins with lipid rafts; functionally complemented by human ortholog PERLD1	0.0286246306612252	0.803914590747331	5631.3256875	0.753706515132898	0.191565821966581	0.32964362788561	0.393780687296465	0.676334519572954	1093.375	0.000185194592204517	0.000287211071067339	8.44358906629464
YCR045C	RRT12	Probable subtilisin-family protease; role in formation of the dityrosine layer of spore walls; localizes to the spore wall and also the nuclear envelope and ER region in mature spores	-0.107305170931704	0.0243772241992883	30.459925	0.716439996608913	0.183509572964881	-0.382232844520495	0.0727478438898974	0.262989323843416	424.6875	0.199928430075508	0.0524425975968228	1.44710438731018
YCR046C	IMG1	Mitochondrial ribosomal protein of the large subunit; required for respiration and for maintenance of the mitochondrial genome	-0.271966710723619	0.73914590747331	4097.943875	0.00371010231820085	0.00255450002177494	-4.78713993764225	-0.536639344685516	0.438967971530249	627.875	0.0048052469928012	0.00254400964525953	-4.44072183565753
YCR047C	BUD23	Methyltransferase; methylates residue G1575 of 18S rRNA; required for rRNA processing and nuclear export of 40S ribosomal subunits independently of methylation activity; diploid mutant displays random budding pattern	-0.159351331949239	0.553202846975089	2122.9125625	0.0650065196087895	0.0241582077106711	-2.29314803151137	-0.340208427788033	0.163345195729537	315.8125	0.0254568154930017	0.00941119351851835	-2.99160340618481
YCR048W	ARE1	Acyl-CoA:sterol acyltransferase; endoplasmic reticulum enzyme that contributes the major sterol esterification activity in the absence of oxygen; ARE1 has a paralog, ARE2, that arose from the whole genome duplication	0.225971580627149	0.478113879003559	1701.700125	0.0124039622117579	0.00635914667002926	3.63493001094968	0.255891402375835	0.141992882562278	289.8125	0.0827027713222181	0.0248082609995741	2.09665111610799
YCR050C		Non-essential protein of unknown function; deletion mutant is synthetically sick or lethal with alpha-synuclein	-0.355637548321283	0.0192170818505338	21.37854375	0.114857048297744	0.0389064430857162	-1.8672421810776	0.0510903442443573	0.00320284697508897	1.125	0.922849918660011	0.18795549027299	0.101155850089958
YCR051W		Putative protein of unknown function; green fluorescent protein (GFP)-fusion protein localizes to the cytoplasm and nucleus; contains ankyrin (Ank) repeats; YCR051W is not an essential gene	0.179341614789791	0.62153024911032	2622.5250625	0.0264485066336239	0.0115473843598071	2.99539579860269	0.166687990625622	0.563434163701068	815.625	0.164839886726768	0.0444075234181137	1.59027011843253
YCR052W	RSC6	Component of the RSC chromatin remodeling complex; essential for mitotic growth; RSC6 has a paralog, SNF12, that arose from the whole genome duplication	-0.00866988219234964	0.211032028469751	729.655325	0.922935605390154	0.226194071878199	-0.101198241610451	-0.160708027078724	0.373665480427046	543	0.0657983874154429	0.0204737405195413	-2.26560305623351
YCR053W	THR4	Threonine synthase; conserved protein that catalyzes formation of threonine from O-phosphohomoserine; expression is regulated by the GCN4-mediated general amino acid control pathway	0.0036104128610237	0.877758007117438	9069.777875	0.958485939046866	0.233046473771994	0.0544369988941366	-0.149251153659122	0.919572953736655	4703.25	0.0668435635636259	0.0207538151916718	-2.25391070411273
YCR054C	CTR86	Essential protein of unknown function; with orthologs in Ashbya gossypii and Candida albicans; similar to human ATXN10, mutations in which cause spinocerebellar ataxia type 10; codon usage corresponds to that observed for yeast genes expressed at low levels; relative distribution to the nucleus increases upon DNA replication stress	0.276466435208993	0.183096085409253	628.652975	0.00178225950683924	0.00150476951474068	5.58942806951536	0.126966563837338	0.170907473309609	326.6875	0.061309126431505	0.0193224699133934	2.31813434244344
YCR057C	PWP2	Conserved 90S pre-ribosomal component; essential for proper endonucleolytic cleavage of the 35 S rRNA precursor at A0, A1, and A2 sites; contains eight WD-repeats; PWP2 deletion leads to defects in cell cycle and bud morphogenesis	0.292310258465012	0.334163701067616	1110.36270625	0.00270610177373229	0.00202640673227726	5.12173592254985	0.137611339784589	0.48220640569395	680.875	0.0319308678505754	0.011285881314605	2.81367975519966
YCR059C	YIH1	Negative regulator of eIF2 kinase Gcn2p; competes with Gcn2p for binding to Gcn1p; may contribute to regulation of translation in response to starvation via regulation of Gcn2p; binds to monomeric actin and to ribosomes and polyribosomes; ortholog of mammalian IMPACT	0.115352596604748	0.733274021352313	4008.7803125	0.0890564065555556	0.0314276758464715	2.05668420258354	-0.076827816747874	0.554448398576512	799.625	0.400321511190265	0.0941707496874837	-0.907776448670411
YCR060W	TAH1	Component of conserved R2TP complex (Rvb1-Rvb2-Tah1-Pih1); R2TP complex interacts with Hsp90 (Hsp82p and Hsc82p) to mediate assembly of large protein complexes such as box C/D snoRNPs and RNA polymerase II; contains a single TPR domain with at least two TPR motifs; plays a role in determining prion variants	0.182788831948861	0.336476868327402	1120.26920625	0.021592962329606	0.00979175978767908	3.16158768058114	0.235561349643004	0.233274021352313	394.875	0.0224032796558163	0.00849426251383415	3.09354700913104
YCR061W		Protein of unknown function; green fluorescent protein (GFP)-fusion protein localizes to the cytoplasm in a punctate pattern; induced by treatment with 8-methoxypsoralen and UVA irradiation	0.13178991571281	0.429893238434164	1465.3749375	0.251428860589913	0.0756800318062547	1.279457966295	-0.131588658594976	0.418416370106762	595.75	0.15622607945035	0.0424628489358312	-1.6298461510406
YCR063W	BUD31	Component of the SF3b subcomplex of the U2 snRNP; increases efficiency of first and second step pre-mRNA splicing; diploid mutants display a random budding pattern instead of the wild-type bipolar pattern; facilitates passage through G1/S Start, but is not required for G2/M transition or exit from mitosis	0.352790829924612	0.0658362989323843	185.7558875	0.00200104686140919	0.00163631248167542	5.45678581974426	-0.448527395146939	0.0259786476868327	34.75	0.00711981288342178	0.00340012831705351	-4.07264356716326
YCR065W	HCM1	Forkhead transcription factor; drives S-phase specific expression of genes involved in chromosome segregation, spindle dynamics, and budding; suppressor of calmodulin mutants with specific SPB assembly defects; telomere maintenance role; regulates replicative lifespan; ortholog of C. elegans lifespan regulator PHA-4	-0.017485015560867	0.392348754448399	1320.294625	0.77809652526179	0.196509557217332	-0.295797545495948	0.0803380408775098	0.354359430604982	524.125	0.284498140748714	0.0706903381617811	1.17960613892729
YCR066W	RAD18	E3 ubiquitin ligase; forms heterodimer with Rad6p to monoubiquitinate PCNA-K164; heterodimer binds single-stranded DNA and has single-stranded DNA dependent ATPase activity; required for postreplication repair; SUMO-targeted ubiquitin ligase (STUbl) that contains a SUMO-interacting motif (SIM) which stimulates its ubiquitin ligase activity towards the sumoylated form of PCNA	0.107998437084257	0.175622775800712	604.7453875	0.103578769749647	0.0355586315104341	1.94409731016273	0.026182084871786	0.127846975088968	270.0625	0.701986909593736	0.150628001886391	0.402235057632752
YCR067C	SED4	Integral ER membrane protein that stimulates Sar1p GTPase activity; involved in COPII vesicle budding through disassociation of coat proteins from membranes onto liposomes; binds Sec16p; SED4 has a paralog, SEC12, that arose from the whole genome duplication	-0.246604269606407	0.776156583629893	4857.8873125	0.00451390017969591	0.00295148554491547	-4.5867723902339	0.0180578860839732	0.754448398576512	1473.0625	0.745390462945767	0.158312291892625	0.340700690559113
YCR068W	ATG15	Lipase required for intravacuolar lysis of autophagic and Cvt bodies; targeted to intravacuolar vesicles during autophagy via the multivesicular body (MVB) pathway	-0.157640045407635	0.0715302491103203	206.65849375	0.175326442154333	0.0559391152429256	-1.55233111885468	-0.44245154799679	0.66779359430605	1063.9375	0.00378147934145137	0.00213019551459585	-4.67455641116941
YCR069W	CPR4	Peptidyl-prolyl cis-trans isomerase (cyclophilin); catalyzes the cis-trans isomerization of peptide bonds N-terminal to proline residues; has a potential role in the secretory pathway; CPR4 has a paralog, CPR8, that arose from the whole genome duplication	0.108704782306211	0.905160142348754	11499.8931875	0.0821878829682705	0.0294110049854403	2.11669537305772	0.0874745428576903	0.871174377224199	2905.9375	0.242150507430408	0.0615673174029681	1.30301669663309
YCR071C	IMG2	Mitochondrial ribosomal protein of the large subunit; conserved in metazoa, with similarity to human mitochondrial ribosomal protein MRPL49	-0.489135591295049	0.407829181494662	1379.34801875	0.00137808566514314	0.00125278467657464	-5.89262782789049	-0.321000945882941	0.249288256227758	410.4375	0.00672546174678649	0.00325879102069448	-4.12484235861808
YCR072C	RSA4	WD-repeat protein involved in ribosome biogenesis; may interact with ribosomes; required for maturation and efficient intra-nuclear transport or pre-60S ribosomal subunits, localizes to the nucleolus	0.419096165506229	0.298754448398577	995.3703625	0.000317003149524433	0.000467505936821414	7.88433368174411	0.10642681436175	0.162544483985765	315.125	0.086948341995324	0.025834057555766	2.05982712075179
YCR073C	SSK22	MAP kinase kinase kinase of HOG1 mitogen-activated signaling pathway; functionally redundant with Ssk2p; interacts with and is activated by Ssk1p; phosphorylates Pbs2p; SSK22 has a paralog, SSK2, that arose from the whole genome duplication	0.00401362822930018	0.472597864768683	1678.0459375	0.939345856949327	0.229259280925456	0.0795878649821554	0.282533554654393	0.484341637010676	684.625	0.00814978016804015	0.00376892466408728	3.95035096928024
YCR073W-A	SOL2	Protein with a possible role in tRNA export; shows similarity to 6-phosphogluconolactonase non-catalytic domains but does not exhibit this enzymatic activity; homologous to Sol3p and Sol4p; SOL2 has a paralog, SOL1, that arose from the whole genome duplication	-0.189539618701242	0.830071174377224	6639.4570625	0.0330704479212604	0.0137532930025643	-2.81607912814942	-0.232836149738992	0.685943060498221	1124.5625	0.00522342358907234	0.00270935523160444	-4.36102301494235
YCR075C	ERS1	Protein with similarity to human cystinosin; cystinosin is a H(+)-driven transporter involved in L-cystine export from lysosomes and implicated in the disease cystinosis; contains seven transmembrane domains	0.244976529373582	0.538078291814947	2036.7535	0.00732830892745271	0.00424698299681344	4.11456763198244	0.498713122157738	0.435320284697509	622.9375	4.88625207913729e-05	0.000134203097378144	10.7739121626122
YCR076C	FUB1	Proteasome-binding protein; interacts physically with multiple subunits of the 20S proteasome and genetically with genes encoding 20S core particle and 19S regulatory particle subunits; exhibits boundary activity which blocks the propagation of heterochromatic silencing; contains a PI31 proteasome regulator domain and sequence similarity with human PSMF1, a proteasome inhibitor; not an essential …	0.0360243075535918	0.709964412811388	3662.7280625	0.606039900699317	0.159309482758251	0.546274096265378	0.157506264233003	0.541637010676157	778.875	0.0341479584930961	0.01192327799691	2.76161835296774
YCR077C	PAT1	Deadenylation-dependent mRNA-decapping factor; also required for faithful chromosome transmission, maintenance of rDNA locus stability, and protection of mRNA 3'-UTRs from trimming; associated with topoisomerase II; binds to mRNAs under glucose starvation, most often in the 3' UTR; functionally linked to Pab1p; forms cytoplasmic foci upon DNA replication stress; phosphorylation by PKA inhibits P …	-0.38246190842367	0.533629893238434	2005.6679375	0.00344084888313587	0.0024046549786784	-4.86563317969879	-0.391372306244397	0.752491103202847	1456.625	0.00130182361125249	0.00101944496655483	-5.81589779249294
YCR079W	PTC6	Mitochondrial type 2C protein phosphatase (PP2C); has similarity to mammalian PP1Ks; involved in mitophagy; null mutant is sensitive to rapamycin and has decreased phosphorylation of the Pda1 subunit of pyruvate dehydrogenase	0.219687215083307	0.687188612099644	3345.204625	0.0232297637444395	0.0103909888024806	3.10132414506661	0.285165942970316	0.687900355871886	1134.25	0.00893996522994997	0.00406589086415647	3.86775650162605
YCR081W	SRB8	Subunit of the RNA polymerase II mediator complex; associates with core polymerase subunits to form the RNA polymerase II holoenzyme; essential for transcriptional regulation; involved in glucose repression	0.0625279899221995	0.256583629893238	874.847525	0.329041277265327	0.09532438099248	1.06933694201094	-0.0688000321256643	0.0918149466192171	212.125	0.488790729594785	0.111737533588206	-0.73913511093351
YCR082W	AHC2	Component of the ADA histone acetyltransferase complex; Ach2p and Ach1p are unique to the ADA complex and not shared with the related SAGA and SLIK complexes; may tether Ach1p to the complex	0.0589971607491373	0.666903914590747	3105.5735	0.285586053662254	0.0843348062132755	1.18090106649943	0.0866350479847129	0.789501779359431	1734.625	0.283519865617115	0.0704783649526152	1.18226990490924
YCR083W	TRX3	Mitochondrial thioredoxin; highly conserved oxidoreductase required to maintain the redox homeostasis of the cell, forms the mitochondrial thioredoxin system with Trr2p, redox state is maintained by both Trr2p and Glr1p	0.481029269370941	0.863879003558719	8153.4134375	0.00123291574364379	0.00115581531408417	6.02765576576407	0.377641025952754	0.5855871886121	859.8125	0.000528291748151884	0.000558068038282426	6.93232523481772
YCR084C	TUP1	General repressor of transcription; forms complex with Cyc8p, involved in the establishment of repressive chromatin structure through interactions with histones H3 and H4, appears to enhance expression of some genes	-0.0796265986652722	0.763167259786477	4550.848875	0.349253604031635	0.100511750814175	-1.02162055779982	0.223610644201156	0.868505338078292	2816.125	0.0173449623522694	0.00691149076199825	3.30156325903965
YCR086W	CSM1	Nucleolar protein that mediates homolog segregation during meiosis I; forms a complex with Lrs4p and then Mam1p at kinetochores; required for condensin recruitment to the replication fork barrier site and rDNA repeat segregation	0.359494456414485	0.427046263345196	1454.46296875	0.000737390105135154	0.000817507626767216	6.68289233999712	0.391948634799314	0.163523131672598	315.9375	0.00041919793865949	0.000483935524450514	7.24457587395159
YCR088W	ABP1	Actin-binding protein of the cortical actin cytoskeleton; important for activation of the Arp2/3 complex that plays a key role actin in cytoskeleton organization; inhibits barbed-end actin filament elongation; phosphorylation within its Proline-Rich Regio, mediated by Cdc28p and Pho85p, protects Abp1p from proteolysis mediated by its own PEST sequences; mammalian homologue of HIP-55 (hematopoieti…	-0.111727769950531	0.873843416370107	8788.7479375	0.102529276034681	0.0352790289257787	-1.95167601076316	-0.345243444963704	0.743238434163701	1393.0625	0.000940605340151203	0.00082044925623941	-6.20066089674096
YCR089W	FIG2	Cell wall adhesin, expressed specifically during mating; may be involved in maintenance of cell wall integrity during mating; FIG2 has a paralog, AGA1, that arose from the whole genome duplication	0.109354367858324	0.352313167259786	1171.2228875	0.104671817880449	0.0358609686835579	1.93628663657396	0.21698437463555	0.400622775800712	573.1875	0.00894709588117982	0.00406749111308204	3.86704893122998
YCR090C		Putative protein of unknown function; green fluorescent protein (GFP)-fusion protein localizes to the cytoplasm and nucleus; YCR090C is not an essential gene	-0.0556581425616311	0.245907473309609	841.4717875	0.358014548419115	0.102595927943621	-1.00163903020897	0.266721833226364	0.401779359430605	575.875	0.02192576509073	0.00834975937655227	3.11085787277694
YCR091W	KIN82	Putative serine/threonine protein kinase; implicated in the regulation of phospholipid asymmetry through the activation of phospholipid translocases (flippases); involved in the phosphorylation of upstream inhibitory kinase Ypk1p along with Fpk1p; has a redundant role in the cellular response to mating pheromone; KIN82 has a paralog, FPK1, that arose from the whole genome duplication	0.499238043743594	0.221708185053381	772.217275	0.00016015156565282	0.000304040977810967	8.98667831022448	0.299518031522721	0.349288256227758	518.9375	0.000555911843711223	0.000573262873515062	6.86503394314902
YCR092C	MSH3	Mismatch repair protein; forms dimers with Msh2p that mediate repair of insertion or deletion mutations and removal of nonhomologous DNA ends, contains a PCNA (Pol30p) binding motif required for genome stability	-0.0110939763138331	0.204982206405694	702.197525	0.849616966256305	0.211759506770036	-0.198607186544128	0.0353850836435219	0.22508896797153	387.5	0.557006783388842	0.124624687302263	0.623134998423959
YCR093W	CDC39	Component of the CCR4-NOT1 core complex; this complex has multiple roles in regulating mRNA levels including regulation of transcription and destabilizing mRNAs by deadenylation; basal transcription factor	0.130879354234203	0.534697508896797	2011.554	0.120427510746061	0.0404585825441243	1.83204844755348	-0.0591216298665817	0.58576512455516	859.9375	0.47815290682483	0.109684256592031	-0.758186547391492
YCR094W	CDC50	Endosomal protein that interacts with phospholipid flippase Drs2p; interaction with Cdc50p is essential for Drs2p catalytic activity; mutations affect cell polarity and polarized growth; similar to Lem3p; CDC50 has a paralog, YNR048W, that arose from the whole genome duplication	0.00189782100567548	0.584519572953737	2322.787375	0.971205475689327	0.235461031075583	0.0377465780137323	0.13194138369151	0.391814946619217	564.625	0.0622279195484304	0.0195637897650369	2.30706226796284
YCR095C	OCA4	Cytoplasmic protein required for replication of Brome mosaic virus; S. cerevisiae is a model system for studying replication of positive-strand RNA viruses in their natural hosts	-0.106529690520885	0.619039145907473	2600.2685625	0.0811668712759126	0.0290841571309188	-2.12605691124741	0.0650169985871924	0.251690391459075	412.9375	0.411410989616435	0.0964369391138053	0.885213025929744
YCR096C	HMRA2	Silenced copy of a2 at HMR; similarity to Alpha2p; required along with a1p for inhibiting expression of the HO endonuclease in a/alpha HO/HO diploid cells with an active mating-type interconversion system	-0.349819526112934	0.504448398576512	1848.87875	0.00113862283548917	0.00109457329081073	-6.12562076331539	-0.154658737364596	0.239679715302491	401.75	0.194174092322823	0.0511476509212196	-1.46887475041423
YCR097W	HMRA1	Silenced copy of a1 at HMR; homeobox corepressor that interacts with Alpha2p to repress haploid-specific gene transcription in diploid cells	0.0899421145277026	0.698576512455516	3501.1980625	0.203343390687306	0.063381159641687	1.44095186866059	0.190494677979208	0.33220640569395	502.8125	0.0718393977284959	0.0220368150164512	2.20053285218516
YCR098C	GIT1	Plasma membrane permease; mediates uptake of glycerophosphoinositol and glycerophosphocholine as sources of the nutrients inositol and phosphate; expression and transport rate are regulated by phosphate and inositol availability	0.666889184284787	0.0576512455516014	146.17267625	0.00223728352402577	0.00177173909469955	5.33114022667867	0.550277860296032	0.0466192170818505	93.875	0.00107502148377582	0.000892088259302675	6.0402464645372
YCR099C		Putative protein of unknown function	0.750527563370324	0.0772241992882562	230.65083125	7.50823684876966e-05	0.000195053454960715	10.3681804761731	0.541552055998104	0.0300711743772242	45.1875	0.005650255854985	0.00287622143557114	4.28679498281975
YCR100C		Putative protein of unknown function	0.504624313633999	0.0423487544483986	88.814670625	0.00188821287870792	0.0015687344758579	5.52298066024943	0.482509467487046	0.0409252669039146	73.1875	0.00135592048098797	0.00103818210160979	5.76900199528126
YCR101C		Putative protein of unknown function; localizes to the membrane fraction; YCR101C is not an essential gene	0.834155246379381	0.0592526690391459	154.235791875	0.000533244970710021	0.000658655631930118	7.12471057859521	0.204275208390033	0.0279359430604982	39.5	0.12736567934456	0.0356796350871232	1.77988374589924
YCR102C		Putative protein of unknown function; involved in copper metabolism; similar to C. carbonum toxD gene; member of the quinone oxidoreductase family	1.40589704253177	0.0364768683274021	63.846118125	3.84414933041277e-05	0.000131802320071102	11.7476671575273	1.04920042271228	0.0313167259786477	46.9375	0.00114195733140574	0.000928475891548992	5.96875873593035
YCR104W	PAU3	Member of the seripauperin multigene family; encoded mainly in subtelomeric region; active during alcoholic fermentation; regulated by anaerobiosis; negatively regulated by oxygen; repressed by heme	0.651956967432148	0.644306049822064	2857.4268125	4.26251113552033e-05	0.000142808522369614	11.5242505561546	0.514472234471704	0.0045373665480427	2.3125	0.258872645703893	0.0650551595315911	1.25217095327321
YCR105W	ADH7	NADPH-dependent medium chain alcohol dehydrogenase; has broad substrate specificity; member of the cinnamyl family of alcohol dehydrogenases; may be involved in fusel alcohol synthesis or in aldehyde tolerance	0.385812316565048	0.0400355871886121	76.757479375	0.000677585721533706	0.000772440297193712	6.79595791788193	0.28744983166525	0.161565836298932	313.75	0.00262900311495599	0.00164470920639685	5.04430648853427
YCR106W	RDS1	Putative zinc cluster transcription factor; involved in conferring resistance to cycloheximide	-0.23502603796426	0.127402135231317	430.63693125	0.0246498161555848	0.0108927433906054	-3.05271758958578	-0.461135062889787	0.0969750889679715	223.6875	0.0600306541081217	0.0189484219544289	-2.33383381840426
YCR107W	AAD3	Putative aryl-alcohol dehydrogenase; similar to P. chrysosporium aryl-alcohol dehydrogenase; mutational analysis has not yet revealed a physiological role; AAD3 has a paralog, AAD15, that arose from a segmental duplication; members of the AAD gene family comprise three pairs (AAD3 + AAD15, AAD6/AAD16 + AAD4, AAD10 + AAD14) whose two genes are more related to one another than to other members of t…	-0.21492113418322	0.0637010676156584	178.32950625	0.00929770339108113	0.00509953177920099	-3.89364535056764	0.18048224159593	0.12491103202847	265.6875	0.0596293715053206	0.0188458156010567	2.33883397040953
YDL001W	RMD1	Cytoplasmic protein required for sporulation	-0.192893680750435	0.379537366548043	1280.101	0.0114032613844914	0.00597769411057482	-3.70947361048117	-0.131910982694097	0.236654804270463	398.1875	0.0746216590952818	0.022729295661036	-2.1724535012456
YDL002C	NHP10	Non-essential INO80 chromatin remodeling complex subunit; preferentially binds DNA ends, protecting them from exonucleatic cleavage; deletion affects telomere maintenance via recombination; related to mammalian high mobility group proteins	-0.225063248633892	0.228825622775801	791.9916	0.0127237954934036	0.00647153994818761	-3.61251929161106	0.0826882817210681	0.369217081850534	539	0.314528745127572	0.0769634018703149	1.10141626221829
YDL003W	MCD1	Essential alpha-kleisin subunit of the cohesin complex; required for sister chromatid cohesion in mitosis and meiosis; apoptosis induces cleavage and translocation of a C-terminal fragment to mitochondria; expression peaks in S phase	-0.440159735240955	0.358718861209964	1194.39369375	0.000211009723735973	0.000358103386493031	-8.52619503841675	-0.318504751956065	0.421975088967972	600.5625	0.00740615581384975	0.00349391630757505	-4.03674105824227
YDL004W	ATP16	Delta subunit of the central stalk of mitochondrial F1F0 ATP synthase; F1F0 ATP synthase is a large, evolutionarily conserved enzyme complex required for ATP synthesis; F1 translationally regulates ATP6 and ATP8 expression to achieve a balanced output of ATP synthase genes encoded in nucleus and mitochondria; phosphorylated	-0.54759351372913	0.867437722419929	8464.9145	0.000119138347700228	0.000252993632821209	-9.50509170269545	-0.511690493183479	0.948932384341637	7263.1875	0.000707192407370212	0.000680647502691389	-6.55430087425984
YDL005C	MED2	Subunit of the RNA polymerase II mediator complex; associates with core polymerase subunits to form the RNA polymerase II holoenzyme; essential for transcriptional regulation; relocalizes to the cytosol in response to hypoxia	-0.107539138261143	0.452846975088968	1581.9618125	0.0750385926735593	0.0272203706768854	-2.18495112875025	-0.253356939917149	0.404982206405694	579.3125	0.00303481157365157	0.00182069830067352	-4.89606101302824
YDL006W	PTC1	Type 2C protein phosphatase (PP2C); dephosphorylates Hog1p, inactivating osmosensing MAPK cascade; involved in Fus3p activation during pheromone response; deletion affects precursor tRNA splicing, mitochondrial inheritance, and sporulation	0.050660374726963	0.49644128113879	1807.7135625	0.354344263662694	0.101716758247057	1.00996112027348	0.219550371545467	0.300889679715303	465.5	0.00427169738445447	0.00231701276130621	4.55464831765995
YDL007W	RPT2	ATPase of the 19S regulatory particle of the 26S proteasome; one of six ATPases of the regulatory particle; involved in the degradation of ubiquitinated substrates; required for normal peptide hydrolysis by the core 20S particle; N-myristoylation of Rpt2p at Gly2 is involved in regulating the proper intracellular distribution of proteasome activity by controlling the nuclear localization of the 2…	0.0216145200883489	0.799644128113879	5499.9128125	0.719282724544058	0.184098084893719	0.37818024578155	-0.0322595797265509	0.826868327402135	2143.9375	0.654784289312048	0.14245395484184	-0.471200276531681
YDL008W	APC11	Catalytic core subunit, Anaphase-Promoting Complex/Cyclosome (APC/C); which is a ubiquitin-protein ligase required for degradation of anaphase inhibitors, including mitotic cyclins, during the metaphase/anaphase transition; contains a RING-H2 domain that is required for activity	0.0706393982079865	0.139679715302491	478.07908125	0.272049294049896	0.0809845435286764	1.21864762252559	0.295395785315122	0.26797153024911	431	0.00153423573936725	0.0011234602509163	5.62841210088386
YDL009C		Protein of unknown function; mRNA identified as translated by ribosome profiling data; partially overlaps the verified ORF YDL010W; YDL009C is not an essential gene	-0.703446259198681	0.00551601423487545	6.00702175	0.0344076056538843	0.014205619701978	-2.78464911137285	-0.358721907663554	0.0810498220640569	189.8125	0.0535894426560173	0.0171975428383268	-2.41868811220565
YDL010W	GRX6	Cis-golgi localized monothiol glutaredoxin, binds Fe-S cluster; more similar in activity to dithiol than other monothiol glutaredoxins; involved in the oxidative stress response; GRX6 has a paralog, GRX7, that arose from the whole genome duplication	-0.676214112318088	0.790035587188612	5160.4559375	3.42320170108392e-05	0.00012497690366974	-12.0032962432836	-0.433465524775026	0.139857651245552	287.5625	0.000471664650317099	0.000521742336093032	-7.08397047017993
YDL012C		Tail-anchored plasma membrane protein with a conserved CYSTM module; possibly involved in response to stress; may contribute to non-homologous end-joining (NHEJ) based on ydl012c htz1 double null phenotype; YDL012C has a paralog, YBR016W, that arose from the whole genome duplication	0.00320919916052276	0.850355871886121	7423.130625	0.968072357618713	0.234827864363053	0.0418564553525529	-0.08601283029044	0.437544483985765	626	0.287125258810137	0.0712644845477969	-1.172491584316
YDL013W	SLX5	Subunit of the Slx5-Slx8 SUMO-targeted ubiquitin ligase (STUbL) complex; stimulated by SUMO-modified substrates; contains a RING domain and two SIM motifs; forms SUMO-dependent nuclear foci, including DNA repair centers; associates with the centromere; null mutants are aneuploid, have a metaphase delay, and spindle defects including: mispositioned spindles, fish hook spindles, and aberrant spindl…	-0.201029014097315	0.741637010676157	4133.177375	0.0125327591763486	0.0064057289528759	-3.62582816520655	-0.273433795818946	0.498932384341637	703.1875	0.00138861131230352	0.00105370083891737	-5.74169262016605
YDL014W	NOP1	Histone glutamine methyltransferase, modifies H2A at Q105 in nucleolus; component of the small subunit processome complex, which is required for processing of pre-18S rRNA; ortholog of mammalian fibrillarin	-0.268153350586792	0.541992882562278	2055.942	0.012095573363276	0.00624304954999376	-3.65716098181015	0.0887309074992324	0.840213523131673	2286.4375	0.167597369789018	0.0449889400680789	1.57801938915447
YDL015C	TSC13	Enoyl reductase; catalyzes the last step in each cycle of very long chain fatty acid elongation; localizes to the ER, highly enriched in a structure marking nuclear-vacuolar junctions; coimmunoprecipitates with elongases Fen1p and Sur4p; protein increases in abundance and relative distribution to ER foci increases upon DNA replication stress	-0.261304665725799	0.883985765124555	9550.2588125	0.0032868584252481	0.00233202435080148	-4.91375569177581	0.235240468987982	0.932918149466192	5803.5625	0.017634050676799	0.00699943970228227	3.28796350319927
YDL017W	CDC7	DDK (Dbf4-dependent kinase) catalytic subunit; required for origin firing and replication fork progression in mitotic S phase through phosphorylation of Mcm2-7p complexes and Cdc45p; kinase activity correlates with cyclical DBF4 expression; required for pre-meiotic DNA replication, meiotic DSB formation, recruitment of the monopolin complex to kinetochores during meiosis I and as a gene-specific …	-0.180516001013278	0.133985765124555	457.36469375	0.01520294415496	0.00740889604450271	-3.45769791198293	-0.36751809305522	0.0838967971530249	195.6875	0.00952104864231624	0.0042613241796929	-3.81207907809699
YDL018C	ERP3	Protein with similarity to Emp24p and Erv25p; member of the p24 family involved in ER to Golgi transport	0.0830980624186326	0.575978647686833	2268.236875	0.186220615822216	0.0587901406113771	1.50714681781799	0.23401926106487	0.50373665480427	708.1875	0.00411890605742019	0.00226255191816867	4.5902709794748
YDL019C	OSH2	Member of an oxysterol-binding protein family with seven members; in S. cerevisiae, family members have overlapping, redundant functions in sterol metabolism and collectively perform a function essential for viability; contains FFAT motif; interacts with ER anchor Scs2p at patches at the plasma membrane and at the nuclear envelope; regulated by sterol binding; OSH2 has a paralog, SWH1, that arose…	-0.157259079799375	0.814056939501779	5959.687125	0.0503350830405744	0.0195496720708101	-2.48811856759395	-0.167488153228456	0.66067615658363	1048.125	0.0386656071304412	0.0131503157583001	-2.66598101987687
YDL020C	RPN4	Transcription factor that stimulates expression of proteasome genes; Rpn4p levels are in turn regulated by the 26S proteasome in a negative feedback control mechanism; RPN4 is transcriptionally regulated by various stress responses; relative distribution to the nucleus increases upon DNA replication stress	-0.00274499915447812	0.847153024911032	7255.386375	0.971180846668939	0.235461031075583	-0.0377788821688016	-0.284860909574317	0.876690391459075	3039.4375	0.0157954915574297	0.00642595363705034	-3.37900016783885
YDL021W	GPM2	Homolog of Gpm1p phosphoglycerate mutase; converts 3-phosphoglycerate to 2-phosphoglycerate in glycolysis; may be non-functional; GPM2 has a paralog, GPM3, that arose from the whole genome duplication	0.56553478236942	0.697330960854093	3488.6434375	0.000105009502241009	0.000233967732046471	9.73435498532543	0.596419876219275	0.571174377224199	831	2.7742433474523e-05	9.43815460900164e-05	11.9300483190448
YDL022W	GPD1	NAD-dependent glycerol-3-phosphate dehydrogenase; key enzyme of glycerol synthesis, essential for growth under osmotic stress; expression regulated by high-osmolarity glycerol response pathway; protein abundance increases in response to DNA replication stress; constitutively inactivated via phosphorylation by the protein kinases YPK1 and YPK2, dephosphorylation increases catalytic activity; GPD1 …	0.0223281254867826	0.951067615658363	20151.850625	0.767395585857115	0.194498965402605	0.310596281057259	-0.00608371589870313	0.933451957295374	5834.5625	0.940783242945417	0.191058664425764	-0.0775786291838644
YDL024C	DIA3	Protein of unknown function; involved in invasive and pseudohyphal growth	1.84828538444189	0.178825622775801	618.01733125	1.34651441846336e-06	2.43599550446446e-05	21.6995151624596	1.67289280141696	0.0720640569395018	163.6875	2.66114751402863e-06	2.78441372719165e-05	18.0845316887238
YDL025C	RTK1	Putative protein kinase, potentially phosphorylated by Cdc28p; interacts with ribosome biogenesis factors, Cka2, Gus1 and Arc1; protein abundance increases in response to DNA replication stress	-0.233391025634149	0.673843416370107	3198.484125	0.00457359876631204	0.00298330042550292	-4.57354651798087	-0.441212720233166	0.634341637010676	972.75	0.000263019920517888	0.000361639007175899	-7.90948834037951
YDL027C		Putative protein of unknown function; the authentic, non-tagged protein is detected in highly purified mitochondria in high-throughput studies; YDL027C is not an essential gene	0.172602240814367	0.683807829181495	3310.4830625	0.108449217639333	0.0369676103458728	1.90991755861218	-0.0232122611298437	0.642170818505338	995.6875	0.720566794351474	0.154027762399919	-0.375695633441803
YDL028C	MPS1	Dual-specificity kinase; autophosphorylation required for function; required for spindle pole body (SPB) duplication and spindle checkpoint function; contributes to bi-orientation by promoting formation of force-generating kinetochore-microtubule attachments in meiosis I; substrates include SPB proteins Spc42p, Spc110p, and Spc98p, mitotic exit network protein Mob1p, kinetochore protein Cnn1p, an…	-0.0627658014590322	0.376334519572954	1259.93533125	0.278787050161717	0.0825898696861657	-1.19965946765408	-0.182497117178199	0.289501779359431	452.3125	0.0236820432321467	0.00888151173838735	-3.04910979386245
YDL029W	ARP2	Essential component of the Arp2/3 complex; Arp2/3 is a highly conserved actin nucleation center required for the motility and integrity of actin patches; involved in endocytosis and membrane growth and polarity; required for efficient Golgi-to-ER trafficking in COPI mutants	0.181244989258744	0.755516014234875	4396.5678125	0.0218510027213233	0.00988554448150902	3.15175871339091	-0.0188137743656844	0.884875444839858	3263.5625	0.770912175178738	0.162415593303814	-0.305214801482827
YDL030W	PRP9	Subunit of the SF3a splicing factor complex; required for spliceosome assembly; acts after the formation of the U1 snRNP-pre-mRNA complex	-0.212341956539697	0.279537366548043	942.09798125	0.00645939504157514	0.0038497236948434	-4.2345583600451	-0.0951551177077183	0.280071174377224	442.5625	0.159443221653889	0.0431880024785453	-1.61482506949786
YDL031W	DBP10	Putative ATP-dependent RNA helicase of the DEAD-box protein family; constituent of 66S pre-ribosomal particles; essential protein involved in ribosome biogenesis	-0.0431069986488382	0.269039145907473	911.63334375	0.443886232143069	0.122902264142188	-0.823782706209324	-0.0312184792200067	0.623309608540925	943.375	0.538880761325772	0.12126791366547	-0.653011663140098
YDL033C	SLM3	tRNA-specific 2-thiouridylase; responsible for 2-thiolation of the wobble base of mitochondrial tRNAs; human ortholog is implicated in myoclonus epilepsy associated with ragged red fibers (MERRF)	0.123083730054944	0.343594306049822	1139.35925	0.0727331562319647	0.0265343247843525	2.20841490846954	-0.292669817078664	0.143594306049822	291.8125	0.00139655118490328	0.00105758776267506	-5.73517112956148
YDL035C	GPR1	Plasma membrane G protein coupled receptor (GPCR); interacts with the heterotrimeric G protein alpha subunit, Gpa2p, and with Plc1p; sensor that integrates nutritional signals with the modulation of cell fate via PKA and cAMP synthesis	-0.176400361998359	0.572241992882562	2234.88875	0.0154253284722632	0.007487558721434	-3.44521019736002	-0.267253003830906	0.643772241992883	1001.125	0.00271915193551089	0.00168426383673903	-5.00921790653646
YDL036C	PUS9	Mitochondrial tRNA:pseudouridine synthase; catalyzes the formation of pseudouridine at position 32 in mitochondrial tRNAs; contains an N-terminal mitochondrial targeting sequence; PUS9 has a paralog, RIB2, that arose from the whole genome duplication	-0.263293679382269	0.207651245551601	713.319075	0.00698836631903997	0.00407796687270865	-4.15948742804626	-0.188411403600891	0.199555160142349	360.125	0.0268744131472261	0.00983517339573497	-2.94872917211974
YDL037C	BSC1	Protein of unconfirmed function; similar to cell surface flocculin Flo11p; ORF exhibits genomic organization compatible with a translational readthrough-dependent mode of expression	-0.250331137544617	0.00391459074733096	5.0810510625	0.336797605688234	0.0973209651148034	-1.05074727205545	-0.570356125970806	0.0213523131672598	24	0.00716074154890661	0.00341822452707348	-4.06741324972122
YDL039C	PRM7	Pheromone-regulated protein; predicted to have one transmembrane segment; promoter contains Gcn4p binding elements	-0.457103302227842	0.0428825622775801	91.28380625	0.000234617390849428	0.000384171620103927	-8.35472200353805	-0.377339121273048	0.0567615658362989	122.125	0.00274415374449276	0.00169508819276116	-4.99972115044108
YDL040C	NAT1	Subunit of protein N-terminal acetyltransferase NatA; NatA is comprised of Nat1p, Ard1p, and Nat5p; N-terminally acetylates many proteins, which influences multiple processes such as the cell cycle, heat-shock resistance, mating, sporulation, and telomeric silencing	-0.0794635557607553	0.461921708185053	1631.1335	0.230173193501023	0.0701416598465111	-1.34701409452369	-0.196619189757665	0.685231316725979	1121.25	0.018674742516072	0.00734263832506615	-3.24096613116257
YDL042C	SIR2	Conserved NAD+ dependent histone deacetylase of the Sirtuin family; involved in regulation of lifespan; plays roles in silencing at HML, HMR, telomeres, and the rDNA locus; negatively regulates initiation of DNA replication; functions as a regulator of autophagy like mammalian homolog SIRT1, and also of mitophagy; SIR2 has a paralog, HST1, that arose from the whole genome duplication	0.37482277798632	0.193416370106762	663.5897	0.0074983878473051	0.00432144828062144	4.09297116883295	0.284121827096151	0.192170818505338	352.75	0.00245536007169981	0.00156653826393398	5.11593615098978
YDL043C	PRP11	Subunit of the SF3a splicing factor complex; required for spliceosome assembly	0.0335457456954167	0.0951957295373665	295.81553125	0.535571530246126	0.143693470773204	0.65998881250368	0.0570436436699504	0.123576512455516	264.5	0.324448778703646	0.0790472435763006	1.07697209489153
YDL044C	MTF2	Mitochondrial protein that interacts with mitochondrial RNA polymerase; interacts with an N-terminal region of mitochondrial RNA polymerase (Rpo41p) and couples RNA processing and translation to transcription	-0.243131789191733	0.276690391459075	934.85993125	0.00387879770259399	0.00264637244789975	-4.74121293669399	-0.348417847955616	0.146975088967972	296.0625	0.00582127051752826	0.00294088634607145	-4.25881533692681
YDL045C	FAD1	Flavin adenine dinucleotide (FAD) synthetase; performs the second step in synthesis of FAD from riboflavin	0.08397556963443	0.768149466192171	4686.211875	0.225640746853913	0.0690095437586146	1.36214994524862	0.130657167135679	0.442081850533808	631.9375	0.0332321804224216	0.0116616404665887	2.78266659535994
YDL045W-A	MRP10	Mitochondrial ribosomal protein of the small subunit; contains twin cysteine-x9-cysteine motifs; oxidized by Mia40p during import into mitochondria	-0.203423268685881	0.0720640569395018	208.99505625	0.0268257399979796	0.0116635158698072	-2.98391738846591	-0.313387429488412	0.34644128113879	515.875	0.00179154617551814	0.00124455908442118	-5.45556203466504
YDL046W	NPC2	Sterol transport protein and functional homolog of human NPC2/He1; human NPC2 is a cholesterol-binding protein whose deficiency causes Niemann-Pick type C2 disease involving retention of cholesterol in lysosomes; yeast NPC2 can complement mutations in human NPC2	0.455881321065578	0.590213523131673	2362.74225	0.00380277401922027	0.00260239009128987	4.76162155856129	1.06372829701304	0.95	7431.75	1.00235219923597e-05	5.06767945889991e-05	14.3064427360375
YDL047W	SIT4	Type 2A-related serine-threonine phosphatase; functions in the G1/S transition of the mitotic cycle; regulator of COPII coat dephosphorylation; required for ER to Golgi traffic; interacts with Hrr25p kinase; cytoplasmic and nuclear protein that modulates functions mediated by Pkc1p including cell wall and actin cytoskeleton organization; similar to human PP6	0.0263270543248799	0.611565836298932	2539.73375	0.695346982526721	0.17895476979875	0.412535584220692	-0.227393143245432	0.776245551601424	1641.8125	0.00901525641557633	0.00408857427642898	-3.86031713407888
YDL048C	STP4	Protein containing a Kruppel-type zinc-finger domain; similar to Stp1p, Stp2p; predicted transcription factor; relative distribution to the nucleus increases upon DNA replication stress; STP4 has a paralog, STP3, that arose from the whole genome duplication	-1.19906300683622	0.519928825622776	1930.6682375	1.02138035002537e-06	2.15588976770145e-05	-22.8140499214042	-1.05411734372142	0.737366548042705	1361.6875	9.15499677586994e-06	4.84004188641141e-05	-14.5384567930459
YDL049C	KNH1	Protein with similarity to Kre9p; Kre9p is involved in cell wall beta 1,6-glucan synthesis; overproduction suppresses growth defects of a kre9 null mutant; required for propionic acid resistance	1.02640731352076	0.823487544483986	6345.3906875	3.77547893298931e-05	0.000131711262554075	11.7870606727135	0.761893449927518	0.649466192170818	1013	7.85126566639719e-05	0.000172342677469988	9.88549382300604
YDL051W	LHP1	RNA binding protein required for maturation of tRNA and U6 snRNA; acts as a molecular chaperone for RNAs transcribed by polymerase III; homologous to human La (SS-B) autoantigen	0.200613299941171	0.654270462633452	2962.59575	0.0100996873298424	0.00542918283349751	3.81842799902233	0.160960864951757	0.535231316725979	767.5	0.0358645521671713	0.0123884890143065	2.72375657911984
YDL052C	SLC1	1-acyl-sn-glycerol-3-phosphate acyltransferase; catalyzes the acylation of lysophosphatidic acid to form phosphatidic acid, a key intermediate in lipid metabolism; enzymatic activity detected in lipid particles and microsomes	0.103320344380905	0.813345195729537	5941.6859375	0.144509163735144	0.0473020481491337	1.69653860015211	0.315265272125168	0.768683274021352	1576.5	0.00160277709795875	0.00115548051546728	5.57928988945137
YDL053C	PBP4	Pbp1p binding protein; interacts strongly with Pab1p-binding protein 1 (Pbp1p) in the yeast two-hybrid system; also interacts with Lsm12p in a copurification assay; relative distribution to the nucleus increases upon DNA replication stress	-0.567074483781459	0.71423487544484	3739.4195625	0.000100082567417618	0.000230324089718018	-9.82293579225183	-0.482879115171591	0.620996441281139	939.375	0.000121944321925249	0.000223283687169564	-9.12049001675221
YDL054C	MCH1	Protein with similarity to mammalian monocarboxylate permeases; monocarboxylate permeases are involved in transport of monocarboxylic acids across the plasma membrane but mutant is not deficient in monocarboxylate transport	-0.403467116813487	0.637544483985765	2771.306625	0.000943230384564292	0.000966780718149973	-6.36238364235004	-0.303511318519527	0.70711743772242	1199.8125	0.00250265919678955	0.00159040789612704	-5.09586485118668
YDL055C	PSA1	GDP-mannose pyrophosphorylase (mannose-1-phosphate guanyltransferase); synthesizes GDP-mannose from GTP and mannose-1-phosphate in cell wall biosynthesis; required for normal cell wall structure	0.036984866840978	0.965836298932384	25516.61375	0.540190691018628	0.14470287321967	0.652258143917187	-0.0756265547970056	0.976868327402135	12894.1875	0.43790380496447	0.101673437757222	-0.833106643057332
YDL056W	MBP1	Transcription factor; involved in regulation of cell cycle progression from G1 to S phase, forms a complex with Swi6p that binds to MluI cell cycle box regulatory element in promoters of DNA synthesis genes	-0.350685009538791	0.519039145907473	1927.3711875	0.000790906858168288	0.000856110419935721	-6.59039136930223	-0.322259234500722	0.393594306049822	566.3125	0.00134934502207652	0.00103563886783267	-5.77458637018812
YDL057W		Putative protein of unknown function; YDL057W is not an essential gene	0.263438208676385	0.409964412811388	1388.008725	0.00624750657318521	0.00376099621228137	4.26661043491012	0.0710503702578475	0.260409252669039	422.375	0.326206198277378	0.0794066927557861	1.07270666200692
YDL058W	USO1	Essential protein involved in vesicle-mediated ER to Golgi transport; binds membranes and functions during vesicle docking to the Golgi; required for assembly of the ER-to-Golgi SNARE complex	-0.381631084764572	0.728291814946619	3943.922125	0.00260574403740199	0.00197293272901182	-5.16286013138479	-0.0510023555030991	0.338790035587189	509.5625	0.57771158873526	0.128389853416041	-0.589738286925904
YDL059C	RAD59	Protein involved DNA double-strand break repair; repairs breaks in DNA during vegetative growth via recombination and single-strand annealing; anneals complementary single-stranded DNA; forms nuclear foci upon DNA replication stress; required for loading of Rad52p to DSBs; paralog of Rad52p	-0.201990571882997	0.56797153024911	2208.6760625	0.0317415786662409	0.0133124142899612	-2.84871605513448	-0.209318818961213	0.298754448398577	464.25	0.0170784490596625	0.00681977188598204	-3.31432456782205
YDL060W	TSR1	Protein required for processing of 20S pre-rRNA in the cytoplasm; associates with pre-40S ribosomal particles; inhibits the premature association of 60S subunits with assembling 40S subunits in the cytoplasm; similar to Bms1p; relocalizes from nucleus to cytoplasm upon DNA replication stress	0.14944255633845	0.392526690391459	1321.7425625	0.0543842585370982	0.0208062839508451	2.42881670445392	0.0861798572681869	0.462989323843416	655.25	0.255365782381591	0.0642742846552467	1.26258711150469
YDL061C	RPS29B	Protein component of the small (40S) ribosomal subunit; homologous to mammalian ribosomal protein S29 and bacterial S14; RPS29B has a paralog, RPS29A, that arose from the whole genome duplication	0.257070657198248	0.932384341637011	15804.505	0.00521124673843033	0.00328502358671607	4.44348014176071	0.462310618830251	0.935231316725979	5976.25	0.00188809940849899	0.00129587567206229	5.39792400004997
YDL063C	SYO1	Transport adaptor or symportin; facilitates synchronized nuclear coimport of the two 5S-rRNA binding proteins Rpl5p and Rpl11p; required for biogenesis of the large ribosomal subunit; green fluorescent protein (GFP)-fusion protein localizes to the cytoplasm and nucleus	0.531669652930404	0.35729537366548	1189.69395625	9.81820265678808e-05	0.00022711100121705	9.85847953224274	0.377168954837046	0.177935943060498	334.875	0.000302624757654262	0.000392953566983067	7.70420214444739
YDL064W	UBC9	SUMO-conjugating enzyme involved in the Smt3p conjugation pathway; nuclear protein required for S- and M-phase cyclin degradation and mitotic control; involved in proteolysis mediated by the anaphase-promoting complex cyclosome (APCC)	0.468986023381382	0.611032028469751	2534.5518125	0.000632831500820194	0.000741443067290116	6.88843552633817	0.341395355638447	0.462099644128114	653.875	0.00240423159940926	0.00154353769425194	5.13813521153715
YDL065C	PEX19	Chaperone and import receptor for newly-synthesized class I PMPs; binds peroxisomal membrane proteins (PMPs) in the cytoplasm and delivers them to the peroxisome for subsequent insertion into the peroxisomal membrane; interacts with Myo2p and contributes to peroxisome partitioning	-0.188992257698908	0.597864768683274	2424.9084375	0.0560646808781861	0.0213704992520458	-2.40557394839177	0.0361358787163187	0.508896797153025	714.5625	0.731070255238544	0.155711372137704	0.360826839274063
YDL066W	IDP1	Mitochondrial NADP-specific isocitrate dehydrogenase; catalyzes the oxidation of isocitrate to alpha-ketoglutarate; not required for mitochondrial respiration and may function to divert alpha-ketoglutarate to biosynthetic processes	-0.667334121487687	0.931672597864769	15678.1933125	2.00344665213044e-05	9.11255914427523e-05	-13.2533162705584	-1.08627586527621	0.876512455516014	3038.375	3.09705226962381e-06	3.0326425393839e-05	-17.6079631377482
YDL067C	COX9	Subunit VIIa of cytochrome c oxidase (Complex IV); Complex IV is the terminal member of the mitochondrial inner membrane electron transport chain	-0.695414640504003	0.942348754448399	17912.395625	1.9020316192252e-05	8.89076060505631e-05	-13.3808513122953	-0.416598455103095	0.922597864768683	4924.875	0.00472614943026406	0.00251514086444892	-4.45667961171499
YDL069C	CBS1	Mitochondrial translational activator of the COB mRNA; membrane protein that interacts with translating ribosomes, acts on the COB mRNA 5'-untranslated leader	-0.0682389052484274	0.186120996441281	635.4147625	0.254251444477193	0.0763764675708402	-1.27087754115779	-0.20566200440772	0.048220640569395	98.75	0.0326302595783599	0.0114718673840987	-2.79684536476085
YDL070W	BDF2	Protein involved in transcription initiation; acts at TATA-containing promoters; associates with the basal transcription factor TFIID; contains two bromodomains; corresponds to the C-terminal region of mammalian TAF1; redundant with Bdf1p; protein abundance increases in response to DNA replication stress; BDF2 has a paralog, BDF1, that arose from the whole genome duplication	-0.460415901018041	0.634163701067616	2741.0945625	0.00151121252994885	0.00133692035513213	-5.78252384525329	-0.449003181522101	0.798042704626335	1817.8125	0.000675567512218217	0.000658653948947747	-6.61247735066379
YDL072C	YET3	Protein of unknown function; YET3 null mutant decreases the level of secreted invertase; homolog of human BAP31 protein; protein abundance increases in response to DNA replication stress	0.213306753402888	0.852313167259786	7531.01875	0.0328374640400783	0.0136743846326907	2.82169675218434	0.569446592338105	0.936298932384342	6071.5625	0.000246708009664631	0.000346373525795605	8.00473143168093
YDL073W		Putative protein of unknown function; YDL073W is not an essential gene	-0.184725064075218	0.583451957295374	2317.2079375	0.0175133337728943	0.00828670233547873	-3.33691851582404	-0.0453031034070209	0.47491103202847	672.6875	0.343102822862264	0.0827623347758524	-1.0326356778285
YDL074C	BRE1	E3 ubiquitin ligase; forms heterodimer with Rad6p to regulate K63 polyubiquitination in response to oxidative stress and to monoubiquinate histone H2B-K123, which is required for the subsequent methylation of histone H3-K4 and H3-K79; required for DSBR, transcription, silencing, and checkpoint control; interacts with RNA-binding protein Npl3p, linking histone ubiquitination to mRNA processing; Br…	-0.162240451521479	0.482918149466192	1731.9036875	0.0382910486131659	0.0155460022877593	-2.7003862818231	-0.114275622648953	0.605160142348754	893.25	0.140720148224459	0.0389247390162082	-1.70672339145065
YDL075W	RPL31A	Ribosomal 60S subunit protein L31A; associates with karyopherin Sxm1p; loss of both Rpl31p and Rpl39p confers lethality; homologous to mammalian ribosomal protein L31, no bacterial homolog; RPL31A has a paralog, RPL31B, that arose from the whole genome duplication	0.391420318120304	0.836832740213523	6856.5109375	0.00160761180479914	0.00139839144291875	5.70956803492837	0.208582639827066	0.930071174377224	5494.6875	0.0470815533639214	0.0154045892224807	2.51615212640119
YDL076C	RXT3	Component of the Rpd3L histone deacetylase complex; involved in histone deacetylation; protein abundance increases in response to DNA replication stress	0.545769045275993	0.769217081850534	4714.280375	6.55674425704026e-05	0.000177441288957693	10.63471592054	0.450615194648031	0.527935943060498	749.5625	0.00010836872344378	0.000208246096450626	9.32017229286803
YDL077C	VAM6	Subunit of the HOPS endocytic tethering complex; vacuole membrane protein that functions as a Rab GTPase effector, interacting with both GTP- and GDP-bound conformations of Ypt7p, facilitating tethering and promoting several membrane fusion events at the late endosome and vacuole; required for both membrane and protein trafficking	0.0391089477528181	0.343416370106762	1139.12055	0.569498494366861	0.151323391149169	0.604162268445597	-0.126539299652426	0.283096085409253	445.1875	0.155242885659783	0.0422874758121562	-1.63449628376777
YDL078C	MDH3	Peroxisomal malate dehydrogenase; catalyzes interconversion of malate and oxaloacetate; involved in the glyoxylate cycle	0.181663369880507	0.951779359430605	20327.485	0.0188647854510629	0.0087937176294146	3.27422221503723	0.0601267542109477	0.909608540925267	4218.75	0.417322837790115	0.0975123102750911	0.87337251313463
YDL079C	MRK1	Glycogen synthase kinase 3 (GSK-3) homolog; one of four GSK-3 homologs in S. cerevisiae that function to activate Msn2p-dependent transcription of stress responsive genes and that function in protein degradation; MRK1 has a paralog, RIM11, that arose from the whole genome duplication	1.35401314756519	0.326334519572954	1081.9574375	3.60648091449979e-07	1.5006838319997e-05	27.5406752876285	0.895522394197156	0.646708185053381	1009.4375	1.86355501986255e-06	2.38467981225105e-05	19.2535648943772
YDL080C	THI3	Regulatory protein that binds Pdc2p and Thi2p transcription factors; activates thiamine biosynthesis transcription factors Pdc2p and Thi2p by binding to them, but releases and de-activates them upon binding to thiamine pyrophosphate (TPP), the end product of the pathway; has similarity to decarboxylases but enzymatic activity is not detected	0.0884095200349124	0.218505338078292	758.76685	0.235274996537862	0.071406411496441	1.33029898486319	-0.169488200502054	0.452758007117438	644.1875	0.0482101023314752	0.0156994194262096	-2.49826291656677
YDL081C	RPP1A	Ribosomal stalk protein P1 alpha; involved in the interaction between translational elongation factors and the ribosome; free (non-ribosomal) P1 stimulates the phosphorylation of the eIF2 alpha subunit (Sui2p) by Gcn2p; accumulation of P1 in the cytoplasm is regulated by phosphorylation and interaction with the P2 stalk component	-0.140212379264838	0.609252669039146	2520.8234375	0.113040763256772	0.0383585277945346	-1.87908945252992	0.27860627983442	0.97508896797153	12424.25	0.0193872296578969	0.00756729152628179	3.2104252838555
YDL082W	RPL13A	Ribosomal 60S subunit protein L13A; not essential for viability; homologous to mammalian ribosomal protein L13, no bacterial homolog; RPL13A has a paralog, RPL13B, that arose from the whole genome duplication	0.215123617166268	0.918327402135231	13214.26125	0.00996117083262288	0.00537396818020915	3.83092790588095	0.123115280276137	0.910142348754448	4257.1875	0.176777868909057	0.0471498367049234	1.53857467979945
YDL083C	RPS16B	Protein component of the small (40S) ribosomal subunit; homologous to mammalian ribosomal protein S16 and bacterial S9; RPS16B has a paralog, RPS16A, that arose from the whole genome duplication	0.425026953477964	0.9144128113879	12623.4861875	0.000212480955882356	0.000360147759159047	8.51486715036897	0.342172678491219	0.943060498220641	6720.9375	0.00348098882725831	0.0020040304069788	4.75714752982303
YDL084W	SUB2	Component of the TREX complex required for nuclear mRNA export; member of the DEAD-box RNA helicase superfamily and is involved in early and late steps of spliceosome assembly; homolog of the human splicing factor hUAP56; relocalizes from nucleus to cytoplasm upon DNA replication stress	0.240421367098632	0.931494661921708	15650.070625	0.0035490299356322	0.00246622348393864	4.83327832960252	0.0608615039986451	0.933629893238434	5883.0625	0.435359795207936	0.101166200197017	0.838006890024622
YDL085C-A		Putative protein of unknown function; green fluorescent protein (GFP)-fusion protein localizes to the cytoplasm and nucleus	-0.0765543228901553	0.140747330960854	480.5452375	0.176220914926744	0.0561184690219904	-1.54852173960815	0.0796874805976518	0.0697508896797153	158.5	0.540630215077964	0.121573093535092	0.650100564183587
YDL085W	NDE2	Mitochondrial external NADH dehydrogenase; catalyzes the oxidation of cytosolic NADH; Nde1p and Nde2p are involved in providing the cytosolic NADH to the mitochondrial respiratory chain; NDE2 has a paralog, NDE1, that arose from the whole genome duplication	1.10712987632706	0.837188612099644	6860.1846875	7.90188087374938e-06	5.50339162789737e-05	15.7227994333677	1.06125664016533	0.866903914590747	2801.625	1.38392783990884e-05	6.07520632234736e-05	13.5089266334589
YDL086W		Putative carboxymethylenebutenolidase; the authentic, non-tagged protein is detected in highly purified mitochondria in high-throughput studies; YDL086W is not an essential gene	0.0189770226832407	0.940925266903915	17716.08625	0.781477096998055	0.19721413453552	0.291138189397923	0.503616051477723	0.631850533807829	967.1875	0.00353515162877245	0.00202189550214067	4.74167529449029
YDL087C	LUC7	Essential protein associated with the U1 snRNP complex; splicing factor involved in recognition of 5' splice site; contains two zinc finger motifs; N-terminal zinc finger binds pre-mRNA; relocalizes to the cytosol in response to hypoxia	0.0784728939948063	0.0825622775800712	246.3286125	0.317501334998363	0.0925169176910638	1.09768325200637	-0.571139821233279	0.0588967971530249	130.625	0.00264268458986171	0.00165051749987771	-5.03889363367987
YDL088C	ASM4	FG-nucleoporin component of central core of nuclear pore complex (NPC); contributes directly to nucleocytoplasmic transport; induces membrane tubulation, which may contribute to nuclear pore assembly; ASM4 has a paralog, NUP53, that arose from the whole genome duplication	-0.16000232366911	0.414590747330961	1412.4010625	0.0261552967959748	0.011449400775177	-3.00444237908154	-0.393863845261688	0.550355871886121	793.875	0.000352002868520975	0.000433207170397323	-7.48805601929817
YDL089W	NUR1	Protein involved in regulation of mitotic exit; dephosphorylation target of Cdc14p in anaphase, which promotes timely rDNA segregation and allows mitotic progression; interacts with Csm1p, Lrs4p; required for rDNA repeat stability; null mutant causes increase in unequal sister-chromatid exchange; GFP-fusion protein localizes to the nuclear periphery, possible Cdc28p substrate	0.0697533795971461	0.461209964412811	1628.109	0.27440465187615	0.0815598857721083	1.2119633928733	-0.0421899599827744	0.289679715302491	452.375	0.540668739528986	0.121573093535092	-0.650036527134941
YDL090C	RAM1	Beta subunit of the CAAX farnesyltransferase (FTase); this complex prenylates the a-factor mating pheromone and Ras proteins; required for the membrane localization of Ras proteins and a-factor; homolog of the mammalian FTase beta subunit	0.283914118981061	0.267437722419929	905.23595625	0.00312865541618242	0.00225531482037573	4.96596296162315	0.249278930822798	0.203202846975089	362.875	0.00352882499813966	0.00202095884857931	4.74346861375602
YDL091C	UBX3	Subunit of the DSC ubiquitin ligase complex; UBX (ubiquitin regulatory X) domain-containing protein that interacts with Cdc48p; green fluorescent protein (GFP)-fusion protein localizes to the cytoplasm in a punctate pattern; ortholog of fission yeast Ucp10	-0.0997130460000033	0.795195729537367	5322.5488125	0.0947927709087287	0.0330633419192534	-2.01011130184983	0.0155718245857826	0.602313167259786	891.3125	0.747850362975478	0.158744924414997	0.337259623094731
YDL092W	SRP14	Signal recognition particle (SRP) subunit; interacts with the RNA component of SRP to form the Alu domain, which is the region of SRP responsible for arrest of nascent chain elongation during membrane targeting; homolog of mammalian SRP14	-0.28616479365081	0.0781138790035587	233.2149375	0.0084507644335204	0.00471347148333981	-3.98147184092309	0.209746528684081	0.595195729537367	876.6875	0.0357110968995663	0.0123468439571742	2.72706088892565
YDL093W	PMT5	Protein O-mannosyltransferase; transfers mannose residues from dolichyl phosphate-D-mannose to protein serine/threonine residues; acts in a complex with Pmt3p, can instead interact with Pmt2p in some conditions; target for new antifungals	-0.231032667420561	0.309430604982206	1030.01561875	0.00656042639707274	0.00389898584553914	-4.21969314036247	-0.112232194249947	0.479537366548043	677.1875	0.13035326800772	0.0364239805412454	-1.76288212441203
YDL095W	PMT1	Protein O-mannosyltransferase of the ER membrane; transfers mannose from dolichyl phosphate-D-mannose to protein serine and threonine residues; 1 of 7 related proteins involved in O-glycosylation which is essential for cell wall rigidity; involved in ER quality control; amino terminus faces cytoplasm, carboxyl terminus faces ER lumen	-0.17695290259626	0.816903914590747	6018.68675	0.0180846048837453	0.00850212970160358	-3.30978228729246	-0.547319684937615	0.816192170818505	2006.5625	0.00013180555616778	0.00023263955965937	-8.99101048027497
YDL097C	RPN6	Essential, non-ATPase regulatory subunit of the 26S proteasome lid; required for the assembly and activity of the 26S proteasome; the human homolog (S9 protein) partially rescues Rpn6p depletion; protein abundance increases in response to DNA replication stress	0.0224575835027005	0.887544483985765	9810.243	0.748096835861035	0.190534370450722	0.337488792175639	-0.166588086459456	0.833629893238434	2201.875	0.0274451252739698	0.0100082571076738	-2.93215959995495
YDL098C	SNU23	Component of the U4/U6.U5 snRNP complex; involved in mRNA splicing via spliceosome	-0.354218270777796	0.162989323843416	553.08296875	0.00286552123504624	0.00211183602024853	-5.05988326652063	-0.230403491368611	0.0909252669039146	209.0625	0.0155516648358508	0.00636123155167976	-3.39194838417574
YDL099W	BUG1	Cis-golgi localized protein involved in ER to Golgi transport; forms a complex with the mammalian GRASP65 homolog, Grh1p; mutants are compromised for the fusion of ER-derived vesicles with Golgi membranes	0.046245777743053	0.622597864768683	2627.9335	0.401534721800263	0.1128412817556	0.907813920189505	0.176340644629329	0.627224199288256	956.4375	0.0803454179290416	0.0242172471742694	2.11794553988428
YDL100C	GET3	Guanine nucleotide exchange factor for Gpa1p; amplifies G protein signaling; functions as a chaperone under ATP-depleted oxidative stress conditions; subunit of the GET complex, which is involved in ATP dependent Golgi to ER trafficking and insertion of tail-anchored (TA) proteins into the ER membrane under non-stress conditions; has low-level ATPase activity; protein abundance increases in respo…	0.442041360739575	0.799466192170818	5490.09625	0.000341516570495346	0.000492895619860826	7.77150442949624	0.47349861270496	0.81423487544484	1985.5625	0.000129021530335594	0.00022952447708397	9.02639357335113
YDL101C	DUN1	Cell-cycle checkpoint serine-threonine kinase; required for DNA damage-induced transcription of certain target genes, phosphorylation of Rad55p and Sml1p, and transient G2/M arrest after DNA damage; Mec1p and Dun1p function in same pathway to regulate both dNTP pools and telomere length; also regulates postreplicative DNA repair	-0.103587152196413	0.254270462633452	868.99575	0.145895642596482	0.0476980951114739	-1.68943266739683	0.0552045581099995	0.27864768683274	440.875	0.287824838129659	0.0713981716985932	1.17060649032883
YDL102W	POL3	Catalytic subunit of DNA polymerase delta; required for chromosomal DNA replication during mitosis and meiosis, intragenic recombination, repair of double strand DNA breaks, and DNA replication during nucleotide excision repair (NER)	-0.0493759801663112	0.660142348754448	3035.163625	0.367208644251312	0.104719735907228	-0.981090679045241	-0.166594263012432	0.275978647686833	438.625	0.0382442686566339	0.0130345742269411	-2.67437862133059
YDL103C	QRI1	UDP-N-acetylglucosamine pyrophosphorylase; catalyzes the formation of UDP-N-acetylglucosamine (UDP-GlcNAc), which is important in cell wall biosynthesis, protein N-glycosylation, and GPI anchor biosynthesis; protein abundance increases in response to DNA replication stress	0.0364838603947337	0.697686832740213	3490.0761875	0.513673952920895	0.138866414347346	0.697243331368003	0.0166993053387948	0.436476868327402	624.8125	0.727320840616079	0.155118157424955	0.366123858886133
YDL104C	QRI7	Protein involved in threonylcarbamoyl adenosine biosynthesis; Sua5p and Qri7p are necessary and sufficient for RNA t6A modification in vitro; highly conserved mitochondrial protein; essential for t6A modification of mitochondrial tRNAs that decode ANN codons; similar to Kae1p and E. coli YgjD, both of which are also required for tRNA t6A modification; when directed to the cytoplasm, complements t…	-0.178337442111757	0.312277580071174	1043.40036875	0.0241114668776545	0.0107003506887196	-3.07077269330596	-0.157391151091104	0.161743772241993	314.4375	0.0246197165328878	0.00916188112236847	-3.01816241159348
YDL105W	NSE4	Component of the SMC5-SMC6 complex; this complex plays a key role in the removal of X-shaped DNA structures that arise between sister chromatids during DNA replication and repair	-0.111206278333651	0.0446619217081851	96.463745	0.0965428415600345	0.0335611093592161	-1.99647683068188	-0.220459619156678	0.0741992882562278	168.6875	0.0358816895223156	0.0123891218101023	-2.72338851094286
YDL106C	PHO2	Homeobox transcription factor; regulatory targets include genes involved in phosphate metabolism; binds cooperatively with Pho4p to the PHO5 promoter; phosphorylation of Pho2p facilitates interaction with Pho4p; relocalizes to the cytosol in response to hypoxia	0.0195051154555763	0.284697508896797	955.662975	0.786909823292788	0.198399824854698	0.283665701551842	-0.0310957684611727	0.300355871886121	465.25	0.603592279686687	0.133116960791712	-0.54898735225954
YDL107W	MSS2	Peripherally bound inner membrane protein of the mitochondrial matrix; involved in membrane insertion of C-terminus of Cox2p, interacts genetically and physically with Cox18p	-0.249504911194789	0.459608540925267	1621.3476875	0.00435396065138881	0.00288322037656959	-4.62321372120271	-0.182839690734944	0.284252669039146	446.5625	0.0808505261816758	0.024349941006724	-2.11332915982345
YDL108W	KIN28	Serine/threonine protein kinase, subunit of transcription factor TFIIH; involved in transcription initiation at RNA polymerase II promoters; phosphorylates Ser5 residue of the PolII C-terminal domain (CTD) at gene promoters; relocalizes to the cytosol in response to hypoxia	0.276247308423467	0.302669039145907	1007.41288125	0.00216225479224124	0.00172633683218813	5.3693221726816	0.271268873638844	0.326245551601423	496.1875	0.00231616795322413	0.00150587415421423	5.17766539964399
YDL109C		Putative lipase; involved in lipid metabolism; not an essential gene; YDL109C has a paralog, ROG1, that arose from the whole genome duplication	0.0679413407943525	0.0654804270462633	183.09493125	0.31176296704011	0.0910018460801022	1.11210278840511	-0.250792389004936	0.174021352313167	330.5625	0.00529902619168294	0.00273973601377794	-4.34738623117495
YDL110C	TMA17	ATPase dedicated chaperone that adapts proteasome assembly to stress; Tma17p is induced upon stress; interacts with Rpt6p to assist its pairing to Rpt3p and early steps in proteasome biogenesis; associates with ribosomes; heterozygous deletion demonstrated increases in chromosome instability in a rad9 deletion background; protein abundance is decreased upon intracellular iron depletion	0.52329960215832	0.949110320284698	19560.1825	9.95973938456977e-05	0.000229598679157976	9.83193388892105	0.366544767761325	0.864056939501779	2738.4375	0.000804789392894219	0.000747720171161098	6.39210084340631
YDL111C	RRP42	Exosome non-catalytic core component; involved in 3'-5' RNA processing and degradation in both the nucleus and the cytoplasm; has similarity to E. coli RNase PH and to human hRrp42p (EXOSC7)	0.102099890728685	0.4644128113879	1638.3073125	0.175967805045823	0.0560510782221176	1.54959780430646	0.0417964692840231	0.421975088967972	600.5625	0.412178757842146	0.0965767013108315	0.883668070501436
YDL112W	TRM3	2'-O-ribose methyltransferase; catalyzes the ribose methylation of the guanosine nucleotide at position 18 of tRNAs	0.177701471470019	0.648398576512455	2896.064375	0.0182271449979384	0.00854069146106091	3.30315974850551	0.277021337158738	0.432473309608541	617.8125	0.00131762453894773	0.00102610997449333	5.80197208621473
YDL113C	ATG20	Sorting nexin family member; required for the cytoplasm-to-vacuole targeting (Cvt) pathway and for endosomal sorting; has a Phox homology domain that binds phosphatidylinositol-3-phosphate; interacts with Snx4p; potential Cdc28p substrate	-0.288263560806731	0.25017793594306	855.25604375	0.00689840143406331	0.00404996128443222	-4.17179077351493	-0.473439936133689	0.519217081850534	734.4375	8.06834534706055e-05	0.000173974442007363	-9.83648507022019
YDL114W		Putative short-chain dehydrogenase/reductase; YDL114W is not an essential gene	-0.13841959567434	0.0195729537366548	21.95922125	0.325277881099781	0.094436635624092	-1.07848843946656	-0.249889734595811	0.0151245551601423	13	0.130665783431437	0.0365022475785057	-1.76112594058723
YDL115C	IWR1	RNA polymerase II transport factor, conserved from yeast to humans; also has a role in transporting RNA polymerase III into the nucleus; interacts with most of the RNAP II subunits; nucleo-cytoplasmic shuttling protein; deletion causes hypersensitivity to K1 killer toxin; protein increases in abundance and relocalizes from nucleus to cytoplasm upon DNA replication stress	-0.0881406732532781	0.647864768683274	2893.2500625	0.228660752179831	0.0697594491326023	-1.35203426874674	0.00558697709170819	0.511921708185053	720.75	0.924528322017491	0.188229240237637	0.0989466684579709
YDL116W	NUP84	Subunit of the Nup84p subcomplex of the nuclear pore complex (NPC); contributes to nucleocytoplasmic transport and NPC biogenesis; also plays roles in several processes that may require localization of genes or chromosomes at the nuclear periphery, including double-strand break repair, transcription and chromatin silencing; homologous to human NUP107	0.0819945449613781	0.563879003558719	2189.4520625	0.246700063112995	0.0744723824899415	1.29402857976788	-0.0798192457129046	0.60355871886121	892.3125	0.143303062730036	0.0395227013205881	-1.69336255303842
YDL117W	CYK3	SH3-domain protein located in the bud neck and cytokinetic actin ring; relocalizes from bud neck to nucleus upon DNA replication stress; activates the chitin synthase activity of Chs2p during cytokinesis; suppressor of growth and cytokinesis defects of chs2 phospho-mutants	-0.334685156442718	0.238612099644128	816.949325	0.000857080056813003	0.000902430490110568	-6.48557822620071	-0.325794115267889	0.460142348754448	652.125	0.00051465895981398	0.000547777762926378	-6.96705512976964
YDL119C		Putative mitochondrial transport protein; GFP-fusion protein is induced in response to the DNA-damaging agent MMS; the authentic, non-tagged protein is detected in purified mitochondria	-0.00766729767537199	0.0743772241992883	216.09075625	0.894823931314387	0.220907534491674	-0.138354433759658	-0.0309518825115521	0.0651245551601423	146.1875	0.652968762541972	0.142113884004221	-0.473901809812215
YDL120W	YFH1	Mitochondrial matrix iron chaperone; oxidizes and stores iron; interacts with Isu1p to promote Fe-S cluster assembly; mutation results in multiple Fe/S-dependent enzyme deficiencies; human frataxin homolog is mutated in Friedrich's ataxia	-0.393514794932169	0.716014234875445	3763.3445	0.000390537863914765	0.000543329071972713	-7.57179848408418	-0.304876180246789	0.591459074733096	869.25	0.0118138075379204	0.0050912099823759	-3.62443217586692
YDL121C		Putative protein of unknown function; green fluorescent protein (GFP)-fusion protein localizes to the endoplasmic reticulum; YDL121C is not an essential protein	-0.104378748256204	0.64626334519573	2882.29025	0.220610542733238	0.0677471964893832	-1.37927783809505	0.156843649224297	0.65	1014.8125	0.112394486863158	0.0321395524582737	1.87152317448839
YDL122W	UBP1	Ubiquitin-specific protease; removes ubiquitin from ubiquitinated proteins; cleaves at the C terminus of ubiquitin fusions irrespective of their size; capable of cleaving polyubiquitin chains	-0.438307885846532	0.773487544483986	4793.3978125	0.000335609137591147	0.000486448525528598	-7.7978114643194	-0.282761450234796	0.687366548042705	1131.1875	0.00146696620410287	0.00109544176532627	-5.67913445820895
YDL123W	SNA4	Protein of unknown function; localized to the vacuolar outer membrane; predicted to be palmitoylated	0.0698316363561986	0.705871886120996	3602.4729375	0.466747437512205	0.128076996183238	0.780871307646644	0.449313572962395	0.757562277580071	1490.5	0.00038440719552332	0.000457100879871371	7.36448615046042
YDL124W		NADPH-dependent alpha-keto amide reductase; reduces aromatic alpha-keto amides, aliphatic alpha-keto esters, and aromatic alpha-keto esters; member of the aldo-keto reductase (AKR) family; protein abundance increases in response to DNA replication stress	0.26559742365101	0.869750889679715	8538.0863125	0.0149236402979818	0.00729911364300339	3.47367378513665	0.0760756041675886	0.943416370106762	6777.3125	0.348004957024144	0.0837713936379882	1.02131272824308
YDL125C	HNT1	Adenosine 5'-monophosphoramidase; interacts physically and genetically with Kin28p, a CDK and TFIIK subunit, and genetically with CAK1; member of the histidine triad (HIT) superfamily of nucleotide-binding proteins and similar to Hint; protein abundance increases in response to DNA replication stress	0.40507281602977	0.873665480427046	8787.3463125	0.000404323686696325	0.000554119623604757	7.52086209543547	0.455719282569394	0.903024911032028	3885.625	0.000896520918993439	0.000799442503878838	6.25910623085249
YDL126C	CDC48	AAA ATPase; subunit of polyubiquitin-selective segregase complex involved in ERAD, cell wall integrity during heat stress, mitotic spindle disassembly; subunit of complex involved in mitochondria-associated degradation; role in mobilizing membrane bound transcription factors by regulated ubiquitin/proteasome-dependent processing, in macroautophagy, PMN, RAD, ribophagy, homotypic ER membrane fusio…	0.307425974003234	0.974199288256228	29525.866875	0.00309605996357735	0.00223659208542272	4.97709567980961	-0.113012662126817	0.934697508896797	5943.9375	0.174234423990983	0.0465265543409003	-1.54930396017452
YDL127W	PCL2	Cyclin, interacts with cyclin-dependent kinase Pho85p; member of the Pcl1,2-like subfamily, involved in the regulation of polarized growth and morphogenesis and progression through the cell cycle; localizes to sites of polarized cell growth; PCL2 has a paralog, PCL9, that arose from the whole genome duplication	-0.693592906988803	0.0533807829181495	127.718608125	0.000143929070954236	0.00028533168663474	-9.17084096748883	-0.506697094369431	0.228825622775801	391.0625	0.000367117675498039	0.000446441785123923	-7.42884671910213
YDL128W	VCX1	Vacuolar membrane antiporter with Ca2+/H+ and K+/H+ exchange activity; involved in control of cytosolic Ca2+ and K+ concentrations; has similarity to sodium/calcium exchangers, including the bovine Na+/Ca2+,K+ antiporter	-0.0688991604662572	0.89270462633452	10226.634125	0.507658226300933	0.137460193530221	-0.707662399233271	0.10229836357973	0.930782918149466	5594.8125	0.247754551929742	0.0627601757961759	1.28563781374049
YDL129W		Protein of unknown function; green fluorescent protein (GFP)-fusion protein localizes to the cytoplasm and the nucleus; YDL129W is not an essential gene; relative distribution to the nucleus increases upon DNA replication stress	0.257943537410616	0.0733096085409253	211.58465	0.0323573973636465	0.0135036107226889	2.83341008528051	-0.0164313486368288	0.136921708185053	284.25	0.769242754061588	0.162124544062314	-0.307521945209052
YDL130W	RPP1B	Ribosomal protein P1 beta; component of the ribosomal stalk, which is involved in interaction of translational elongation factors with ribosome; free (non-ribosomal) P1 stimulates the phosphorylation of the eIF2 alpha subunit (Sui2p) by Gcn2p; accumulation is regulated by phosphorylation and interaction with the P2 stalk component	0.148802483879564	0.745551601423488	4199.14825	0.255786027528241	0.0767180335217187	1.26624820948957	0.36479359217984	0.948398576512456	7245.1875	0.00262421500050869	0.0016435399086055	5.04620842702888
YDL130W-A	STF1	Protein involved in regulation of the mitochondrial F1F0-ATP synthase; Stf1p and Stf2p act as stabilizing factors that enhance inhibitory action of the Inh1p protein; protein abundance increases in response to DNA replication stress; STF1 has a paralog, INH1, that arose from the whole genome duplication	-0.0574080375602364	0.223665480427046	775.55619375	0.529408237204427	0.142442994832076	-0.67037149010582	-0.233887963718519	0.894661921708185	3549.375	0.0443860161807541	0.0146747952802898	-2.56079654375083
YDL131W	LYS21	Homocitrate synthase isozyme; catalyzes the condensation of acetyl-CoA and alpha-ketoglutarate to form homocitrate, which is the first step in the lysine biosynthesis pathway; LYS21 has a paralog, LYS20, that arose from the whole genome duplication	-0.112682509311532	0.935053380782918	16268.099375	0.175060959639159	0.0558808074329683	-1.55346533326193	-0.378981557021245	0.937722419928826	6184.1875	0.00288909714474721	0.001762385764697	-4.94654188002534
YDL132W	CDC53	Cullin; structural protein of SCF complexes (which also contain Skp1p, Cdc34p, Hrt1p and an F-box protein) involved in ubiquitination; SCF promotes the G1-S transition by targeting G1 cyclins and the Cln-CDK inhibitor Sic1p for degradation	-0.0809401801567713	0.355338078291815	1182.899475	0.180539968489366	0.0572778532086255	-1.53038377556868	-0.0497116108573542	0.724555160142349	1280.6875	0.353710388286722	0.0849813037018172	-1.00829604175276
YDL133C-A	RPL41B	Ribosomal 60S subunit protein L41B; comprises only 25 amino acids; rpl41a rpl41b double null mutant is viable; homologous to mammalian ribosomal protein L41, no bacterial homolog; RPL41B has a paralog, RPL41A, that arose from the whole genome duplication	0.338878498344907	0.902313167259786	11166.2369375	0.00151309991858173	0.00133771402557691	5.7810443770726	0.20422725274628	0.982562277580071	14801.8125	0.36095650561649	0.0864088227791344	0.992006093858997
YDL133W	SRF1	Regulator of phospholipase D (Spo14p); interacts with Spo14p and regulates its catalytic activity; capable of buffering the toxicity of C16:0 platelet activating factor, a lipid that accumulates intraneuronally in Alzheimer's patients	0.258110806695287	0.656405693950178	2982.0391875	0.00419544338279847	0.00280018279857097	4.6608714909344	0.179446202026734	0.587188612099644	861.5625	0.0154924692192821	0.00634748286331277	3.39512583775859
YDL134C	PPH21	Catalytic subunit of protein phosphatase 2A (PP2A); functionally redundant with Pph22p; methylated at C terminus; forms alternate complexes with several regulatory subunits; involved in signal transduction and regulation of mitosis; forms nuclear foci upon DNA replication stress; PPH21 has a paralog, PPH22, that arose from the whole genome duplication	0.162583118351167	0.842170818505338	7044.8455625	0.0180917086327125	0.00850212970160358	3.30945087031956	0.158230273025357	0.841637010676157	2308.0625	0.0333604665357861	0.0116957238824684	2.77968059036898
YDL135C	RDI1	Rho GDP dissociation inhibitor; involved in the localization and regulation of Cdc42p and Rho1p; protein abundance increases in response to DNA replication stress	-0.108398087431645	0.801779359430605	5556.481625	0.0763497942173137	0.0276265147606293	-2.17193944693318	0.00578046578532838	0.656583629893238	1036.875	0.929121986373438	0.189027782581829	0.0929031575077062
YDL136W	RPL35B	Ribosomal 60S subunit protein L35B; homologous to mammalian ribosomal protein L35 and bacterial L29; RPL35B has a paralog, RPL35A, that arose from the whole genome duplication	0.0300251395563507	0.869395017793594	8515.58475	0.608370745245673	0.1598599765657	0.542652223026474	0.279420621705358	0.937900355871886	6190.5625	0.0515201002202256	0.0166282389816991	2.4482529835843
YDL137W	ARF2	ADP-ribosylation factor; GTPase of the Ras superfamily involved in regulation of coated formation vesicles in intracellular trafficking within the Golgi; ARF2 has a paralog, ARF1, that arose from the whole genome duplication	0.254801381439719	0.987900355871886	41456.191875	0.0746453024167086	0.0270995349905834	2.18890018709097	0.244560053125533	0.950177935943061	7459.5	0.0161480421252354	0.0065379149755239	3.36066428399267
YDL138W	RGT2	Plasma membrane high glucose sensor that regulates glucose transport; contains 12 predicted transmembrane segments and a long C-terminal tail required for induction of hexose transporters; RGT2 has a paralog, SNF3, that arose from the whole genome duplication	0.0820655097704997	0.278825622775801	941.5650125	0.374200987581869	0.106376947558096	0.965737708560552	-0.212069776197125	0.459074733096085	651	0.0119969856133581	0.00516027710480166	-3.61122963242933
YDL139C	SCM3	Nonhistone component of centromeric chromatin; binds to histone H3 variant, Cse4p, and recruits it to centromeres; involved in the assembly and maintenance of Cse4-H4 at centromeres; required for kinetochore assembly and G2/M progression; may protect Cse4p from ubiquitylation; homolog of mammalian HJURP	0.0462806288336202	0.220996441281139	771.33964375	0.457393778829368	0.125919567181762	0.798240377052844	0.0407634203895715	0.0672597864768683	151.6875	0.74466609955402	0.158218127939123	0.341714859945048
YDL140C	RPO21	RNA polymerase II largest subunit B220; part of central core; phosphorylation of C-terminal heptapeptide repeat domain regulates association with transcription and splicing factors; similar to bacterial beta-prime	-0.0322610648779644	0.784875444839858	5024.4525625	0.77654672467543	0.196226503221702	-0.297936084883913	0.166264826129761	0.836832740213523	2242.1875	0.0436976943939793	0.0145025773762806	2.5726607914819
YDL141W	BPL1	Biotin:apoprotein ligase; covalently modifies proteins with the addition of biotin, required for acetyl-CoA carboxylase (Acc1p) holoenzyme formation; comparative analysis suggests that a mitochondrially targeted form may result from translation starting at a non-canonical codon upstream of the annotated start codon	-0.467517505628907	0.53576512455516	2015.5516875	0.00162369525503969	0.00140729152931515	-5.69788823808319	-0.335671997245342	0.613167259786477	916.1875	0.000400298075533789	0.000467602684908709	-7.30822094616138
YDL142C	CRD1	Cardiolipin synthase; produces cardiolipin, which is a phospholipid of the mitochondrial inner membrane that is required for normal mitochondrial membrane potential and function; required to maintain tubular mitochondrial morphology and functions in mitochondrial fusion; also required for normal vacuolar ion homeostasis	-0.0110865022958357	0.635053380782918	2749.4421875	0.829601021563578	0.20745969028745	-0.225541717441757	-0.0132690511192432	0.373309608540925	542.625	0.807718975954442	0.168625957696642	-0.254794785776162
YDL143W	CCT4	Subunit of the cytosolic chaperonin Cct ring complex; related to Tcp1p, required for the assembly of actin and tubulins in vivo	0.26861836718952	0.87846975088968	9106.5910625	0.00315527317418932	0.00226724338139398	4.95697006541829	0.116626136050625	0.830249110320285	2173.625	0.0758733890668427	0.0230047814508253	2.16017256179072
YDL144C		Protein of unknown function; green fluorescent protein (GFP)-fusion protein localizes to the cytoplasm and nucleus; YDL144C is not an essential gene; protein abundance increases in response to DNA replication stress	0.0893860043378396	0.748754448398577	4273.708375	0.157114384831448	0.050824660488652	1.63425121785888	-0.0359281190997895	0.638967971530249	985.875	0.623001159631772	0.136701328504132	-0.519083876598382
YDL145C	COP1	Alpha subunit of COPI vesicle coatomer complex; complex surrounds transport vesicles in the early secretory pathway	-0.0608685885286384	0.819572953736655	6144.4958125	0.285613626004413	0.0843348062132755	-1.18082578957291	-0.373775740525875	0.868149466192171	2813.1875	0.000754967739445823	0.000715018152219536	-6.47187890535167
YDL146W	LDB17	Protein involved in the regulation of endocytosis; transiently recruited to actin cortical patches in a SLA1-dependent manner after late coat component assembly; GFP-fusion protein localizes to the periphery, cytoplasm, bud, and bud neck	-0.159042499610287	0.397508896797153	1335.864625	0.050778789576844	0.0196776842892156	-2.4813765287841	-0.118602254973432	0.257918149466192	419.6875	0.0753448374037141	0.0229062000792751	-2.1653325107191
YDL147W	RPN5	Subunit of the CSN and 26S proteasome lid complexes; similar to mammalian p55 subunit and to another S. cerevisiae regulatory subunit, Rpn7p; Rpn5p is an essential protein; the COP9 signalosome is also known as the CSN	-0.114908656690038	0.478291814946619	1703.1876875	0.198848292527232	0.0622241316088542	-1.45780680091854	-0.0371635337428478	0.808718861209964	1927.125	0.522798949175394	0.118123649217488	-0.680062051051601
YDL148C	NOP14	Nucleolar protein; forms a complex with Noc4p that mediates maturation and nuclear export of 40S ribosomal subunits; also present in the small subunit processome complex, which is required for processing of pre-18S rRNA	0.109387854553224	0.151067615658363	514.67040625	0.107741370729345	0.0367727181915121	1.91478724648639	0.0475738264431481	0.384875444839858	554.5625	0.440693018400207	0.102194616940879	0.827758052878346
YDL149W	ATG9	Transmembrane protein involved in forming Cvt and autophagic vesicles; cycles between the phagophore assembly site (PAS) and other cytosolic punctate structures, not found in autophagosomes; may be involved in membrane delivery to the PAS	0.158185222735169	0.683985765124555	3310.79325	0.0363751336761205	0.014913109474972	2.74073754517781	0.114370534644617	0.402669039145907	576.5625	0.0582862098488568	0.0185001826901429	2.35583130164141
YDL150W	RPC53	RNA polymerase III subunit C53	-0.0981876622307079	0.13220640569395	451.004625	0.223974226907375	0.0686241493824556	-1.36778527885586	-0.049981755479603	0.12153024911032	261.375	0.551394845318208	0.123585456098656	-0.632318653904751
YDL153C	SAS10	Subunit of U3-containing Small Subunit (SSU) processome complex; involved in production of 18S rRNA and assembly of small ribosomal subunit; disrupts silencing when overproduced; mutant has increased aneuploidy tolerance; essential gene	0.165924386836908	0.595195729537367	2405.1720625	0.0275213120708678	0.0118672171111133	2.96320959618194	0.117608868812557	0.347775800711744	517.4375	0.0880978426901458	0.0261479999214319	2.0501736433566
YDL154W	MSH5	Protein of the MutS family; forms a dimer with Msh4p that facilitates crossovers between homologs during meiosis; msh5-Y823H mutation confers tolerance to DNA alkylating agents; homologs present in C. elegans and humans	0.374901479466168	0.355693950177936	1185.54934375	0.00762032200089551	0.00437678317790814	4.07782671474054	0.502373664354629	0.0786476868327402	182.1875	0.00317777564813738	0.001878446283909	4.84914808224144
YDL155W	CLB3	B-type cyclin involved in cell cycle progression; activates Cdc28p to promote the G2/M transition; may be involved in DNA replication and spindle assembly; accumulates during S phase and G2, then targeted for ubiquitin-mediated degradation; relative distribution to the nucleus increases upon DNA replication stress; CLB3 has a paralog, CLB4, that arose from the whole genome duplication	-0.16688378126933	0.52135231316726	1944.15675	0.020592929555622	0.00941093407287695	-3.20094541219943	-0.14240428216665	0.498754448398577	703	0.0588333226724471	0.0186465588711672	-2.34885854250605
YDL156W	CMR1	DNA-binding protein with preference for UV-damaged DNA; protein sequence contains three WD domains (WD-40 repeat); green fluorescent protein (GFP)-fusion protein localizes to the cytoplasm and nucleus; potential regulatory target of Mbp1p, which binds to the promoter region; co-localizes with Hos2p in nuclear foci in response to DNA damage by MMS	-0.292420034695503	0.148042704626335	503.66439375	0.0246047747469049	0.0108763974774206	-3.05421147091583	-0.573434963000466	0.0752669039145907	171.9375	0.000244555314608426	0.000345532825649859	-8.01784487310195
YDL157C		Putative protein of unknown function; the authentic, non-tagged protein is detected in highly purified mitochondria in high-throughput studies	0.188405572591726	0.847864768683274	7270.917625	0.0411327738108234	0.0165030383118116	2.64439213884487	0.295798881342486	0.602846975088968	891.5625	0.0072738771391426	0.0034532005738187	4.05312879263556
YDL159W	STE7	Signal transducing MAP kinase kinase; involved in pheromone response where it phosphorylates Fus3p; involved in the pseudohyphal/invasive growth pathway where it phosphorylates of Kss1p; phosphorylated by Ste11p; degraded by ubiquitin pathway	-0.0605247151185067	0.158362989323843	538.8578625	0.362587856301716	0.103774412406021	-0.99136545269528	-0.171310795990678	0.209964412811388	371.5625	0.0226189336632874	0.00856102917506018	-3.08586120689881
YDL159W-A		Putative protein of unknown function; identified by sequence comparison with hemiascomycetous yeast species	-0.0230190565101438	0.00338078291814947	4.8872015625	0.820816218084414	0.205719846009496	-0.237422341765845	-0.574782596781516	0.00284697508896797	1.0625	0.0676776526709697	0.0209715674764526	-2.24471578195645
YDL160C	DHH1	Cytoplasmic DExD/H-box helicase, stimulates mRNA decapping; coordinates distinct steps in mRNA function and decay, interacts with both the decapping and deadenylase complexes, role in translational repression, mRNA decay, and processing body dynamics; may have a role in mRNA export; C-terminus of Dhh1p interacts with Ngr1p and promotes POR1, but not EDC1 mRNA decay; forms cytoplasmic foci upon DN…	-0.051976416212276	0.14644128113879	500.95000625	0.567481605717983	0.150935918865461	-0.607421795189065	0.121271925644297	0.341637010676157	511.875	0.160474516300716	0.0434080415660634	1.61007158397068
YDL161W	ENT1	Epsin-like protein involved in endocytosis and actin patch assembly; functionally redundant with Ent2p; binds clathrin via a clathrin-binding domain motif at C-terminus; relocalizes from bud neck to cytoplasm upon DNA replication stress; ENT1 has a paralog, ENT2, that arose from the whole genome duplication	-0.291367715149564	0.688434163701068	3354.568	0.00199479568446164	0.00163288867470611	-5.46033941207775	-0.105331027923369	0.550711743772242	794	0.0849016248854673	0.0253395982311401	-2.07734344812937
YDL164C	CDC9	DNA ligase found in the nucleus and mitochondria; an essential enzyme that joins Okazaki fragments during DNA replication; also acts in ribonucleotide excision repair, base excision repair, and recombination	-0.247366338509309	0.394306049822064	1325.018775	0.00751568639834102	0.00432957064295702	-4.09080574942782	-0.358529949172409	0.375800711743772	545.125	0.000421733225067603	0.000485589726718186	-7.23629147918254
YDL165W	CDC36	Component of the CCR4-NOT core complex; this complex has multiple roles in regulating mRNA levels including regulation of transcription and destabilizing mRNAs through deadenylation; basal transcription factor	0.273773970343018	0.601601423487545	2450.466125	0.00191688107906581	0.00158766999222972	5.50573848081492	0.362739866225022	0.47135231316726	667.125	0.000446095820529121	0.000502843909164628	7.15950655308022
YDL166C	FAP7	Essential NTPase required for small ribosome subunit synthesis; mediates processing of the 20S pre-rRNA at site D in the cytoplasm but associates only transiently with 43S preribosomes via Rps14p, may be the endonuclease for site D; depletion leads to accumulation of pre-40S ribosomes in 80S-like ribosomes	0.12481385681	0.3355871886121	1116.60020625	0.059287036440391	0.0224181379877442	2.3630036004726	0.401816777111087	0.250533807829181	412.3125	0.000491741756303082	0.00053195165432507	7.02790412392457
YDL167C	NRP1	Putative RNA binding protein of unknown function; localizes to stress granules induced by glucose deprivation; predicted to be involved in ribosome biogenesis	0.271364397120726	0.620106761565836	2607.985375	0.00281801373747617	0.0020855868581021	5.07789395506549	0.239700741828595	0.3355871886121	505.875	0.00221835638969874	0.00145406475374568	5.22363617861244
YDL168W	SFA1	Bifunctional alcohol dehydrogenase and formaldehyde dehydrogenase; formaldehyde dehydrogenase activity is glutathione-dependent; functions in formaldehyde detoxification and formation of long chain and complex alcohols, regulated by Hog1p-Sko1p; protein abundance increases in response to DNA replication stress	0.102083416601477	0.880604982206406	9295.5655625	0.164017035575554	0.052738160487778	1.6021737419198	-0.0484322368816862	0.851779359430605	2495.25	0.433860206602802	0.100838543742163	-0.840905268031316
YDL169C	UGX2	Protein of unknown function; transcript accumulates in response to any combination of stress conditions	-0.0978114386602976	0.669750889679715	3149.275375	0.201578999747992	0.0629328525720632	-1.44752569720542	-0.109670267854139	0.380071174377224	549.25	0.121501669710185	0.034290978529003	-1.81443307125398
YDL170W	UGA3	Transcriptional activator for GABA-dependent induction of GABA genes; binds to DNA elements found in the promoters of target genes and increases their expression in the presence of GABA (gamma-aminobutyrate); zinc finger transcription factor of the Zn(2)-Cys(6) binuclear cluster domain type; localized to the nucleus; examples of GABA genes include UGA1, UGA2, and UGA4	-0.594526444685629	0.573665480427046	2247.4015	5.11991503124831e-05	0.000156127014201416	-11.137570766874	-0.888878286076044	0.688967971530249	1135.5	2.87687016134349e-06	2.89065217055847e-05	-17.8381133173382
YDL171C	GLT1	NAD(+)-dependent glutamate synthase (GOGAT); synthesizes glutamate from glutamine and alpha-ketoglutarate; with Gln1p, forms the secondary pathway for glutamate biosynthesis from ammonia; expression regulated by nitrogen source; assembles into filaments as cells approach stationary phase and under cytosolic acidification and starvation conditions	0.216677085187118	0.977224199288256	31179.199375	0.091124232360167	0.0319977966461874	2.03954950470101	0.154278779370309	0.9	3782.9375	0.210788614096488	0.0548044901611677	1.40755655801651
YDL173W	PAR32	Putative protein of unknown function; hyperphosphorylated upon rapamycin treatment in a Tap42p-dependent manner; green fluorescent protein (GFP)-fusion protein localizes to the cytoplasm; PAR32 is not an essential gene	-0.49271839098797	0.826334519572954	6488.7115	0.000395293774444413	0.000547689463241367	-7.55399273975978	-0.686452931538677	0.480960854092527	679.625	0.00017644188176656	0.000275657634895997	-8.51969471996805
YDL174C	DLD1	D-lactate dehydrogenase; oxidizes D-lactate to pyruvate, transcription is heme-dependent, repressed by glucose, and derepressed in ethanol or lactate; located in the mitochondrial inner membrane	-0.320972703161623	0.895551601423488	10460.852125	0.00325596741690669	0.00231682809009465	-4.92372035694631	-0.588898999071476	0.862633451957295	2686.0625	7.59102299360274e-05	0.000169269790488844	-9.94637000174161
YDL175C	AIR2	RNA-binding subunit of the TRAMP nuclear RNA surveillance complex; involved in nuclear RNA processing and degradation; involved in TRAMP complex assembly as a bridge between Mtr4p and Trf4p; stimulates the poly(A) polymerase activity of Pap2p in vitro; has 5 zinc knuckle motifs; AIR2 has a paralog, AIR1, that arose from the whole genome duplication; Air2p and Air1p have nonredundant roles in regu…	-0.177977547487651	0.208718861209964	716.62196875	0.0373040618001975	0.0152384555971882	-2.7208929555037	-0.187319613914272	0.253202846975089	414.625	0.0277513692001164	0.0100807593959326	-2.92342229471487
YDL176W		Protein of unknown function; predicted by computational methods to be involved in fructose-1,6-bisphosphatase (Fbp1p) degradation; interacts with components of the GID complex; YDL176W is not an essential gene	-0.0621365322399559	0.432384341637011	1478.34625	0.270601473314541	0.0805890688498602	-1.2227816638553	-0.0554938917025568	0.252402135231317	413.9375	0.314609341689402	0.0769663988380601	-1.10121508238462
YDL177C		Putative protein of unknown function; similar to the mouse IMPACT gene; YDL177C is not an essential gene	-0.24684663973377	0.184341637010676	630.94780625	0.00323629782960917	0.00231071496398049	-4.93012189875689	-0.410650400468701	0.0747330960854092	171	0.000883608863562415	0.000794107907328724	-6.27685356507248
YDL178W	DLD2	D-lactate dehydrogenase; located in the mitochondrial matrix	-0.172923682178561	0.802846975088968	5594.339375	0.069856225839309	0.0257343518794423	-2.23881020317168	-0.383414637419333	0.738256227758007	1365.0625	0.000275513973268569	0.000369806463720883	-7.84105715685625
YDL179W	PCL9	Cyclin; forms a functional kinase complex with Pho85p cyclin-dependent kinase (Cdk), expressed in late M/early G1 phase, activated by Swi5p; PCL9 has a paralog, PCL2, that arose from the whole genome duplication	0.0118163681750616	0.172953736654804	594.48320625	0.855722251910539	0.212849213367963	0.19042609184828	-0.0631680716492158	0.466548042704626	660.625	0.236770091236575	0.060499852919315	-1.32004460489978
YDL180W		Putative protein of unknown function; green fluorescent protein (GFP)-fusion protein localizes to the vacuole	-0.358729068793695	0.643772241992883	2846.047375	0.00203666184036367	0.00165541518189268	-5.43678084659205	-0.228842827049566	0.68932384341637	1136.1875	0.00441995708829833	0.00237690543379433	-4.52143787777558
YDL181W	INH1	Protein that inhibits ATP hydrolysis by the F1F0-ATP synthase; inhibitory function is enhanced by stabilizing proteins Stf1p and Stf2p; has a calmodulin-binding motif and binds calmodulin in vitro; INH1 has a paralog, STF1, that arose from the whole genome duplication	-0.152495913205793	0.911209964412811	12287.32375	0.0636021496437964	0.0237149649528196	-2.30968179884162	-0.280770192408068	0.881672597864769	3176.4375	0.00514992419378325	0.00267739785979401	-4.37449620410251
YDL182W	LYS20	Homocitrate synthase isozyme and functions in DNA repair; catalyzes the condensation of acetyl-CoA and alpha-ketoglutarate to form homocitrate, which is the first step in the lysine biosynthesis pathway; LYS20 has a paralog, LYS21, that arose from the whole genome duplication	-0.212750581998737	0.927224199288256	14867.509375	0.0245786475728276	0.010869092667212	-3.05507940649797	-0.47753468952756	0.951067615658363	7607.5	0.00324722699045831	0.00190252246066402	-4.82721778437513
YDL183C		Protein that may form an active mitochondrial KHE system; mitochondrial inner-membrane protein; non-essential gene; KHE system stands for K+/H+ exchanger system	0.312299128152531	0.169217081850534	580.16170625	0.0044536390334896	0.00292664101264594	4.60032692478905	0.133594263216977	0.208185053380783	368.5	0.0798643406257973	0.0240857093680787	2.1223701678637
YDL184C	RPL41A	Ribosomal 60S subunit protein L41A; comprises only 25 amino acids; rpl41a rpl41b double null mutant is viable; homologous to mammalian ribosomal protein L41, no bacterial homolog; RPL41A has a paralog, RPL41B, that arose from the whole genome duplication	0.372981662236528	0.916014234875445	12851.801	0.00183118707387695	0.00153231844702182	5.55819319012647	0.589945365421835	0.962989323843416	9074.125	0.0219480749831842	0.00835260604067609	3.1100399266946
YDL185W	VMA1	Subunit A of the V1 peripheral membrane domain of V-ATPase; protein precursor undergoes self-catalyzed splicing to yield the extein Tfp1p and the intein Vde (PI-SceI), which is a site-specific endonuclease; the V1 peripheral membrane domain of the vacuolar H+-ATPase (V-ATPase) has eight subunits; involved in methionine restriction extension of chronological lifespan in an autophagy-dependent mann…	0.139182400988399	0.970640569395018	28063.59875	0.113146343736417	0.0383750756838915	1.87839553708068	0.0853835336018078	0.953024911032028	7827.625	0.303191319023241	0.074589269266678	1.13015803766972
YDL186W		Putative protein of unknown function; YDL186W is not an essential gene	1.09970576795013	0.00355871886120996	4.9509724375	0.0308225656304244	0.0129853095760966	2.87217072135808	1.80640920562551	0.0634341637010676	141.25	3.34682695814749e-06	3.16706389266562e-05	17.3690124558146
YDL188C	PPH22	Catalytic subunit of protein phosphatase 2A (PP2A); functionally redundant with Pph21p; methylated at C terminus; forms alternate complexes with several regulatory subunits; involved in signal transduction and regulation of mitosis; protein abundance increases in response to DNA replication stress; dephosphorylates Tel1p/Mec1p-phosphorylated Cdc13p to promote telomerase release from telomeres at …	0.22408477958576	0.836298932384342	6834.3164375	0.00866565601070047	0.00481345484116193	3.95827626644239	0.327157764114134	0.6644128113879	1056.25	0.000555241343719034	0.000573262873515062	6.86662136786538
YDL189W	RBS1	Protein involved in assembly of the RNA polymerase III (Pol III) complex; high copy suppressor of Pol III assembly mutation and psk1 psk2 mutations that confer temperature-sensitivity for galactose utilization; physically interacts with Pol III; proposed to bind single-stranded nucleic acids via its R3H domain	-0.520069343116827	0.191281138790036	657.63063125	0.000158557735731594	0.000302106609574669	-9.00378439131896	-0.422608843838395	0.412277580071174	588.25	0.00048268464565575	0.000527199933215475	-7.05286247661771
YDL190C	UFD2	Ubiquitin chain assembly factor (E4); cooperates with a ubiquitin-activating enzyme (E1), a ubiquitin-conjugating enzyme (E2), and a ubiquitin protein ligase (E3) to conjugate ubiquitin to substrates; also functions as an E3	-0.129222872488167	0.566903914590747	2203.34575	0.0493930076318878	0.0192400151667702	-2.50264621723997	-0.0612732235645013	0.662099644128114	1049.25	0.24787042125593	0.0627665276281317	-1.28528220712936
YDL191W	RPL35A	Ribosomal 60S subunit protein L35A; homologous to mammalian ribosomal protein L35 and bacterial L29; RPL35A has a paralog, RPL35B, that arose from the whole genome duplication	-0.00899451919012863	0.881494661921708	9458.2485	0.895327989773636	0.2209197159522	-0.137686401135179	0.174960747176609	0.96067615658363	8783.9375	0.156884427379581	0.0426315004263758	1.6267481705075
YDL192W	ARF1	ADP-ribosylation factor; GTPase of the Ras superfamily involved in regulation of coated vesicle formation in intracellular trafficking within the Golgi; ARF1 has a paralog, ARF2, that arose from the whole genome duplication	0.110647063038066	0.945907473309609	18604.010625	0.186481791329576	0.0588583747993279	1.50609472159365	0.0255274648347364	0.933096085409253	5819.625	0.768395378560803	0.162020573640191	0.308693742594254
YDL193W	NUS1	Putative prenyltransferase; required for cell viability; proposed to be involved in protein trafficking because tet-repressible mutant shows accumulation of hypoglycosylated forms of CPY	-0.130937680610597	0.676156583629893	3233.7506875	0.0475753876857379	0.0186394934502598	-2.53153239038685	-0.153311949757962	0.472064056939502	668.1875	0.0318396080960104	0.011267772401128	-2.81590576837578
YDL194W	SNF3	Plasma membrane low glucose sensor, regulates glucose transport; contains 12 predicted transmembrane segments and a long C-terminal tail required for induction of hexose transporters; also senses fructose and mannose; SNF3 has a paralog, RGT2, that arose from the whole genome duplication	-0.117988624452854	0.734341637010676	4026.474125	0.0631703193605097	0.0236256821988009	-2.3148432066649	-0.0964612472634708	0.513345195729537	724.0625	0.223535960239772	0.0577075005884978	-1.36346239463682
YDL195W	SEC31	Component of the Sec13p-Sec31p complex of the COPII vesicle coat; COPII coat is required for vesicle formation in ER to Golgi transport; mutant has increased aneuploidy tolerance	-0.345751488054068	0.622775800711744	2629.110375	0.000984298700520572	0.000990944088131727	-6.30816625838263	-0.278617087655235	0.865302491103203	2769.0625	0.00511228005543136	0.00266644433895209	-4.38148127868387
YDL197C	ASF2	Anti-silencing protein; causes derepression of silent loci when overexpressed	0.081562617842728	0.222597864768683	773.4033875	0.242428754279441	0.0733797571153785	1.30740716364973	-0.124627530312664	0.701690391459075	1180.4375	0.050195875733952	0.016238074890375	-2.46783965371214
YDL198C	GGC1	Mitochondrial GTP/GDP transporter; essential for mitochondrial genome maintenance; has a role in mitochondrial iron transport; member of the mitochondrial carrier family	-0.777092477174645	0.90729537366548	11701.3505	5.54921489018871e-05	0.000164522431016809	-10.9715247032518	-0.401026064140591	0.883096085409253	3215.4375	0.000921341460895144	0.000809798509195358	-6.22580355450117
YDL199C		Putative transporter; member of the sugar porter family	0.136992091865487	0.345551601423488	1145.0844375	0.126787066543335	0.0422692501855989	1.79381045326948	0.446875857496366	0.626868327402135	955.125	0.000202364463138946	0.000306289311421048	8.30574896478354
YDL200C	MGT1	DNA repair methyltransferase (6-O-methylguanine-DNA methylase); involved in protection against DNA alkylation damage	0.11887915669166	0.366548042704626	1219.58594375	0.185367966490357	0.0585502096655736	1.51059132009096	0.18479269396284	0.402935943060498	576.6875	0.0207943149570459	0.00800094378541006	3.15358239095466
YDL201W	TRM8	Noncatalytic subunit of a tRNA methyltransferase complex; Trm8p and Trm82p comprise an enzyme that catalyzes a methyl-transfer from S-adenosyl-l-methionine to the N(7) atom of guanine at position 46 in tRNA; Trm8 lacks catalytic activity if not bound to Trm82p	0.369825258429915	0.725800711743772	3905.0595625	0.000499571278412152	0.000630898493833152	7.21646978216548	0.222795272420417	0.390836298932384	563.75	0.00559432478387281	0.00285570075196633	4.29615404293592
YDL202W	MRPL11	Mitochondrial ribosomal protein of the large subunit; localizes to vacuole in response to H2O2	-0.419933469216926	0.593238434163701	2381.592125	0.000281137344767177	0.000436660234741403	-8.06917574529679	-0.27446857554351	0.390213523131673	562.875	0.00153828783488575	0.00112515414094979	-5.62543860013924
YDL203C	ACK1	Protein that functions in the cell wall integrity pathway; functions upstream of Pkc1p; GFP-fusion protein expression is induced in response to the DNA-damaging agent MMS; non-tagged Ack1p is detected in purified mitochondria	-0.338025452211546	0.450889679715302	1570.213	0.000767420689033144	0.000840112352660969	-6.63006298244904	-0.327946778467381	0.444839857651246	635.9375	0.000500133421727948	0.000537910130790425	-7.00524938258552
YDL204W	RTN2	Reticulon protein; stabilizes membrane curvature; involved in nuclear pore assembly and maintenance of tubular ER morphology; interacts with exocyst subunit Sec6p, Yip3p, and Sbh1p; much less abundant than Rtn1p; rtn1 rtn2 yop1 triple mutant lacks tubular ER; member of RTNLA (reticulon-like A) subfamily; protein increases in abundance and relocalizes to plasma membrane upon DNA replication stress…	1.14279853795321	0.856583629893238	7766.2964375	5.06141955231842e-05	0.000155749565973838	11.1614559288594	0.950592680018025	0.956049822064057	8305.75	6.57333177300662e-05	0.000156493008567643	10.2101694809052
YDL205C	HEM3	Porphobilinogen deaminase; catalyzes the conversion of 4-porphobilinogen to hydroxymethylbilane, the third step in heme biosynthesis; localizes to the cytoplasm and nucleus; expression is regulated by Hap2p-Hap3p, but not by levels of heme	-0.18947081967789	0.706049822064057	3603.2710625	0.0606449692792422	0.022852022725571	-2.34579303103864	-0.0408563538633119	0.52153024911032	738.125	0.660934014473636	0.143514611111599	-0.462078028917685
YDL206W		Putative protein of unknown function; YDL206W is not an essential protein	-0.0369717337205113	0.738967971530249	4097.41675	0.574356818072774	0.152253690766095	-0.596339637746217	-0.0278587751359012	0.52508896797153	746.875	0.745676612048977	0.158343201838308	-0.340300168956567
YDL207W	GLE1	Cytoplasmic nucleoporin required for polyadenylated mRNA export; contains a nuclear export signal; when bound to inositol hexakisphosphate (IP6), functions as an activator for the Dbp5p ATPase activity at the nuclear pore complex during mRNA export; mediates translation initiation; required for efficient translation termination	-0.270009143343594	0.680071174377224	3268.219875	0.00218644722436089	0.00174153488352169	-5.35684625538669	-0.29868346866111	0.543772241992883	781.9375	0.00063170316652465	0.000624539422956296	-6.69859250456207
YDL208W	NHP2	Protein related to mammalian high mobility group (HMG) proteins; nuclear protein; essential for function of H/ACA-type snoRNPs, which are involved in 18S rRNA processing	0.127826461472992	0.698932384341637	3505.7940625	0.0608518967024687	0.0229108241471779	2.34320624250033	0.113667259262679	0.679003558718861	1106.3125	0.0551310074414069	0.0176169433088321	2.39743748051669
YDL209C	CWC2	Member of the NineTeen Complex (NTC); this complex contains Prp19p and stabilizes U6 snRNA in catalytic forms of the spliceosome containing U2, U5, and U6 snRNAs; binds directly to U6 snRNA; similar to S. pombe Cwf2	-0.0918047922799738	0.182384341637011	626.9695625	0.208940004459379	0.0648413367229089	-1.42044644558456	0.0363226290263838	0.177580071174377	334.4375	0.607092335826827	0.133742999176283	0.543554954534297
YDL210W	UGA4	GABA (gamma-aminobutyrate) permease; serves as a GABA transport protein involved in the utilization of GABA as a nitrogen source; catalyzes the transport of putrescine and delta-aminolevulinic acid (ALA); localized to the vacuolar membrane	-0.312130336723096	0.0594306049822064	154.624075	0.00294905703131275	0.00215459321119868	-5.02902981247727	0.270806691361414	0.114768683274021	252.0625	0.00373274807525529	0.0021143789574262	4.68743272031775
YDL211C		Protein of unknown function; green fluorescent protein (GFP)-fusion protein localizes to the vacuole; YDL211C has a paralog, TDA7, that arose from the whole genome duplication	0.0610570418161354	0.186298932384342	635.79385625	0.266738163125826	0.0795964481417064	1.23390895633502	0.280646894812708	0.0919928825622776	212.625	0.00637708332398411	0.00314823638714152	4.17390961593533
YDL212W	SHR3	Endoplasmic reticulum packaging chaperone; required for incorporation of amino acid permeases into COPII coated vesicles for transport to the cell surface	0.129612975282591	0.794661921708185	5287.5275625	0.0657983157462549	0.0244058457695585	2.2839911488241	0.367603146367016	0.907473309608541	4105.3125	0.00134018725479093	0.00103495717367999	5.78241612924978
YDL213C	NOP6	rRNA-binding protein required for 40S ribosomal subunit biogenesis; contains an RNA recognition motif (RRM); hydrophilin essential to overcome the stress of the desiccation-rehydration process; NOP6 may be a fungal-specific gene as no homologs have been yet identified in higher eukaryotes	0.0331003871913254	0.309608540925267	1030.16843125	0.584770231656097	0.154500002384019	0.579706965089938	0.133852120242896	0.455871886120996	647.1875	0.0755757108736875	0.0229359873179274	2.16307403338953
YDL214C	PRR2	Serine/threonine protein kinase; inhibits pheromone induced signalling downstream of MAPK, possibly at the level of the Ste12p transcription factor; mutant has increased aneuploidy tolerance; PRR2 has a paralog, NPR1, that arose from the whole genome duplication	1.10480452947499	0.508540925266904	1862.98625	2.21183963835569e-05	9.76452759730586e-05	13.0135445928275	0.951986042087859	0.580604982206406	849.375	2.50743201606139e-05	8.9071841770874e-05	12.1483289513732
YDL215C	GDH2	NAD(+)-dependent glutamate dehydrogenase; degrades glutamate to ammonia and alpha-ketoglutarate; expression sensitive to nitrogen catabolite repression and intracellular ammonia levels; genetically interacts with GDH3 by suppressing stress-induced apoptosis	0.263115728290459	0.894483985765125	10380.438	0.00571093688766078	0.00350037680581342	4.35363378687418	0.00199073944982368	0.902135231316726	3868.75	0.977244359847056	0.196932458654657	0.0297818124932837
YDL216C	RRI1	Catalytic subunit of the COP9 signalosome (CSN) complex; acts as an isopeptidase in cleaving the ubiquitin-like protein Nedd8 from SCF ubiquitin ligases; metalloendopeptidase involved in the adaptation to pheromone signaling	-0.0271934909400322	0.268149466192171	907.844075	0.691876377898898	0.178163708402892	-0.417562529705084	-0.0572050880618201	0.123576512455516	264.5	0.374503629649276	0.0889521815735894	-0.962238865247431
YDL217C	TIM22	Essential core component of the mitochondrial TIM22 complex; involved in insertion of polytopic proteins into the inner membrane; forms the channel through which proteins are imported	-0.0564245765403708	0.375444839857651	1255.55361875	0.383372900139982	0.108595821422834	-0.945941231779432	-0.206466761872041	0.468861209964413	663.375	0.00389794682117211	0.00217620868646567	-4.64453093234884
YDL218W		Putative protein of unknown function; YDL218W transcription is regulated by Azf1p and induced by starvation and aerobic conditions; expression also induced in cells treated with the mycotoxin patulin	3.19122581990822	0.936298932384342	16511.826875	5.72011167044508e-07	1.6428771559045e-05	25.337940438284	3.6262617021161	0.90711743772242	4101.5625	3.09674158437678e-06	3.0326425393839e-05	17.6082742561105
YDL219W	DTD1	D-Tyr-tRNA(Tyr) deacylase; functions in protein translation, may affect nonsense suppression via alteration of the protein synthesis machinery; ubiquitous among eukaryotes	-0.0560177328514504	0.109786476868327	357.03374375	0.545439745194519	0.145848667610735	-0.643524796866603	0.417410437785509	0.255516014234875	417.9375	0.00322720209903261	0.00189869303712571	4.83348573535666
YDL220C	CDC13	Single stranded DNA-binding protein found at TG1-3 telomere G-tails; key roles in regulation of telomerase, telomere end protection, conventional telomere replication; regulates telomere replication through recruitment of specific sub-complexes, essential function is telomere capping; forms homodimer via N-terminus; disruption of dimerization leads to short telomeres; autophagy and proteasome are…	-0.259795937588865	0.0441281138790036	94.397565	0.0109744337734365	0.0058024344704032	-3.74369873728157	-0.35047096341131	0.111565836298932	245.4375	0.00419951535887847	0.00229451927342606	-4.57129390579093
YDL222C	FMP45	Integral membrane protein localized to mitochondria; required for sporulation and maintaining sphingolipid content; similar to SUR7; FMP45 has a paralog, YNL194C, that arose from the whole genome duplication	0.082473610393488	0.504982206405694	1850.2571875	0.570947283690823	0.151618885647005	0.601825235766138	0.0470959668551794	0.911032028469751	4287.4375	0.72979712106559	0.155499029201179	0.36262416073278
YDL223C	HBT1	Shmoo tip protein, substrate of Hub1p ubiquitin-like protein; mutants are defective for mating projection formation, thereby implicating Hbt1p in polarized cell morphogenesis; HBT1 has a paralog, YNL195C, that arose from the whole genome duplication	-0.00842684962064233	0.840035587188612	6915.9945625	0.917207958049663	0.224994428868511	-0.108753393058809	-0.0565091450652504	0.886654804270463	3315.8125	0.687230637207533	0.147969208721436	-0.423544692698239
YDL224C	WHI4	Putative RNA binding protein; regulates the cell size requirement for passage through Start and commitment to cell division; WHI4 has a paralog, WHI3, that arose from the whole genome duplication	-0.234423705374742	0.3855871886121	1298.10865	0.0141228704504758	0.00700381875685713	-3.5213954613554	0.099525870859198	0.747508896797153	1426.75	0.181474566309731	0.0481856833760729	1.51914097007503
YDL225W	SHS1	Component of the septin ring that is required for cytokinesis; septins are GTP-binding proteins that assemble into rod-like hetero-oligomers that can associate with other rods to form filaments; septin rings at the mother-bud neck act as scaffolds for recruiting cell division factors and as barriers to prevent diffusion of specific proteins; undergoes sumoylation and phosphorylation during mitosi…	-0.343284135651808	0.145373665480427	494.88574375	0.00404890145511142	0.00272662432560855	-4.69715940350192	-0.253473510261845	0.555071174377224	800.125	0.00403784459270913	0.00223365722858725	-4.60978445383658
YDL226C	GCS1	ADP-ribosylation factor GTPase activating protein (ARF GAP); involved in ER-Golgi transport; required for prospore membrane formation; regulates phospholipase Spo14p; shares functional similarity with Glo3p; GCS1 has a paralog, SPS18, that arose from the whole genome duplication	-0.0586375852930967	0.666192170818505	3096.1886875	0.30809458575763	0.0900478093944962	-1.12143902180194	-0.0725727081177025	0.692526690391459	1147.9375	0.227440546017864	0.0585055183806152	-1.35041529855159
YDL227C	HO	Site-specific endonuclease; required for gene conversion at the MAT locus (homothallic switching) through the generation of a ds DNA break; expression restricted to mother cells in late G1 as controlled by Swi4p-Swi6p, Swi5p, and Ash1p	-0.28402594291151	0.707651245551601	3624.05375	0.00622314866695468	0.00375046146975418	-4.27037397754281	-0.144433364969772	0.576690391459075	841.0625	0.0492314297608389	0.0159950063947873	-2.48245282186399
YDL229W	SSB1	Cytoplasmic ATPase that is a ribosome-associated molecular chaperone; functions with J-protein partner Zuo1p; may be involved in folding of newly-made polypeptide chains; member of the HSP70 family; interacts with phosphatase subunit Reg1p; SSB1 has a paralog, SSB2, that arose from the whole genome duplication	-0.0378221306435567	0.945373665480427	18521.408125	0.638667780189909	0.166589691175293	-0.496268801188113	0.370467302192676	0.958185053380783	8572.375	0.00335273617977307	0.00195202196714722	4.79490347566332
YDL230W	PTP1	Phosphotyrosine-specific protein phosphatase; dephosphorylates a broad range of substrates in vivo, including Fpr3p; localized to the cytoplasm and the mitochondria; proposed to be a negative regulator of filamentation	-0.162454921488256	0.353024911032028	1174.2924	0.0196784719405574	0.00910390143913301	-3.23883245236445	-0.105239817211384	0.201957295373665	361.6875	0.078089577466295	0.0236482509630125	-2.13893428708471
YDL231C	BRE4	Zinc finger protein containing five transmembrane domains; null mutant exhibits strongly fragmented vacuoles and sensitivity to brefeldin A, a drug which is known to affect intracellular transport	0.152743790355483	0.853024911032028	7559.4498125	0.032859404346893	0.0136793043525456	2.82116588707485	-0.752948835480544	0.772241992882562	1601.4375	2.55573942595174e-05	8.99367360291275e-05	-12.1068532069267
YDL232W	OST4	Subunit of the oligosaccharyltransferase complex of the ER lumen; complex catalyzes protein asparagine-linked glycosylation; type I membrane protein required for incorporation of Ost3p or Ost6p into the OST complex	-0.211635074982315	0.614946619217082	2569.630125	0.0163978180038063	0.00787472428058377	-3.39286417453197	0.00824219904266463	0.626334519572954	953.6875	0.881035683774003	0.180944664057741	0.156413646481626
YDL233W	MFG1	Regulator of filamentous growth; interacts with FLO11 promoter and regulates FLO11 expression; binds to transcription factors Flo8p and Mss11p; green fluorescent protein (GFP)-fusion protein localizes to the nucleus; YDL233W is not an essential gene	0.015607411160115	0.172419928825623	592.917425	0.776525346195537	0.196226503221702	0.297965595667183	0.0424126469542529	0.188612099644128	348.75	0.510828411050759	0.115718236991504	0.700552893068921
YDL234C	GYP7	GTPase-activating protein for yeast Rab family members; members include Ypt7p (most effective), Ypt1p, Ypt31p, and Ypt32p (in vitro); involved in vesicle mediated protein trafficking	-0.0377605513130535	0.658185053380783	3007.5006875	0.604694020351138	0.15904853964364	-0.54836910100867	-0.207436175724756	0.744661921708185	1399.4375	0.00614875062168386	0.00306101041125101	-4.20773856299529
YDL235C	YPD1	Osmotic stress-responsive phosphorelay intermediate sensor protein; phosphorylated by the plasma membrane sensor Sln1p in response to osmotic stress and then in turn phosphorylates the response regulators Ssk1p in the cytosol and Skn7p in the nucleus	0.330553552204456	0.389501779359431	1310.54796875	0.00360221075153656	0.00249950109976833	4.81778437708697	0.23717878234528	0.615836298932384	926.3125	0.0126026486160747	0.00534524763421838	3.56912388581935
YDL236W	PHO13	Alkaline phosphatase specific for p-nitrophenyl phosphate; also has protein phosphatase activity	0.347427555967561	0.693594306049822	3428.00525	0.00124477837819817	0.00116129485260227	6.01594755394798	0.100761401704093	0.788790035587189	1729.75	0.0972231787695355	0.0283704069718134	1.97781306859436
YDL237W	AIM6	Putative protein of unknown function; required for respiratory growth; YDL237W is not an essential gene	-0.113371773291519	0.765658362989324	4620.734375	0.0778021823834739	0.0280496284633592	-2.15779566216881	-0.0386521141483979	0.767081850533808	1563.25	0.475528908740919	0.109149036918217	-0.76293116357132
YDL238C	GUD1	Guanine deaminase; a catabolic enzyme of the guanine salvage pathway producing xanthine and ammonia from guanine; activity is low in exponentially-growing cultures but expression is increased in post-diauxic and stationary-phase cultures	0.622594642016884	0.328113879003559	1086.3695875	0.000102661512673748	0.00023308252827078	9.77594831097412	0.116266754033401	0.183274021352313	342.375	0.0892741745644551	0.0264344358168045	2.04042729836684
YDL239C	ADY3	Protein required for spore wall formation; thought to mediate assembly of a Don1p-containing structure at the leading edge of the prospore membrane via interaction with spindle pole body components; potentially phosphorylated by Cdc28p; ADY3 has a paralog, CNM67, that arose from the whole genome duplication	-0.468223612529088	0.426156583629893	1453.43575625	0.000150063780400177	0.0002909927748993	-9.09846979793748	-0.394719570058303	0.149110320284698	298.1875	0.000996900004463671	0.000850264116154011	-6.13045503663012
YDL240W	LRG1	GTPase-activating protein (GAP); contains Rho1p-specific GAP activity, interacting with activated forms of Rho1p; functions along with Sac7p as a negative regulator of the Pkc1p-mediated cell wall integrity signaling pathway; negative regulator of cell wall 1,3-beta-glucan biosynthesis; required for efficient cell fusion; contains a RhoGAP domain and three Lin-11-Isl1-Mec-3 (LIM) domains	-0.0513960383257466	0.242348754448399	825.99213125	0.406877594499656	0.114105388986276	-0.896852733565147	0.210900785398106	0.338078291814947	509.125	0.0151364906350441	0.00622870769912367	3.41452182751363
YDL241W		Putative protein of unknown function; YDL241W is not an essential gene	-0.391342813912283	0.0275800711743772	36.217609375	0.00634868804756897	0.00380495130442509	-4.25115334261619	-0.421796582394333	0.0172597864768683	17.0625	0.0358883880213189	0.0123891218101023	-2.72324469515435
YDL243C	AAD4	Putative aryl-alcohol dehydrogenase; involved in oxidative stress response; similar to P. chrysosporium aryl-alcohol dehydrogenase; expression induced in cells treated with the mycotoxin patulin; members of the AAD gene family comprise three pairs (AAD3 + AAD15, AAD6/AAD16 + AAD4, AAD10 + AAD14) whose two genes are more related to one another than to other members of the family	0.00530798715962533	0.290391459074733	976.89455	0.924994701264414	0.226584785960243	0.0984838432848106	-0.115556721260035	0.294217081850534	458.875	0.0730682268127327	0.022328605662834	-2.1879945778209
YDL244W	THI13	Protein involved in synthesis of the thiamine precursor HMP; member of a subtelomeric gene family including THI5, THI11, THI12, and THI13; hydroxymethylpyrimidine is also known as HMP	0.17829902640734	0.0909252669039146	278.6955625	0.0174775034134571	0.00827264625105701	3.33865318695801	0.78359034433297	0.153291814946619	304.75	2.49864535992506e-05	8.90405973788322e-05	12.1559732537533
YDL245C	HXT15	Protein of unknown function with similarity to hexose transporters; expression is induced by low levels of glucose and repressed by high levels of glucose	1.03010465195801	0.0185053380782918	20.7408538125	1.95489391072042e-05	9.04397533554421e-05	13.3134039517222	0.087248820158221	0.0889679715302491	205.0625	0.181948988253063	0.0482891812761215	1.5172044540624
YDL246C	SOR2	Protein of unknown function; protein sequence is 99% identical to the Sor1p sorbitol dehydrogenase; computational analysis of large-scale protein-protein interaction data also suggests a role in fructose or mannose metabolism	0.344698629110225	0.0295373665480427	42.30482375	0.000992873245906514	0.000994999684395054	6.29717700334341	0.296242007805422	0.21423487544484	375.75	0.00265170188882391	0.00165431428381472	5.03534353996543
YDL247W	MPH2	Alpha-glucoside permease; transports maltose, maltotriose, alpha-methylglucoside, and turanose; identical to Mph3p; encoded in a subtelomeric position in a region likely to have undergone duplication	-0.404867702094177	0.0987544483985765	308.36681875	0.000562364103348171	0.000678901129956707	-7.05063715239968	0.266579854972763	0.135231316725979	281.1875	0.012767528407503	0.00539891132285261	3.55805076814091
YDL248W	COS7	Protein of unknown function; member of the DUP380 subfamily of conserved, often subtelomerically-encoded proteins; the authentic, non-tagged protein is detected in highly purified mitochondria in high-throughput studies	-0.235860054547021	0.117081850533808	389.55019375	0.0299409294903605	0.0126872060349054	-2.89540031287112	-0.109318375577791	0.574377224199288	836.375	0.0629293269236022	0.019733685814351	-2.29872451747962
YDR001C	NTH1	Neutral trehalase, degrades trehalose; required for thermotolerance and may mediate resistance to other cellular stresses; may be phosphorylated by Cdc28p; inhibited by Dcs1p; NTH1 has a paralog, NTH2, that arose from the whole genome duplication	-0.107086894588155	0.812633451957295	5908.6521875	0.143530312386778	0.0470386305522101	-1.70159579604257	-0.394446900394544	0.875978647686833	3022.4375	0.000736340540664392	0.000701597598661276	-6.50327920757347
YDR002W	YRB1	Ran GTPase binding protein; involved in nuclear protein import and RNA export, ubiquitin-mediated protein degradation during the cell cycle; shuttles between the nucleus and cytoplasm; is essential; homolog of human RanBP1	-0.00599151000330966	0.904804270462633	11487.18025	0.909036581208952	0.22335498597986	-0.119544775828674	0.19220543727137	0.83914590747331	2272.0625	0.0352077779906222	0.0122253751888806	2.73800709379451
YDR003W	RCR2	Vacuolar protein; presumably functions within the endosomal-vacuolar trafficking pathway, affecting events that determine whether plasma membrane proteins are degraded or routed to the plasma membrane; RCR2 has a paralog, RCR1, that arose from the whole genome duplication	0.198547065246275	0.792526690391459	5229.6186875	0.0178876276663092	0.00843132028188112	3.31903006359081	0.347964964537234	0.691103202846975	1141.875	0.000739770316351741	0.000703583630275338	6.49742920531281
YDR004W	RAD57	Protein that stimulates strand exchange; stimulates strand exchange by stabilizing the binding of Rad51p to single-stranded DNA; involved in the recombinational repair of double-strand breaks in DNA during vegetative growth and meiosis; forms heterodimer with Rad55p	0.00867117771284587	0.234341637010676	807.66560625	0.879452076695768	0.217749338334159	0.158763458592204	0.0644261901884309	0.608007117437722	900.875	0.298452944783751	0.0736132883690416	1.14244045881853
YDR005C	MAF1	Highly conserved negative regulator of RNA polymerase III; involved in tRNA processing and stability; inhibits tRNA degradation via rapid tRNA decay (RTD) pathway; binds N-terminal domain of Rpc160p subunit of Pol III to prevent closed-complex formation; regulated by phosphorylation mediated by TORC1, protein kinase A, Sch9p, casein kinase 2; localizes to cytoplasm during vegetative growth and tr…	0.216676585054296	0.788078291814947	5103.00875	0.00587305285606528	0.00358024857243334	4.32639287729799	0.0879503120791033	0.770462633451957	1591.8125	0.141870693314942	0.0391948533309821	1.70074255762964
YDR006C	SOK1	Protein of unknown function; overexpression suppresses the growth defect of mutants lacking protein kinase A activity; involved in cAMP-mediated signaling; localized to the nucleus; similar to the mouse testis-specific protein PBS13	0.22061523256124	0.881316725978648	9418.0318125	0.0134316736965175	0.00674022049574778	3.56508568737681	-0.170585980060672	0.631672597864769	966.9375	0.0191470577753218	0.00748652170173716	-3.22058019872286
YDR007W	TRP1	Phosphoribosylanthranilate isomerase; catalyzes the third step in tryptophan biosynthesis; in 2004, the sequence of TRP1 from strain S228C was updated by changing the previously annotated internal STOP (TAA) to serine (TCA)	0.0416642670771541	0.878825622775801	9116.79225	0.541543475572748	0.145036488646682	0.650002194140319	0.18767039965428	0.5644128113879	817.5625	0.00812368026168132	0.00376110803658005	3.95323068175535
YDR009W	GAL3	Transcriptional regulator; involved in activation of the GAL genes in response to galactose; forms a complex with Gal80p to relieve Gal80p inhibition of Gal4p; binds galactose and ATP but does not have galactokinase activity; GAL3 has a paralog, GAL1, that arose from the whole genome duplication	0.454712408112905	0.201779359430605	690.06731875	0.000198620261508443	0.000346335982084154	8.62540706151984	0.0753756442935743	0.268505338078292	431.75	0.174488808466152	0.0465834371198279	1.54822419491265
YDR011W	SNQ2	Plasma membrane ATP-binding cassette (ABC) transporter; multidrug transporter involved in multidrug resistance and resistance to singlet oxygen species	0.559474154088228	0.743950177935943	4179.7113125	6.36291186782997e-05	0.000173647980085979	10.6945845209681	0.460688517148801	0.745017793594306	1402.5	0.00306652288207841	0.00182900438878517	4.88544085643556
YDR012W	RPL4B	Ribosomal 60S subunit protein L4B; homologous to mammalian ribosomal protein L4 and bacterial L4; RPL4B has a paralog, RPL4A, that arose from the whole genome duplication	0.0839011370261158	0.987188612099644	39952.6525	0.448195178242078	0.123783942201151	0.815573752288058	0.402267733222612	0.984519572953737	16078.5625	0.0051399122774549	0.00267500968783274	4.37634831602238
YDR013W	PSF1	Subunit of the GINS complex (Sld5p, Psf1p, Psf2p, Psf3p); complex is localized to DNA replication origins and implicated in assembly of the DNA replication machinery	-0.120499094882584	0.0900355871886121	276.701175	0.19611988126051	0.0614985610041837	-1.46821236426348	0.112087011150989	0.17855871886121	335.9375	0.0710318812436025	0.0218366958985415	2.2088941010962
YDR014W	RAD61	Subunit of a complex that inhibits sister chromatid cohesion; also negatively regulates chromosome condensation; inhibited by Eco1p-acetylated cohesin subunits Smc3p and Mcd1p; binds Smc3p ATPase head of cohesin; related to the human Wapl protein that controls the association of cohesin with chromatin	0.0483464272164231	0.0846975088967972	256.8733375	0.375359279114471	0.106654513625219	0.96321659449521	-0.163625117372051	0.0800711743772242	185.125	0.224747087710487	0.0579525799598012	-1.35939340524994
YDR016C	DAD1	Essential subunit of the Dam1 complex (aka DASH complex); complex couples kinetochores to the force produced by MT depolymerization thereby aiding in chromosome segregation; is transferred to the kinetochore prior to mitosis	-0.00515067836149097	0.11797153024911	394.87266875	0.941826318828125	0.229698671901695	-0.0763254852922913	0.45161604066319	0.381494661921708	551	0.00348709502547994	0.00200634445951578	4.75538957501297
YDR017C	KCS1	Inositol hexakisphosphate and inositol heptakisphosphate kinase; generation of high energy inositol pyrophosphates by Kcs1p is required for many processes such as vacuolar biogenesis, stress response, RNA polymerase I-mediated rRNA transcription and telomere maintenance; inositol hexakisphosphate is also known as IP6; inositol heptakisphosphate is also known as IP7	0.0608065566794469	0.482384341637011	1730.0415	0.395940317550923	0.111524318879689	0.919412547012432	-0.0778764373941006	0.526156583629893	748.0625	0.162000658228428	0.043768291750789	-1.60309082264441
YDR018C		Probable membrane protein with three predicted transmembrane domains; similar to C. elegans F55A11.5 and maize 1-acyl-glycerol-3-phosphate acyltransferase; YDR018C has a paralog, CST26, that arose from the whole genome duplication	0.592648970915172	0.347330960854093	1150.1535625	4.74194853886669e-05	0.000149669081840912	11.2978807004586	0.650709390873851	0.604626334519573	892.8125	1.65079804551146e-05	6.75135960553756e-05	13.0909709370842
YDR019C	GCV1	T subunit of the mitochondrial glycine decarboxylase complex; glycine decarboxylase is required for the catabolism of glycine to 5,10-methylene-THF; expression is regulated by levels of levels of 5,10-methylene-THF in the cytoplasm	-0.951323919752992	0.793772241992883	5265.58525	2.79259442211878e-06	3.28041699178307e-05	-19.0074130032409	-1.13630549549767	0.848754448398576	2414.625	3.6044102059171e-06	3.3269395349335e-05	-17.1435217439901
YDR020C	DAS2	Putative protein of unknown function; non-essential gene identified in a screen for mutants with increased levels of rDNA transcription; weak similarity with uridine kinases and with phosphoribokinases	0.0148130314745982	0.098576512455516	308.07896875	0.788297553091482	0.198638486800157	0.281759905218672	0.0158763512720996	0.146797153024911	295.75	0.794530572506864	0.166271627880465	0.272767220172814
YDR021W	FAL1	Nucleolar protein required for maturation of 18S rRNA; member of the eIF4A subfamily of DEAD-box ATP-dependent RNA helicases	0.145434374914157	0.0944839857651246	293.89923125	0.030204600065655	0.012782895361983	2.88837555107441	0.00111115785817175	0.051779359430605	107.5	0.98795680717305	0.198593660706123	0.0157597557342352
YDR022C	ATG31	Autophagy-specific protein required for autophagosome formation; may form a complex with Atg17p and Atg29p that localizes other proteins to the pre-autophagosomal structure; high-copy suppressor of CIK1 deletion	0.22396959589769	0.408718861209964	1383.200875	0.0158213130108344	0.00762225616715399	3.42346345807052	0.142330582847433	0.24279359430605	404.3125	0.141663800551173	0.0391472990639389	1.70181453850807
YDR023W	SES1	Cytosolic seryl-tRNA synthetase; class II aminoacyl-tRNA synthetase that aminoacylates tRNA(Ser), displays tRNA-dependent amino acid recognition which enhances discrimination of the serine substrate, interacts with peroxin Pex21p	0.0250495515267079	0.865836298932384	8378.4311875	0.720952818842934	0.1842859106824	0.375802687070996	-0.16536097412256	0.89288256227758	3518.1875	0.0751193477249482	0.0228499851232339	-2.16754524481353
YDR025W	RPS11A	Protein component of the small (40S) ribosomal subunit; homologous to mammalian ribosomal protein S11 and bacterial S17; N-terminally propionylated in vivo; RPS11A has a paralog, RPS11B, that arose from the whole genome duplication	0.367902468230567	0.763523131672598	4566.54525	0.00155628784295419	0.00136252043893919	5.74776132092142	0.116941308161597	0.929537366548043	5450.6875	0.176983456582246	0.047193492640061	1.53771383617192
YDR026C	NSI1	RNA polymerase I termination factor; binds to rDNA terminator element, required for efficient Pol I termination; required for rDNA silencing at NTS1; facilities association of Sir2p with NTS1, contributes to rDNA stability and cell longevity; interacts physically with Fob1p and RENT subunits, Sir2p and Net1p; may interact with ribosomes, based on co-purification experiments; Myb-like DNA-binding …	-0.353852161251742	0.549288256227758	2100.2444375	0.000803757294027274	0.000863791003188142	-6.56925935071839	-0.317860407614004	0.458896797153025	650.625	0.00120332843793702	0.0009639710888397	-5.90732653072139
YDR027C	VPS54	Component of the GARP (Golgi-associated retrograde protein) complex; GARP is required for the recycling of proteins from endosomes to the late Golgi, and for mitosis after DNA damage induced checkpoint arrest; potentially phosphorylated by Cdc28p; members of the GARP complex are Vps51p-Vps52p-Vps53p-Vps54p	-0.112182638545239	0.374733096085409	1254.3387	0.10597873455713	0.0362433898129995	-1.92705572306317	-0.025667082756594	0.44626334519573	637.375	0.635550014938721	0.139021420863171	-0.500024730250517
YDR028C	REG1	Regulatory subunit of type 1 protein phosphatase Glc7p; involved in negative regulation of glucose-repressible genes; involved in regulation of the nucleocytoplasmic shuttling of Hxk2p; REG1 has a paralog, REG2, that arose from the whole genome duplication	-0.278167833910127	0.779537366548043	4924.8108125	0.00343129493216707	0.00240046181537444	-4.86854642587828	-0.266236992172957	0.757829181494662	1492.5625	0.00734286069346784	0.00347569272441594	-4.04454111418276
YDR030C	RAD28	Protein involved in DNA repair; related to the human CSA protein that is involved in transcription-coupled repair nucleotide excision repair	-0.207418601225998	0.222064056939502	772.6361375	0.00799018948098329	0.00451843560402381	-4.03351431854348	-0.144507413794173	0.219217081850534	380.375	0.0230438779219972	0.00869033043946411	-3.0709486107657
YDR031W	MIX14	Mitochondrial intermembrane space protein of unknown function; required for normal oxygen consumption; contains twin cysteine-x9-cysteine motifs; protein abundance increases in response to DNA replication stress	-0.489836660822624	0.314946619217082	1049.486775	0.000166822805940962	0.000308522990428233	-8.91717751862697	-0.400587945429799	0.288434163701068	451.0625	0.00143645746035192	0.00108126390005324	-5.70302596224325
[truncated: 4,739 more rows]
