# Supplementary material for: A nested parallel experiment demonstrates differences in intensity-dependence between RNA-seq and microarrays
Source: Nucleic Acids Res. 2015 Jun 30;43(20):e131. doi: 10.1093/nar/gkv636 (PMC4787771; doi:10.1093/nar/gkv636)
Supplement: SUPPLEMENTARY DATA [file supp_gkv636_nar-00754-met-g-2015-File004.csv]

ID	Term	Definition	Count	Ontology	MA.estimate	MA.p.value	RS.estimate	RS.p.value
GO:0000001	mitochondrion inheritance	The distribution of mitochondria, including the mitochondrial genome, into daughter cells after mitosis or meiosis, mediated by interactions between mitochondria and the cytoskeleton.	28	BP	0.316440346861298	0.791741999324238	0.348128816969199	0.802289957431361
GO:0000002	mitochondrial genome maintenance	The maintenance of the structure and integrity of the mitochondrial genome; includes replication and segregation of the mitochondrial chromosome.	44	BP	0.172824058676987	0.163754873020684	0.0138596811772728	0.0915005016650454
GO:0000009	alpha-1,6-mannosyltransferase activity	Catalysis of the transfer of a mannose residue to an oligosaccharide, forming an alpha-(1->6) linkage.	9	MF	0.908987612583392	0.57477062655687	0.606634024803873	0.768974888302382
GO:0000011	vacuole inheritance	The distribution of vacuoles into daughter cells after mitosis or meiosis, mediated by interactions between vacuoles and the cytoskeleton.	18	BP	0.161228863011289	0.153203011961375	0.984460667564237	0.618424205139857
GO:0000014	single-stranded DNA endodeoxyribonuclease activity	Catalysis of the hydrolysis of ester linkages within a single-stranded deoxyribonucleic acid molecule by creating internal breaks.	7	MF	0.310470956228688	0.90317242879391	0.11065278903172	0.742939215103917
GO:0000015	phosphopyruvate hydratase complex	A multimeric enzyme complex, usually a dimer or an octamer, that catalyzes the conversion of 2-phospho-D-glycerate to phosphoenolpyruvate and water.	5	CC	0.000698350004014052	0.00671295259760133	0.000313410567392629	0.00129773619356411
GO:0000018	regulation of DNA recombination	Any process that modulates the frequency, rate or extent of DNA recombination, a DNA metabolic process in which a new genotype is formed by reassortment of genes resulting in gene combinations different from those that were present in the parents.	26	BP	0.159348219504593	0.61628539864661	0.153490276653147	0.616702834195257
GO:0000019	regulation of mitotic recombination	Any process that modulates the frequency, rate or extent of DNA recombination during mitosis.	6	BP	0.0809598648501909	0.567696810222078	0.12794596261934	0.563723465141694
GO:0000022	mitotic spindle elongation	The cell cycle process in which the distance is lengthened between poles of the spindle. Spindle elongation begins during prophase and ends during anaphase B.	14	BP	0.0610148334238421	0.729057589351862	0.184014446272689	0.492710403539464
GO:0000023	maltose metabolic process	The chemical reactions and pathways involving the disaccharide maltose (4-O-alpha-D-glucopyranosyl-D-glucopyranose), an intermediate in the catabolism of glycogen and starch.	13	BP	0.00208384421073043	0.000394900202353154	0.000170187336150448	0.0727084984497974
GO:0000025	maltose catabolic process	The chemical reactions and pathways resulting in the breakdown of the disaccharide maltose (4-O-alpha-D-glucopyranosyl-D-glucopyranose).	2	BP	0.0426325488767822	0.0268140618596605	0.0711697700496157	0.0904397233234421
GO:0000026	alpha-1,2-mannosyltransferase activity	Catalysis of the transfer of a mannose residue to an oligosaccharide, forming an alpha-(1->2) linkage.	6	MF	0.978754135516917	0.495921591329173	0.627114032850987	0.603978434818784
GO:0000027	ribosomal large subunit assembly	The aggregation, arrangement and bonding together of constituent RNAs and proteins to form the large ribosomal subunit.	35	BP	0.000253341295927633	0.155551100496935	0.000257621255633673	0.858659567519129
GO:0000028	ribosomal small subunit assembly	The aggregation, arrangement and bonding together of constituent RNAs and proteins to form the small ribosomal subunit.	16	BP	0.00213973009091387	0.463541736254633	0.00145803877277834	0.609355259747723
GO:0000030	mannosyltransferase activity	Catalysis of the transfer of a mannosyl group to an acceptor molecule, typically another carbohydrate or a lipid.	44	MF	0.170070435805783	0.94692283937656	0.50409915199382	0.635055890229855
GO:0000032	cell wall mannoprotein biosynthetic process	The chemical reactions and pathways resulting in the formation of cell wall mannoproteins, any cell wall protein that contains covalently bound mannose residues.	10	BP	0.716655851738998	0.860058054827634	0.540326718116817	0.943141174560266
GO:0000033	alpha-1,3-mannosyltransferase activity	Catalysis of the transfer of a mannose residue to an oligosaccharide, forming an alpha-(1->3) linkage.	5	MF	0.629562262848132	0.951979060545471	0.644363861467968	0.815310293643672
GO:0000045	autophagic vacuole assembly	The formation of a double membrane-bounded structure, the autophagosome, that occurs when a specialized membrane sac, called the isolation membrane, starts to enclose a portion of the cytoplasm.	16	BP	0.808018965162862	0.612973214856411	0.9098916382643	0.936847012840211
GO:0000049	tRNA binding	Interacting selectively and non-covalently with transfer RNA.	26	MF	0.174018436057717	0.352451966020634	0.562325078525637	0.751547703148079
GO:0000054	ribosomal subunit export from nucleus	The directed movement of a ribosomal subunit from the nucleus into the cytoplasm.	47	BP	0.0702054229025401	0.996570216462529	0.0251483773902454	0.964509913796005
GO:0000055	ribosomal large subunit export from nucleus	The directed movement of a ribosomal large subunit from the nucleus into the cytoplasm.	28	BP	0.0478080123147008	0.974912252998588	0.0987362641088463	0.917510123486453
GO:0000056	ribosomal small subunit export from nucleus	The directed movement of a ribosomal small subunit from the nucleus into the cytoplasm.	14	BP	0.645771470937018	0.808100609633039	0.570735108226073	0.533573449472948
GO:0000070	mitotic sister chromatid segregation	The cell cycle process in which replicated homologous chromosomes are organized and then physically separated and apportioned to two sets during the mitotic cell cycle. Each replicated chromosome, composed of two sister chromatids, aligns at the cell equator, paired with its homologous partner. One homolog of each morphologic type goes into each of the resulting chromosome sets.	97	BP	0.00078656473888801	0.790659189022167	0.0073646706328112	0.992340308590429
GO:0000073	spindle pole body separation	A largely uncharacterized process involving the release of duplicated spindle pole bodies (SPBs) and their migration away from each other within the nuclear membrane. Duplicated SPBs are connected by a bridge structure that may be severed in order to release the SPBs from one another. Following liberation, SPBs diffuse through the nuclear membrane until they are across from each other. SPB separa…	13	BP	0.000737565926191732	0.111825379123677	0.0445041581829952	0.511396566799439
GO:0000075	cell cycle checkpoint	A cell cycle process that controls cell cycle progression by monitoring the integrity of specific cell cycle events. A cell cycle checkpoint begins with detection of deficiencies or defects and ends with signal transduction.	84	BP	0.349401879099712	0.955382415685105	0.295585859715227	0.941937267506958
GO:0000076	DNA replication checkpoint	A cell cycle checkpoint that prevents the initiation of nuclear division until DNA replication is complete, thereby ensuring that progeny inherit a full complement of the genome.	10	BP	0.0592879383284563	0.875454528363904	0.0598701145529684	0.79284358663312
GO:0000077	DNA damage checkpoint	A cell cycle checkpoint that regulates progression through the cell cycle in response to DNA damage. A DNA damage checkpoint may blocks cell cycle progression (in G1, G2 or metaphase) or slow the rate at which S phase proceeds.	30	BP	0.842840239383247	0.934422307420724	0.396894633461999	0.671185868549885
GO:0000079	regulation of cyclin-dependent protein serine/threonine kinase activity	Any process that modulates the frequency, rate or extent of cyclin-dependent protein serine/threonine kinase activity.	32	BP	0.0322178818588816	0.0532091600718521	0.00298160971890835	0.232816660796468
GO:0000082	G1/S transition of mitotic cell cycle	The mitotic cell cycle transition by which a cell in G1 commits to S phase. The process begins with the build up of G1 cyclin-dependent kinase (G1 CDK), resulting in the activation of transcription of G1 cyclins. The process ends with the positive feedback of the G1 cyclins on the G1 CDK which commits the cell to S phase, in which DNA replication is initiated.	66	BP	0.0110207171655753	0.999835040131959	0.00230609916571021	0.994357974905977
GO:0000083	regulation of transcription involved in G1/S transition of mitotic cell cycle	Any process that regulates transcription such that the target genes are involved in the transition between G1 and S phase of the mitotic cell cycle.	27	BP	0.0237275941023654	0.992585409123923	0.0133937621105132	0.981119449646049
GO:0000086	G2/M transition of mitotic cell cycle	The mitotic cell cycle transition by which a cell in G2 commits to M phase. The process begins when the kinase activity of M cyclin/CDK complex reaches a threshold high enough for the cell cycle to proceed. This is accomplished by activating a positive feedback loop that results in the accumulation of unphosphorylated and active M cyclin/CDK complex.	36	BP	0.0768679143403998	0.956989172913933	0.0405964132280213	0.963008751335812
GO:0000096	sulfur amino acid metabolic process	The chemical reactions and pathways involving amino acids containing sulfur, comprising cysteine, homocysteine, methionine and selenocysteine.	50	BP	0.334274153617771	0.0414243512527743	0.876759687057905	0.00285664724202714
GO:0000097	sulfur amino acid biosynthetic process	The chemical reactions and pathways resulting in the formation of amino acids containing sulfur, comprising cysteine, methionine and selenocysteine.	39	BP	0.801593794487973	0.0661136906034639	0.371337549525204	0.0350374277049338
GO:0000103	sulfate assimilation	The pathways by which inorganic sulfate is processed and incorporated into sulfated compounds.	10	BP	0.167574180000711	0.487243902483355	0.890554126775873	0.877530730207983
GO:0000104	succinate dehydrogenase activity	Catalysis of the reaction: succinate + acceptor = fumarate + reduced acceptor.	9	MF	0.945677523160405	0.00165562302178034	0.607642897398154	0.00427078334979859
GO:0000105	histidine biosynthetic process	The chemical reactions and pathways resulting in the formation of histidine, 2-amino-3-(1H-imidazol-4-yl)propanoic acid.	10	BP	0.00638514062504809	0.295358866883522	0.00377573361929434	0.385170164337177
GO:0000112	nucleotide-excision repair factor 3 complex	One of several protein complexes involved in nucleotide-excision repair; possesses endodeoxynuclease and DNA helicase activities. In S. cerevisiae, it is composed of Rad2p and the core TFIIH-Ssl2p complex (core TFIIH is composed of Rad3p, Tfb1p, Tfb2p, Ssl1p, Tfb4p and Tfb5p. Note that Ssl2p is also called Rad25p).	7	CC	0.956477882149023	0.830709447172188	0.440748264579925	0.416469532042733
GO:0000117	regulation of transcription involved in G2/M transition of mitotic cell cycle	Any process that regulates transcription such that the target genes are transcribed as part of the G2/M transition of the mitotic cell cycle.	7	BP	0.166149465611686	0.869213517162455	0.184214933784657	0.826368365003872
GO:0000118	histone deacetylase complex	A protein complex that possesses histone deacetylase activity.	33	CC	0.111860137348804	0.178147263162657	0.00469370438568007	0.210891244577595
GO:0000122	negative regulation of transcription from RNA polymerase II promoter	Any process that stops, prevents, or reduces the frequency, rate or extent of transcription from an RNA polymerase II promoter.	138	BP	0.335082038584054	0.484714327317673	0.004005583451012	0.279867237295061
GO:0000123	histone acetyltransferase complex	A protein complex that possesses histone acetyltransferase activity.	45	CC	0.0102670565697475	0.910825392401738	0.118917173957842	0.939461659544624
GO:0000124	SAGA complex	A SAGA-type histone acetyltransferase complex that contains Spt8 (in budding yeast) or a homolog thereof; additional polypeptides include Spt group, consisting of Spt7, Spt3, and Spt20/Ada5, which interact with the TATA-binding protein (TBP); the Ada group, consisting of Ada1, Ada2, Ada3, Ada4/Gcn5, and Ada5/Spt20, which is functionally linked to the nucleosomal HAT activity; Tra1, an ATM/PI-3 ki…	19	CC	0.0449879927312357	0.93950121775535	0.150157442931494	0.772790572664418
GO:0000127	transcription factor TFIIIC complex	A heterotrimeric transcription factor complex that is involved in regulating transcription from RNA polymerase III (Pol III) promoters. TFIIIC contains three conserved subunits that associate with the proximal Pol III promoter element, and additional subunits that associate with sequence elements downstream of the promoter and are more diverged among species. It also functions as a boundary eleme…	6	CC	0.210328915133217	0.784709728850874	0.458390396672979	0.938302536286252
GO:0000128	flocculation	The reversible, non-sexual aggregation of single-celled organisms in suspension to form aggregates of many cells known as flocs.	9	BP	0.563424261003829	0.517635988385044	0.42382847046658	0.358092256985529
GO:0000131	incipient cellular bud site	The portion of the budding yeast plasma membrane where a daughter cell will emerge. The yeast marks this spot with bud-site selection proteins before bud emergence occurs. Actin is polarized to this spot just prior to and during bud emergence.	61	CC	3.6630429355617e-06	0.817567413265623	1.0198527900371e-05	0.614712298879411
GO:0000132	establishment of mitotic spindle orientation	A cell cycle process that sets the alignment of mitotic spindle relative to other cellular structures.	13	BP	0.0786440583234341	0.733577193165421	0.610242128435441	0.895193254780821
GO:0000133	polarisome	Protein complex that plays a role in determining cell polarity by directing the localized assembly of actin filaments at polarization sites; in Saccharomyces the polarisome includes Bni1p, Spa2p, Pea2p, and Bud6p.	6	CC	0.0552963238132138	0.537456740182415	0.209594612936589	0.925417269521791
GO:0000136	alpha-1,6-mannosyltransferase complex	A large, multiprotein complex with alpha-(1->6)-mannosyltransferase activity, located in the cis Golgi membrane; adds mannan to N-linked glycans on proteins.	6	CC	0.7626314001979	0.637772916326787	0.615171430668451	0.953277002982534
GO:0000137	Golgi cis cisterna	The Golgi cisterna closest to the endoplasmic reticulum; the first processing compartment through which proteins pass after export from the ER.	11	CC	0.734199293702413	0.689931193888506	0.644021667396605	0.687360129217747
GO:0000138	Golgi trans cisterna	The Golgi cisterna farthest from the endoplasmic reticulum; the final processing compartment through which proteins pass before exiting the Golgi apparatus; the compartment in which N-linked protein glycosylation is completed.	5	CC	0.552850944017879	0.772452350384732	0.669347030146401	0.724498697289887
GO:0000139	Golgi membrane	The lipid bilayer surrounding any of the compartments of the Golgi apparatus.	142	CC	0.933164922727637	0.999722165968568	0.0560246418179662	0.788570417370869
GO:0000142	cellular bud neck contractile ring	A contractile ring, i.e. a cytoskeletal structure composed of actin filaments and myosin, that forms beneath the plasma membrane at the mother-bud neck in mitotic cells that divide by budding in preparation for completing cytokinesis. An example of this structure is found in Saccharomyces cerevisiae.	12	CC	0.00855273907323398	0.23764342399092	0.148245915201521	0.612769110816619
GO:0000144	cellular bud neck septin ring	A ring-shaped structure that forms at the site of cytokinesis; composed of members of the conserved family of filament forming proteins called septins as well as septin-associated proteins. In S. cerevisiae, this structure forms at the time of bud emergence and the septins show a high rate of exchange.	9	CC	0.105165081343435	0.390899389674295	0.209180376735335	0.549915647688423
GO:0000145	exocyst	A protein complex peripherally associated with the plasma membrane that determines where vesicles dock and fuse. At least eight complex components are conserved between yeast and mammals.	8	CC	0.80832482835511	0.950574424093627	0.276651219290112	0.948990537208219
GO:0000146	microfilament motor activity	Catalysis of movement along a microfilament, coupled to the hydrolysis of a nucleoside triphosphate (usually ATP).	7	MF	0.00122518046155259	0.0418459005059288	0.0104089930294047	0.251142920991423
GO:0000147	actin cortical patch assembly	Assembly of an actin cortical patch, a discrete actin-containing structure found at the plasma membrane of fungal cells.	14	BP	0.0827454626322382	0.684557284418071	0.0693442813853454	0.330640084504806
GO:0000149	SNARE binding	Interacting selectively and non-covalently with a SNARE (soluble N-ethylmaleimide-sensitive factor attached protein receptor) protein.	9	MF	0.847228129227724	0.791119291243709	0.746733627554401	0.741594660973416
GO:0000151	ubiquitin ligase complex	A protein complex that includes a ubiquitin-protein ligase and other proteins that may confer substrate specificity on the complex.	69	CC	0.972739249201098	0.998473821474124	0.1828369533731	0.999550901013037
GO:0000154	rRNA modification	The covalent alteration of one or more nucleotides within an rRNA molecule to produce an rRNA molecule with a sequence that differs from that coded genetically.	21	BP	0.04721106988416	0.536305544765552	0.0923798623249414	0.320297732104489
GO:0000159	protein phosphatase type 2A complex	A protein complex that has protein serine/threonine phosphatase activity that is polycation-stimulated (PCS), being directly stimulated by protamine, polylysine, or histone H1; it constitutes a subclass of several enzymes activated by different histones and polylysine, and consists of catalytic, scaffolding, and regulatory subunits. The catalytic and scaffolding subunits form the core enzyme, and…	5	CC	0.211441039465538	0.439401732051595	0.540342567089726	0.74497054535598
GO:0000160	phosphorelay signal transduction system	A conserved series of molecular signals found in prokaryotes and eukaryotes; involves autophosphorylation of a histidine kinase and the transfer of the phosphate group to an aspartate that then acts as a phospho-donor to response regulator proteins.	6	BP	0.939133716412616	0.741867059208506	0.749389497784143	0.795472447386387
GO:0000161	MAPK cascade involved in osmosensory signaling pathway	A MAPK cascade involved in signal transduction in response to change in osmotic conditions.	6	BP	0.40235563913677	0.98952293085288	0.377585771006332	0.606019523761627
GO:0000162	tryptophan biosynthetic process	The chemical reactions and pathways resulting in the formation of tryptophan, the chiral amino acid 2-amino-3-(1H-indol-3-yl)propanoic acid; tryptophan is synthesized from chorismate via anthranilate.	5	BP	0.925652056517557	0.966144955347314	0.94764276545839	0.625426695456859
GO:0000164	protein phosphatase type 1 complex	A protein complex that possesses magnesium-dependent protein serine/threonine phosphatase (AMD phosphatase) activity, and consists of a catalytic subunit and one or more regulatory subunits that dictates the phosphatase's substrate specificity, function, and activity.	8	CC	0.701588515222021	0.00184761102734411	0.976888048242111	0.00136481053915616
GO:0000165	MAPK cascade	An intracellular protein kinase cascade containing at least a MAPK, a MAPKK and a MAP3K. The cascade can also contain two additional tiers: the upstream MAP4K and the downstream MAP Kinase-activated kinase (MAPKAPK). The kinases in each tier phosphorylate and activate the kinases in the downstream tier to transmit a signal within a cell.	31	BP	0.754169852878456	0.999580575879669	0.123990461702075	0.981208973876613
GO:0000171	ribonuclease MRP activity	Catalysis of the site-specific cleavage of RNA by a catalytic RNA-mediated mechanism; substrates include the A3 site in the ITS1 of pre-rRNA.	8	MF	0.592707040139218	0.70734018030412	0.453347296685708	0.415124452159826
GO:0000172	ribonuclease MRP complex	A ribonucleoprotein complex that contains an RNA molecule of the snoRNA family, and cleaves the rRNA precursor as part of rRNA transcript processing. It also has other roles: In S. cerevisiae it is involved in cell cycle-regulated degradation of daughter cell-specific mRNAs, while in mammalian cells it also enters the mitochondria and processes RNAs to create RNA primers for DNA replication.	10	CC	0.657673961848749	0.748951509295179	0.788196246882976	0.498946565929107
GO:0000173	inactivation of MAPK activity involved in osmosensory signaling pathway	Any process that terminates the activity of the active enzyme MAP kinase during osmolarity sensing.	5	BP	0.930705506648076	0.865601265763468	0.501396450970415	0.71584578024223
GO:0000175	3'-5'-exoribonuclease activity	Catalysis of the sequential cleavage of mononucleotides from a free 3' terminus of an RNA molecule.	10	MF	0.982912244998054	0.946158403795832	0.871418304778897	0.937818361801508
GO:0000176	nuclear exosome (RNase complex)	Complex of 3'-5' exoribonucleases found in the nucleus.	15	CC	0.370964713167689	0.791851485285809	0.0956362343663466	0.925064109310616
GO:0000177	cytoplasmic exosome (RNase complex)	Complex of 3'-5' exoribonucleases found in the cytoplasm.	13	CC	0.497730998542796	0.876221596392488	0.754090966088888	0.856759387388413
GO:0000178	exosome (RNase complex)	Complex of 3'-5' exoribonucleases.	18	CC	0.482788434195391	0.934358052501223	0.329301094778956	0.92124524580497
GO:0000182	rDNA binding	Interacting selectively and non-covalently with DNA sequences encoding ribosomal RNA.	13	MF	0.0965817254258194	0.829521395470518	0.369341295125359	0.970150893269555
GO:0000183	chromatin silencing at rDNA	Repression of transcription of ribosomal DNA by altering the structure of chromatin.	33	BP	0.00465745435371977	0.110534257197172	0.00320993832628014	0.132462563540939
GO:0000184	nuclear-transcribed mRNA catabolic process, nonsense-mediated decay	The nonsense-mediated decay pathway for nuclear-transcribed mRNAs degrades mRNAs in which an amino-acid codon has changed to a nonsense codon; this prevents the translation of such mRNAs into truncated, and potentially harmful, proteins.	31	BP	0.215776872428151	0.966104729897265	0.851715264258242	0.976122775469684
GO:0000188	inactivation of MAPK activity	Any process that terminates the activity of the active enzyme MAP kinase.	9	BP	0.533749003601647	0.966603903925062	0.953064716703621	0.915782592426609
GO:0000196	MAPK cascade involved in cell wall organization or biogenesis	A MAPK cascade that contributes to cell wall organization or biogenesis.	9	BP	0.490507775903567	0.997515451168771	0.734431997518747	0.935265883371193
GO:0000209	protein polyubiquitination	Addition of multiple ubiquitin groups to a protein, forming a ubiquitin chain.	24	BP	0.93204859311749	0.987381477995955	0.898552070365423	0.533674195345757
GO:0000217	DNA secondary structure binding	Interacting selectively and non-covalently with DNA containing secondary structure elements such as four-way junctions, bubbles, loops, Y-form DNA, or double-strand/single-strand junctions.	14	MF	0.120683828750141	0.748780103149736	0.11244499216223	0.951797913452474
GO:0000220	vacuolar proton-transporting V-type ATPase, V0 domain	The V0 domain of a proton-transporting V-type ATPase found in the vacuolar membrane.	6	CC	0.434132067605505	0.797044521045159	0.671419198682466	0.772865025501492
GO:0000221	vacuolar proton-transporting V-type ATPase, V1 domain	The V1 domain of a proton-transporting V-type ATPase found in the vacuolar membrane.	8	CC	0.0273514187772817	0.377558853298646	0.0233616648148203	0.886248551183811
GO:0000226	microtubule cytoskeleton organization	A process that is carried out at the cellular level which results in the assembly, arrangement of constituent parts, or disassembly of cytoskeletal structures comprising microtubules and their associated proteins.	111	BP	6.25030031309861e-05	0.83297157536254	0.0153875269829316	0.984506199177935
GO:0000235	astral microtubule	Any of the spindle microtubules that radiate in all directions from the spindle poles and are thought to contribute to the forces that separate the poles and position them in relation to the rest of the cell.	9	CC	0.0510823844407252	0.822285807024918	0.305496621655806	0.992822411682587
GO:0000243	commitment complex	A spliceosomal complex that is formed by association of the U1 snRNP with the 5' splice site of an unspliced intron in an RNA transcript.	11	CC	0.630572728031229	0.920748328097092	0.788757575139244	0.933412751301314
GO:0000244	spliceosomal tri-snRNP complex assembly	The formation of a tri-snRNP complex containing U4 and U6 (or U4atac and U6atac) snRNAs and U5 snRNAs and associated proteins. This includes reannealing of U4 and U6 (or U4atac and U6atac) snRNAs released from previous rounds of splicing to reform the U4/U6 snRNP (or U4atac/U6atac snRNP) as well as the subsequent association of the U5 snRNP with the U4/U6 snRNP (or U4atac/U6atac snRNP) to form a …	5	BP	0.517187915823294	0.910509163695658	0.892340206319259	0.992705137535676
GO:0000245	spliceosomal complex assembly	The aggregation, arrangement and bonding together of a spliceosomal complex, a ribonucleoprotein apparatus that catalyzes nuclear mRNA splicing via transesterification reactions.	22	BP	0.262346561446546	0.989909849939641	0.357122797864858	0.832153392979513
GO:0000256	allantoin catabolic process	The chemical reactions and pathways resulting in the breakdown of allantoin, (2,5-dioxo-4-imidazolidinyl)urea.	7	BP	0.361594101068756	0.0510491788910939	0.511712801608281	0.0118608845242394
GO:0000266	mitochondrial fission	The division of a mitochondrion within a cell to form two or more separate mitochondrial compartments.	7	BP	0.00909537057383769	0.0522613125672617	0.0108296414376168	0.046856020926915
GO:0000271	polysaccharide biosynthetic process	The chemical reactions and pathways resulting in the formation of a polysaccharide, a polymer of many (typically more than 10) monosaccharide residues linked glycosidically.	48	BP	0.164499514341402	0.430399257979112	0.540845421513619	0.650703486090834
GO:0000272	polysaccharide catabolic process	The chemical reactions and pathways resulting in the breakdown of a polysaccharide, a polymer of many (typically more than 10) monosaccharide residues linked glycosidically.	18	BP	0.0785569274281391	0.15840032309193	0.042783637009803	0.031354635522889
GO:0000275	mitochondrial proton-transporting ATP synthase complex, catalytic core F(1)	The catalytic sector of the mitochondrial hydrogen-transporting ATP synthase; it comprises the catalytic core and central stalk, and is peripherally associated with the mitochondrial inner membrane when the entire ATP synthase is assembled.	5	CC	0.00152222042340134	0.00694488291644002	0.00185952282028607	0.0657600837930092
GO:0000276	mitochondrial proton-transporting ATP synthase complex, coupling factor F(o)	All non-F1 subunits of the mitochondrial hydrogen-transporting ATP synthase, including integral and peripheral mitochondrial inner membrane proteins.	9	CC	0.000229627102953752	0.0290789781951052	1.72251011288951e-05	0.0164188082365945
GO:0000281	mitotic cytokinesis	A cell cycle process that results in the division of the cytoplasm of a cell after mitosis, resulting in the separation of the original cell into two daughter cells.	66	BP	0.000312448047369534	0.878744220052613	2.03590939824549e-05	0.385040431444572
GO:0000282	cellular bud site selection	The specification of the site where a daughter cell will form, in organisms that reproduce by budding. An example of this process is found in Saccharomyces cerevisiae.	43	BP	0.0064660872487523	0.925217764386247	0.000589116973155997	0.364273626775533
GO:0000287	magnesium ion binding	Interacting selectively and non-covalently with magnesium (Mg) ions.	55	MF	0.0808195831283063	2.09070892347495e-05	0.173753680282944	0.00634389665395129
GO:0000288	nuclear-transcribed mRNA catabolic process, deadenylation-dependent decay	A major pathway of degradation of nuclear-transcribed mRNAs that proceeds through a series of ordered steps that includes poly(A) tail shortening and that can regulate mRNA stability.	53	BP	0.428430055377128	0.993269595691081	0.722828467604919	0.979663475327127
GO:0000289	nuclear-transcribed mRNA poly(A) tail shortening	Shortening of the poly(A) tail of a nuclear-transcribed mRNA from full length to an oligo(A) length.	14	BP	0.501070940034202	0.997250971500663	0.901883054754794	0.997687358652753
GO:0000290	deadenylation-dependent decapping of nuclear-transcribed mRNA	Cleavage of the 5'-cap of a nuclear mRNA triggered by shortening of the poly(A) tail to below a minimum functional length.	11	BP	0.228506891063025	0.255534323433787	0.395620726934728	0.201146910305098
GO:0000291	nuclear-transcribed mRNA catabolic process, exonucleolytic	The chemical reactions and pathways resulting in the breakdown of the transcript body of a nuclear-transcribed mRNA that occurs when the ends are not protected by the 5'-cap or the 3'-poly(A) tail.	18	BP	0.602730380207153	0.90901509797237	0.499688323670706	0.88932749003911
GO:0000293	ferric-chelate reductase activity	Catalysis of the reaction: 2 Fe2+ + NAD+ = 2 Fe3+ + NADH + H(+).	9	MF	0.00074275785445913	0.0088467278643213	0.00118708259156031	0.00390013359494669
GO:0000295	adenine nucleotide transmembrane transporter activity	Catalysis of the transfer of adenine nucleotides (AMP, ADP, and ATP) from one side of the membrane to the other.	7	MF	0.822922028459133	0.230762059257444	0.959457463341153	0.224132917692647
GO:0000301	retrograde transport, vesicle recycling within Golgi	The retrograde movement of substances within the Golgi, mediated by COP I vesicles. Cis-Golgi vesicles are constantly moving forward through the Golgi stack by cisternal progression, eventually becoming trans-Golgi vesicles. They then selectively transport membrane and luminal proteins from the trans- to the medial-Golgi while leaving others behind in the trans-Golgi cisternae; similarly, they se…	7	BP	0.752275131328641	0.587720373798734	0.824923183891727	0.732507253456304
GO:0000302	response to reactive oxygen species	Any process that results in a change in state or activity of a cell or an organism (in terms of movement, secretion, enzyme production, gene expression, etc.) as a result of a reactive oxygen species stimulus. Reactive oxygen species include singlet oxygen, superoxide, and oxygen free radicals.	27	BP	0.175995782441153	0.351040841409328	0.939702318734652	0.501545735849518
GO:0000306	extrinsic component of vacuolar membrane	The component of a vacuolar membrane consisting of gene products and protein complexes that are loosely bound to one of its surfaces, but not integrated into the hydrophobic region.	9	CC	0.37785873304491	0.889926130599412	0.0496040348298206	0.322815743899274
GO:0000307	cyclin-dependent protein kinase holoenzyme complex	Cyclin-dependent protein kinases (CDKs) are enzyme complexes that contain a kinase catalytic subunit associated with a regulatory cyclin partner.	17	CC	0.158078022405812	0.225265210598011	0.0455166011645876	0.140780673113335
GO:0000320	re-entry into mitotic cell cycle	The resumption of the mitotic cell division cycle by cells that were in a quiescent or other non-dividing state.	10	BP	0.195673213465625	0.937938070710582	0.236780030807806	0.972166362661363
GO:0000321	re-entry into mitotic cell cycle after pheromone arrest	The resumption of the mitotic cell division cycle by pheromone-arrested cells that have not mated. An example of this process is found in Saccharomyces cerevisiae.	9	BP	0.281904431419631	0.947084652883875	0.30627570943116	0.968063643185662
GO:0000328	fungal-type vacuole lumen	The volume enclosed within the vacuolar membrane of a vacuole, the shape of which correlates with cell cycle phase. An example of this structure is found in Saccharomyces cerevisiae.	10	CC	0.991650702265857	0.017411838624334	0.601294681311147	0.230230363414243
GO:0000329	fungal-type vacuole membrane	The lipid bilayer surrounding a vacuole, the shape of which correlates with cell cycle phase. The membrane separates its contents from the cytoplasm of the cell. An example of this structure is found in Saccharomyces cerevisiae.	171	CC	0.0123054391218695	0.843546873030066	0.584453013246683	0.232607970782421
GO:0000346	transcription export complex	The transcription export (TREX) complex couples transcription elongation by RNA polymerase II to mRNA export. The complex associates with the polymerase and travels with it along the length of the transcribed gene. TREX is composed of the THO transcription elongation complex as well as other proteins that couple THO to mRNA export proteins. The TREX complex is known to be found in a wide range of…	7	CC	0.936011920155266	0.630673403090709	0.885614524766127	0.98229376351306
GO:0000349	generation of catalytic spliceosome for first transesterification step	Formation of a catalytic spliceosome complex ready to perform the first splicing reaction. This occurs by an ATP-dependent conformational change of the pre-catalytic spliceosome.	9	BP	0.163021799338107	0.329801844762017	0.156471427548491	0.740927628273526
GO:0000350	generation of catalytic spliceosome for second transesterification step	Conformational rearrangement of the spliceosomal complex containing the RNA products from the 1st step of splicing to form the catalytic site for the second step of splicing.	9	BP	0.379533525010269	0.956878579807297	0.160549269411271	0.936018111304157
GO:0000372	Group I intron splicing	The splicing of Group I introns. This occurs by a ribozymic mechanism where the intron sequence forms a distinct 3D structure, characteristic of Group I introns and involved in determining the locations of the splice sites (there do not appear to be consensus splice site sequences) as well as having a role in catalyzing the splicing reactions, though protein factors are also required in vivo. Spl…	8	BP	0.706620292241165	0.929464604132067	0.209111751021709	0.223133521116023
GO:0000384	first spliceosomal transesterification activity	Catalysis of the first transesterification reaction of spliceosomal mRNA splicing. The intron branch site adenosine is the nucleophile attacking the 5' splice site, resulting in cleavage at this position. In cis splicing, this is the step that forms a lariat structure of the intron RNA, while it is still joined to the 3' exon.	13	MF	0.254499841335332	0.963944662943141	0.364965206664358	0.966000709811159
GO:0000386	second spliceosomal transesterification activity	Catalysis of the second transesterification reaction of spliceosomal mRNA splicing. Ligation of the two exons occurs via a transesterification reaction where the free 3'-hydroxyl group of the 5' exon is the nucleophile attacking the 3' splice site. Non-expressed sequences are now detached from the exons. In cis splicing, the intron is in a lariat structure.	13	MF	0.612528479398158	0.994814759682969	0.278565665272552	0.985644366313846
GO:0000387	spliceosomal snRNP assembly	The aggregation, arrangement and bonding together of one or more snRNA and multiple protein components to form a ribonucleoprotein complex that is involved in formation of the spliceosome.	7	BP	0.556111167146474	0.974609580938085	0.73882958793303	0.989127540936919
GO:0000389	mRNA 3'-splice site recognition	Recognition of the intron 3'-splice site by components of the assembling U2- or U12-type spliceosome.	3	BP	0.818635353817763	0.941432905098499	0.622488237877673	0.986274084582039
GO:0000390	spliceosomal complex disassembly	Disassembly of a spliceosomal complex with the ATP-dependent release of the product RNAs, one of which is composed of the joined exons. In cis splicing, the other product is the excised sequence, often a single intron, in a lariat structure.	6	BP	0.955411714202587	0.460037544725503	0.855286544485106	0.597447567678183
GO:0000395	mRNA 5'-splice site recognition	Recognition of the intron 5'-splice site by components of the assembling spliceosome.	3	BP	0.714373580044275	0.947278759923639	0.655904548601018	0.303342590117348
GO:0000398	mRNA splicing, via spliceosome	The joining together of exons from one or more primary transcripts of messenger RNA (mRNA) and the excision of intron sequences, via a spliceosomal mechanism, so that mRNA consisting only of the joined exons is produced.	108	BP	0.115354516531525	0.991977794186323	0.332453305378937	0.995073677092409
GO:0000400	four-way junction DNA binding	Interacting selectively and non-covalently with DNA containing four-way junctions, also known as Holliday junctions, a structure where two DNA double strands are held together by reciprocal exchange of two of the four strands, one strand each from the two original helices.	6	MF	0.939535364327653	0.791945071066196	0.429695302538652	0.910000484811361
GO:0000404	heteroduplex DNA loop binding	Interacting selectively and non-covalently with DNA containing a loop. A loop occurs when DNA contains a large insertion or deletion that causes a region of unpaired single-stranded DNA to loop out, while the rest of the DNA is in a paired double-stranded configuration.	6	MF	0.222331822175965	0.913990986082156	0.48291825615802	0.96750715786562
GO:0000407	pre-autophagosomal structure	A punctate structure localized in the vicinity of the vacuole that is required for the formation of autophagosomes.	34	CC	0.126832010761144	0.688089781713522	0.05293370664372	0.807197965495612
GO:0000408	EKC/KEOPS complex	A protein complex involved in t6A tRNA modification; originally proposed to be involved in transcription as well as promoting telomere uncapping and telomere elongation. For example, in Saccharomyces cerevisiae the complex contains Bud32p, Kae1p, Gon7p, Cgi121p, and Pcc1p.	4	CC	0.73396403833643	0.80393136967423	0.515566091279584	0.510418823754988
GO:0000411	positive regulation of transcription by galactose	Any process involving galactose that activates or increases the rate of transcription.	8	BP	0.0735682686978116	0.741352262646257	0.50102179259142	0.901381669036694
GO:0000413	protein peptidyl-prolyl isomerization	The modification of a protein by cis-trans isomerization of a proline residue.	16	BP	0.972785431619984	0.828992713459683	0.837874686273896	0.891819650759125
GO:0000414	regulation of histone H3-K36 methylation	Any process that modulates the frequency, rate or extent of the covalent addition of a methyl group to the lysine at position 36 of histone H3.	5	BP	0.962840664395031	0.912548337132311	0.597907849027276	0.732747177869689
GO:0000422	mitochondrion degradation	The autophagic process in which mitochondria are delivered to the vacuole and degraded in response to changing cellular conditions.	30	BP	0.718395084792622	0.685697376599286	0.726955427191012	0.854442881009324
GO:0000429	carbon catabolite regulation of transcription from RNA polymerase II promoter	A transcription regulation process in which the presence of one carbon source leads to the modulation of the frequency, rate, or extent of transcription, from an RNA polymerase II promoter, of specific genes involved in the metabolism of other carbon sources.	34	BP	0.581826616454459	0.177726117265765	0.456115366253036	0.376770028420843
GO:0000430	regulation of transcription from RNA polymerase II promoter by glucose	Any process involving glucose that modulates the frequency, rate or extent of transcription from an RNA polymerase II promoter.	12	BP	0.00251581708750619	0.229277787930697	0.161021596368022	0.475115645737698
GO:0000433	negative regulation of transcription from RNA polymerase II promoter by glucose	Any process involving glucose that stops, prevents or reduces the rate of transcription from an RNA polymerase II promoter.	10	BP	0.00489043069764817	0.187082504856603	0.0863987080542733	0.395905651618677
GO:0000436	carbon catabolite activation of transcription from RNA polymerase II promoter	Any process involving carbon catabolites that activates or increases the frequency, rate or extent of transcription from an RNA polymerase II promoter.	22	BP	0.234343195169971	0.524710787915338	0.0706692067945456	0.365884428785976
GO:0000439	core TFIIH complex	The 7 subunit core of TFIIH that is a part of either the general transcription factor holo-TFIIH or the nucleotide-excision repair factor 3 complex. In S. cerevisiae/humans the complex is composed of: Ssl2/XPB, Tfb1/p62, Tfb2/p52, Ssl1/p44, Tfb4/p34, Tfb5/p8 and Rad3/XPD.	7	CC	0.637760781314075	0.934293758539286	0.821467364930132	0.506759676295375
GO:0000444	MIS12/MIND type complex	A multiprotein kinetochore subcomplex that binds to centromeric chromatin and forms part of the inner kinetochore. It helps to recruit outer kinetochore subunits that will bind to microtubules. In humans, it consists of MIS12, DSN1, NSL1 and PMF1.	5	CC	0.0207983785032445	0.185058571697149	0.262151787329581	0.892141975123968
GO:0000447	endonucleolytic cleavage in ITS1 to separate SSU-rRNA from 5.8S rRNA and LSU-rRNA from tricistronic rRNA transcript (SSU-rRNA, 5.8S rRNA, LSU-rRNA)	Endonucleolytic cleavage between the SSU-rRNA and the 5.8S rRNA of an rRNA molecule originally produced as a tricistronic rRNA transcript that contained the Small SubUnit (SSU) rRNA, the 5.8S rRNA, and the Large SubUnit (LSU) rRNA, in that order, from 5' to 3' along the primary transcript.	43	BP	0.00053387072263578	0.924007774110922	2.6025785811482e-05	0.679621070840462
GO:0000460	maturation of 5.8S rRNA	Any process involved in the maturation of a precursor 5.8S ribosomal RNA (rRNA) molecule into a mature 5.8S rRNA molecule.	83	BP	5.70902801348719e-05	0.968118466860388	6.14663992874629e-07	0.943258147920365
GO:0000462	maturation of SSU-rRNA from tricistronic rRNA transcript (SSU-rRNA, 5.8S rRNA, LSU-rRNA)	Any process involved in the maturation of a precursor Small SubUnit (SSU) ribosomal RNA (rRNA) molecule into a mature SSU-rRNA molecule from the pre-rRNA molecule originally produced as a tricistronic rRNA transcript that contains the Small Subunit (SSU) rRNA, 5.8S rRNA, and the Large Subunit (LSU) in that order from 5' to 3' along the primary transcript.	98	BP	3.58951902923219e-09	0.792727107539174	6.92993646009745e-11	0.726909656678807
GO:0000463	maturation of LSU-rRNA from tricistronic rRNA transcript (SSU-rRNA, 5.8S rRNA, LSU-rRNA)	Any process involved in the maturation of a precursor Large SubUnit (LSU) ribosomal RNA (rRNA) molecule into a mature LSU-rRNA molecule from the pre-rRNA molecule originally produced as a tricistronic rRNA transcript that contains the Small Subunit (SSU) rRNA, 5.8S rRNA, and Large Subunit (LSU) in that order from 5' to 3' along the primary transcript.	36	BP	0.0110136098260379	0.988004833250298	0.000994320998761124	0.956951385054587
GO:0000466	maturation of 5.8S rRNA from tricistronic rRNA transcript (SSU-rRNA, 5.8S rRNA, LSU-rRNA)	Any process involved in the maturation of an rRNA molecule originally produced as part of a tricistronic rRNA transcript that contained the Small SubUnit (SSU) rRNA, the 5.8S rRNA, and the Large SubUnit (LSU) rRNA, in that order, from 5' to 3' along the primary transcript.	83	BP	5.70902801348719e-05	0.968118466860388	6.14663992874629e-07	0.943258147920365
GO:0000467	exonucleolytic trimming to generate mature 3'-end of 5.8S rRNA from tricistronic rRNA transcript (SSU-rRNA, 5.8S rRNA, LSU-rRNA)	Exonucleolytic digestion of a pre-rRNA molecule to generate the mature 3'-end of a 5.8S rRNA molecule derived from an originally tricistronic pre-rRNA transcript that contained the Small Subunit (SSU) rRNA, the 5.8S rRNA, and the Large Subunit (LSU) rRNA in that order from 5' to 3' along the primary transcript.	18	BP	0.311330647944569	0.742117199462478	0.213887380540107	0.904367946463201
GO:0000469	cleavage involved in rRNA processing	Any phosphodiester bond hydrolysis involved in the conversion of a primary ribosomal RNA (rRNA) transcript into a mature rRNA molecule.	69	BP	0.000180780168041912	0.967010311717606	1.88984943253702e-06	0.831911243911671
GO:0000470	maturation of LSU-rRNA	Any process involved in the maturation of a precursor Large SubUnit (LSU) ribosomal RNA (rRNA) molecule into a mature LSU-rRNA molecule.	42	BP	0.00293904690399232	0.906593893727967	0.000786289848921613	0.874884689633904
GO:0000472	endonucleolytic cleavage to generate mature 5'-end of SSU-rRNA from (SSU-rRNA, 5.8S rRNA, LSU-rRNA)	Endonucleolytic cleavage between the 5'-External Transcribed Spacer (5'-ETS) and the 5' end of the SSU-rRNA of a tricistronic rRNA transcript that contains the Small Subunit (SSU) rRNA, the 5.8S rRNA, and the Large Subunit (LSU) rRNA in that order from 5' to 3' along the primary transcript, to produce the mature end of the SSU-rRNA.	31	BP	0.0085891626001911	0.993955971418979	0.000776246974423779	0.780119570161564
GO:0000479	endonucleolytic cleavage of tricistronic rRNA transcript (SSU-rRNA, 5.8S rRNA, LSU-rRNA)	Endonucleolytic cleavage of a pre-rRNA molecule originally produced as a tricistronic rRNA transcript that contains the Small SubUnit (SSU) rRNA, the 5.8S rRNA, and the Large SubUnit (LSU) rRNA, in that order, from 5' to 3' along the primary transcript. Primary ribosomal RNA transcripts with three genes, in this order, are produced in the nuclei of many eukaryotic species, including S. cerevisiae.	47	BP	0.000298191315879793	0.922718840710354	6.54234238994822e-06	0.612493674131739
GO:0000480	endonucleolytic cleavage in 5'-ETS of tricistronic rRNA transcript (SSU-rRNA, 5.8S rRNA, LSU-rRNA)	Endonucleolytic cleavage within the 5'-External Transcribed Spacer (ETS) of a tricistronic rRNA transcript that contains the Small Subunit (SSU) rRNA, the 5.8S rRNA, and the Large Subunit (LSU) rRNA in that order from 5' to 3' along the primary transcript. Endonucleolytic cleavage within the 5'-ETS of the pre-RNA is conserved as one of the early steps of rRNA processing in all eukaryotes, but the…	30	BP	0.00787490149535361	0.990676136549396	0.000672799022531702	0.698588536162365
GO:0000492	box C/D snoRNP assembly	The aggregation, arrangement and bonding together of proteins and a box C/D snoRNA to form a box C/D small nucleolar ribonucleoprotein (snoRNP) complex.	8	BP	0.747320273112308	0.812325919721703	0.866560142557811	0.840756559135274
GO:0000500	RNA polymerase I upstream activating factor complex	A complex required for the transcription of rDNA by RNA polymerase I. In yeast the complex consists of Rrrn5p, Rrn9p, Rrn10p, histones H3 and H4, and Uaf30p.	5	CC	0.916431896751165	0.969262559996383	0.428029055626121	0.942980805789853
GO:0000501	flocculation via cell wall protein-carbohydrate interaction	The reversible, non-sexual aggregation of cells mediated by the binding of proteins in the cell wall of one cell to carbohydrates in the cell wall of another cell. An example of this process is found in Saccharomyces cerevisiae, in which it is pH- and calcium-dependent.	6	BP	0.31817432805852	0.364121494507487	0.247688292034396	0.164406385472917
GO:0000502	proteasome complex	A large multisubunit complex which catalyzes protein degradation, found in eukaryotes, archaea and some bacteria. In eukaryotes, this complex consists of the barrel shaped proteasome core complex and one or two associated proteins or complexes that act in regulating entry into or exit from the core.	48	CC	0.000328331521710262	0.999948960611052	0.0100342634038927	0.997822186504369
GO:0000506	glycosylphosphatidylinositol-N-acetylglucosaminyltransferase (GPI-GnT) complex	An enzyme complex that catalyzes the transfer of GlcNAc from UDP-GlcNAc to an acceptor phosphatidylinositol, the first step in the production of GPI anchors for cell surface proteins. The complex contains PIG-A, PIG-C, PIG-H, PIG-Q, PIG-P, and DPM2 in human, and Eri1p, Gpi1p, Gpi2p, Gpi15p, Gpi19p, and Spt14p in budding yeast.	4	CC	0.272708222957385	0.696872653868639	0.0379150439480657	0.14674830712202
GO:0000706	meiotic DNA double-strand break processing	The cell cycle process in which the 5' to 3' exonucleolytic resection of the DNA at the site of the break to form a 3' single-strand DNA overhang occurs. This takes place during meiosis.	7	BP	0.0220279200560472	0.489045515245029	0.0355350801466662	0.657576285068715
GO:0000710	meiotic mismatch repair	A system for the identification and correction of base-base mismatches, small insertion-deletion loops, and regions of heterology that are present in duplex DNA formed with strands from two recombining molecules. Correction of the mismatch can result in non-Mendelian segregation of alleles following meiosis.	12	BP	0.500488503585811	0.990175342922043	0.201605821085491	0.930378400442832
GO:0000712	resolution of meiotic recombination intermediates	The cleavage and rejoining of intermediates, such as Holliday junctions, formed during meiotic recombination to produce two intact molecules in which genetic material has been exchanged.	5	BP	0.0318505299492301	0.180589698804906	0.19305536433357	0.782504530613423
GO:0000722	telomere maintenance via recombination	Any recombinational process that contributes to the maintenance of proper telomeric length.	31	BP	0.218680280371481	0.980993268804495	0.170043132764966	0.330925881855143
GO:0000723	telomere maintenance	Any process that contributes to the maintenance of proper telomeric length and structure by affecting and monitoring the activity of telomeric proteins and the length of telomeric DNA. These processes includes those that shorten and lengthen the telomeric DNA sequences.	74	BP	0.320728349596781	0.99344088619993	0.159840338383877	0.619514390897806
GO:0000724	double-strand break repair via homologous recombination	The error-free repair of a double-strand break in DNA in which the broken DNA molecule is repaired using homologous sequences. A strand in the broken DNA searches for a homologous region in an intact chromosome to serve as the template for DNA synthesis. The restoration of two intact DNA molecules results in the exchange, reciprocal or nonreciprocal, of genetic material between the intact DNA mol…	57	BP	0.0443380731459208	0.87603744091959	0.0244301870690327	0.866480380998482
GO:0000725	recombinational repair	A DNA repair process that involves the exchange, reciprocal or nonreciprocal, of genetic material between the broken DNA molecule and a homologous region of DNA.	65	BP	0.0203426300634417	0.867172943015966	0.0166000606519582	0.926305853206841
GO:0000727	double-strand break repair via break-induced replication	The error-free repair of a double-strand break in DNA in which the centromere-proximal end of a broken chromosome searches for a homologous region in an intact chromosome. DNA synthesis initiates from the 3' end of the invading DNA strand, using the intact chromosome as the template, and progresses to the end of the chromosome.	26	BP	0.0430063140445615	0.880923598071298	0.022465867992962	0.681061163300726
GO:0000729	DNA double-strand break processing	The 5' to 3' exonucleolytic resection of the DNA at the site of the break to form a 3' single-strand DNA overhang.	9	BP	0.00709079085302042	0.387579079422429	0.0131991616896272	0.561805170034479
GO:0000730	DNA recombinase assembly	The aggregation, arrangement and bonding together of strand exchange proteins (recombinases) into higher order oligomers on single-stranded DNA.	7	BP	0.203196751357446	0.717931544254875	0.0600209326560303	0.82934928940279
GO:0000733	DNA strand renaturation	The identification and annealing of complementary base pairs in single-strand DNA.	9	BP	0.0666390631212913	0.821641116018865	0.0544597549400207	0.787188670470823
GO:0000735	removal of nonhomologous ends	The removal of nonhomologous sequences at the broken 3' single-strand DNA end before DNA repair synthesis can occur.	6	BP	0.242868665495974	0.940305000899424	0.33484962930147	0.957067872289959
GO:0000737	DNA catabolic process, endonucleolytic	The chemical reactions and pathways resulting in the breakdown of DNA, involving the hydrolysis of internal 3',5'-phosphodiester bonds in one or two strands of deoxyribonucleotides.	14	BP	0.053675245767484	0.418149749595593	0.203865200253199	0.413699114974848
GO:0000741	karyogamy	The creation of a single nucleus from multiple nuclei as a result of fusing the lipid bilayers that surround each nuclei.	22	BP	0.10273110158173	0.637586292819779	0.204541864992877	0.899994943277581
GO:0000742	karyogamy involved in conjugation with cellular fusion	During sexual reproduction, the creation of a single nucleus from multiple nuclei as a result of fusing the lipid bilayers that surround each nuclei. This occurs after cytogamy.	15	BP	0.14896976129443	0.414829521389732	0.416571932430992	0.735259965161756
GO:0000743	nuclear migration involved in conjugation with cellular fusion	The microtubule-based movement of nuclei towards one another as a prelude to karyogamy in organisms undergoing conjugation with cellular fusion.	5	BP	0.0135196563889757	0.0826741508794141	0.0311733580698179	0.198024940944919
GO:0000746	conjugation	The union or introduction of genetic information from compatible mating types that results in a genetically different individual. Conjugation requires direct cellular contact between the organisms.	124	BP	0.16714374594333	0.668327825722939	0.210887943717702	0.793125579093723
GO:0000747	conjugation with cellular fusion	A conjugation process that results in the union of cellular and genetic information from compatible mating types. An example of this process is found in Saccharomyces cerevisiae.	123	BP	0.212721882858457	0.707135816096223	0.25343332149653	0.806158466671927
GO:0000749	response to pheromone involved in conjugation with cellular fusion	Any process that results in a change in state or activity of a cell or an organism (in terms of movement, secretion, enzyme production, gene expression, etc.) as a result of a pheromone stimulus that contributes to the process of conjugation with cellular fusion. An example of this process is found in Saccharomyces cerevisiae.	82	BP	0.796685681160859	0.894896101462785	0.960548509941363	0.878003380974016
GO:0000750	pheromone-dependent signal transduction involved in conjugation with cellular fusion	A signal transduction process resulting in the relay, amplification or dampening of a signal generated in response to pheromone exposure in organisms that undergo conjugation with cellular fusion. An example of this process is found in Saccharomyces cerevisiae.	32	BP	0.578842535732838	0.405892239038594	0.80516354526426	0.140175558512723
GO:0000753	cell morphogenesis involved in conjugation with cellular fusion	The change in form (cell shape and size) that occurs during sexual reproduction in order to facilitate direct contact between the compatible mating types in organisms that undergo conjugation cellular fusion.	15	BP	0.865071348153776	0.823891567276096	0.590544658452693	0.77636562159935
GO:0000754	adaptation of signaling pathway by response to pheromone involved in conjugation with cellular fusion	In organisms that undergo conjugation with cellular fusion, the process resulting in desensitization following exposure to pheromone stimulus that act to down-regulate further stimulation or block initial conjugation responses. An example of this is the adaptation to pheromone during conjugation with cellular fusion in Saccharomyces cerevisiae.	25	BP	0.674582002706561	0.987809882807488	0.846914945728562	0.997211971090473
GO:0000755	cytogamy	During conjugation with cellular fusion, the process resulting in creating a single cell from complementary mating types. The localized remodeling and dissolution of external protective structures allow the fusion of the plasma membranes and cytoplasmic mixing. An example of this process is found in Saccharomyces cerevisiae.	13	BP	0.65332039112206	0.409769575457171	0.646034222263992	0.789702353078552
GO:0000767	cell morphogenesis involved in conjugation	The change in form (cell shape and size) that occurs during sexual reproduction in order to facilitate direct contact between the compatible mating types.	16	BP	0.581511634849945	0.72715989722631	0.40419377265644	0.731411435967255
GO:0000772	mating pheromone activity	The activity of binding to and activating specific cell surface receptors, thereby inducing a behavioral or physiological response(s) from a responding organism or cell that leads to the transfer or union of genetic material between organisms or cells. The mating pheromone can either be retained on the cell surface or secreted.	6	MF	0.6445779381444	0.0231569809686549	0.109430910577316	0.103519588429638
GO:0000774	adenyl-nucleotide exchange factor activity	Stimulates the hydrolysis and exchange of adenyl nucleotides by other proteins.	7	MF	0.0239831654910575	0.236489096703647	0.0265297965905777	0.371091839016866
GO:0000775	chromosome, centromeric region	The region of a chromosome that includes the centromeric DNA and associated proteins. In monocentric chromosomes, this region corresponds to a single area of the chromosome, whereas in holocentric chromosomes, it is evenly distributed along the chromosome.	89	CC	0.00208856945467341	0.926144039489928	0.0463748146968542	0.913278619383698
GO:0000776	kinetochore	A multisubunit complex that is located at the centromeric region of DNA and provides an attachment point for the spindle microtubules.	66	CC	0.00247097270400331	0.881800635905306	0.252775655618247	0.92788214344671
GO:0000777	condensed chromosome kinetochore	A multisubunit complex that is located at the centromeric region of a condensed chromosome and provides an attachment point for the spindle microtubules.	60	CC	0.00549497306820803	0.900075758685239	0.449243401349191	0.962783952897223
GO:0000778	condensed nuclear chromosome kinetochore	A multisubunit complex that is located at the centromeric region of a condensed chromosome in the nucleus and provides an attachment point for the spindle microtubules.	49	CC	0.00461495064906425	0.88716061597035	0.281774715705392	0.97613794375768
GO:0000780	condensed nuclear chromosome, centromeric region	The region of a condensed chromosome in the nucleus that includes the centromere and associated proteins, including the kinetochore. In monocentric chromosomes, this region corresponds to a single area of the chromosome, whereas in holocentric chromosomes, it is evenly distributed along the chromosome.	55	CC	0.0156577663926618	0.919133100901675	0.426423507622039	0.990227817980969
GO:0000781	chromosome, telomeric region	The terminal region of a linear chromosome that includes the telomeric DNA repeats and associated proteins.	57	CC	0.373161874067792	0.964856112880987	0.669710446167975	0.939239741678086
GO:0000784	nuclear chromosome, telomeric region	The terminal region of a linear chromosome in the nucleus that includes the telomeric DNA repeats and associated proteins.	27	CC	0.458764899226422	0.599651346169926	0.621319567878422	0.519041034300627
GO:0000785	chromatin	The ordered and organized complex of DNA, protein, and sometimes RNA, that forms the chromosome.	158	CC	0.0769213463547543	0.994986064910369	0.0891568071098074	0.774677167305892
GO:0000786	nucleosome	A complex comprised of DNA wound around a multisubunit core and associated proteins, which forms the primary packing unit of DNA into higher order structures.	12	CC	0.0015555054526732	0.296956927436207	0.000441451317726885	0.153990724719591
GO:0000788	nuclear nucleosome	A complex comprised of DNA wound around a multisubunit core and associated proteins, which forms the primary packing unit of DNA in the nucleus into higher order structures.	9	CC	0.00149005642999152	0.189152449210369	0.000349515932972209	0.155981724157837
GO:0000790	nuclear chromatin	The ordered and organized complex of DNA, protein, and sometimes RNA, that forms the chromosome in the nucleus.	131	CC	0.0581925050022078	0.983373460846827	0.0624555140968564	0.783494246182586
GO:0000794	condensed nuclear chromosome	A highly compacted molecule of DNA and associated proteins resulting in a cytologically distinct structure that remains in the nucleus.	101	CC	0.0381972292187763	0.810656389513836	0.593943551238575	0.984480246433489
GO:0000795	synaptonemal complex	A proteinaceous scaffold found between homologous chromosomes during meiosis.	11	CC	0.783880425155664	0.868544563333419	0.353122654785979	0.919724696112265
GO:0000796	condensin complex	A multisubunit protein complex that plays a central role in chromosome condensation.	6	CC	0.0331015164983985	0.179455938790676	0.285116642482582	0.733394647967826
GO:0000798	nuclear cohesin complex	A cohesin complex required for cohesion between sister chromatids that remain in the nucleus.	6	CC	0.041327515939623	0.301225180886064	0.0266108388407958	0.374694748892072
GO:0000799	nuclear condensin complex	A multisubunit protein complex that plays a central role in the condensation of chromosomes that remain in the nucleus.	6	CC	0.0331015164983985	0.179455938790676	0.285116642482582	0.733394647967826
GO:0000808	origin recognition complex	A multisubunit complex that is located at the replication origins of a chromosome.	6	CC	0.973318625918075	0.966560245274172	0.568265507970143	0.856129424670825
GO:0000812	Swr1 complex	A multisubunit protein complex that is involved in chromatin remodeling. It is required for the incorporation of the histone variant H2AZ into chromatin. In S. cerevisiae, the complex contains Swr1p, a Swi2/Snf2-related ATPase, and 12 additional subunits.	14	CC	0.208853151369017	0.994090485040744	0.289700905375519	0.809676880962561
GO:0000818	nuclear MIS12/MIND complex	A multiprotein kinetochore subcomplex that binds to centromeric chromatin and forms part of the inner kinetochore of a chromosome in the nucleus. It helps to recruit outer kinetochore subunits that will bind to microtubules. Nuclear localization arises in some organisms because the nuclear envelope is not broken down during mitosis. In S. cerevisiae, it consists of at least four proteins: Mtw1p, …	5	CC	0.0207983785032445	0.185058571697149	0.262151787329581	0.892141975123968
GO:0000819	sister chromatid segregation	The cell cycle process in which sister chromatids are organized and then physically separated and apportioned to two or more sets.	106	BP	0.000481784554617541	0.822947875644233	0.00319883391481581	0.994411095479444
GO:0000837	Doa10p ubiquitin ligase complex	A multiprotein complex that recognizes and ubiquitinates membrane proteins with misfolded cytosolic domains during ER-associated protein degradation (ERAD). In S. cerevisiae, this complex contains the ubiquitin ligase Ssm4p/Doa10p.	8	CC	0.644317331513662	0.942625534659801	0.752792415521668	0.997177587504702
GO:0000839	Hrd1p ubiquitin ligase ERAD-L complex	A multiprotein complex that recognizes and ubiquitinates proteins with misfolded luminal domains during ER-associated protein degradation (ERAD). In S. cerevisiae, this complex contains the ubiquitin ligase Hrd1p.	12	CC	0.633674953886499	0.972030543392145	0.623407835451828	0.993557284164754
GO:0000902	cell morphogenesis	The developmental process in which the size or shape of a cell is generated and organized.	38	BP	0.0137959712189847	0.397944444089815	0.00706654619509199	0.616150944992325
GO:0000910	cytokinesis	The division of the cytoplasm and the plasma membrane of a cell and its partitioning into two daughter cells.	84	BP	4.90622704055257e-06	0.786668147114975	1.02280222325859e-05	0.388250878996128
GO:0000915	actomyosin contractile ring assembly	The process of assembly of a ring composed of actin, myosin, and associated proteins that will function in cytokinesis.	5	BP	0.211239006297163	0.767076184685965	0.943020841406422	0.645782059784043
GO:0000917	barrier septum assembly	The assembly and arrangement of a septum that spans the plasma membrane interface between progeny cells following cytokinesis. The progeny cells that form a barrier septum are not able to exchange intracellular material.	12	BP	0.015892383468174	0.0986137212863356	0.0213910336876811	0.119815549973939
GO:0000920	cell separation after cytokinesis	The process of physically separating progeny cells after cytokinesis; this may involve enzymatic digestion of septum or cell wall components.	20	BP	0.588750628898047	0.581788805406134	0.686507310856988	0.0775466437709605
GO:0000921	septin ring assembly	The aggregation, arrangement and bonding together of septins and associated proteins to form an organized structure resembling a ring at the cell cortex.	16	BP	0.0656821733555232	0.392011367628521	0.08969486727916	0.379055062434
GO:0000922	spindle pole	Either of the ends of a spindle, where spindle microtubules are organized; usually contains a microtubule organizing center and accessory molecules, spindle microtubules and astral microtubules.	82	CC	5.34846610818821e-06	0.635709287231764	0.00580602257711351	0.997397093573496
GO:0000932	cytoplasmic mRNA processing body	A focus in the cytoplasm where mRNAs may become inactivated by decapping or some other mechanism. mRNA processing and binding proteins are localized to these foci.	42	CC	0.17688440691692	0.896485518630749	0.256194361839283	0.530841940172145
GO:0000942	condensed nuclear chromosome outer kinetochore	The region of a condensed nuclear chromosome kinetochore most external to centromeric DNA; this outer region mediates kinetochore-microtubule interactions.	11	CC	0.743207982004615	0.618055344010855	0.0827691022775828	0.791009176279397
GO:0000947	amino acid catabolic process to alcohol via Ehrlich pathway	The chemical reactions and pathways involving the catabolism of amino acids to produce alcohols with one carbon less than the starting amino acid. In S. cerevisiae, this is known to occur for leucine, isoleucine, valine, methionine, phenylalanine, tyrosine, or tryptophan. Often referred to as the Ehrlich pathway, these reactions generally occur during fermentation to produce a variety of alcohols…	10	BP	0.817693907344091	0.0182097696385788	0.237478368970939	0.113276958491218
GO:0000955	amino acid catabolic process via Ehrlich pathway	The chemical reactions and pathways involving the catabolism of amino acids to produce alcohols or carboxylic acids containing one carbon less than the starting amino acid. In S. cerevisiae, this is known to occur for leucine, isoleucine, valine, methionine, phenylalanine, tyrosine, or tryptophan. Often referred to as the Ehrlich pathway, these reactions generally occur during fermentation to pro…	11	BP	0.731110915629044	0.0455065727904422	0.358954713236425	0.151021186756342
GO:0000956	nuclear-transcribed mRNA catabolic process	The chemical reactions and pathways resulting in the breakdown of nuclear-transcribed mRNAs in eukaryotic cells.	100	BP	0.571235398679218	0.999803063398679	0.964164507816821	0.996889936716237
GO:0000963	mitochondrial RNA processing	The conversion of a primary RNA molecule transcribed from a mitochondrial genome into one or more mature RNA molecules; occurs in the mitochondrion.	8	BP	0.509966691473803	0.643597104260481	0.0881330714622418	0.380886783399231
GO:0000972	transcription-dependent tethering of RNA polymerase II gene DNA at nuclear periphery	The chromosome organization process in which the DNA sequence containing a gene transcribed by RNA polymerase II is maintained in a specific location at the nuclear periphery. In S. cerevisiae, this process involves cis-acting DNA sequences such as the TATA box and upstream activating sequence (UAS) elements, trans-acting transcriptional activators, and also the 3'-UTR of the transcript.	18	BP	0.22567332045653	0.912104158019644	0.893399439107285	0.994038519302624
GO:0000973	posttranscriptional tethering of RNA polymerase II gene DNA at nuclear periphery	The chromosome organization process in which the DNA sequence containing a gene transcribed by RNA polymerase II is maintained in a specific location at the nuclear periphery even after transcription has been repressed.	15	BP	0.233821020202061	0.929395090054573	0.778490821380262	0.982346247901497
GO:0000974	Prp19 complex	A protein complex consisting of Prp19 and associated proteins that is involved in the transition from the precatalytic spliceosome to the activated form that catalyzes step 1 of splicing, and which remains associated with the spliceosome through the second catalytic step. It is widely conserved, found in both yeast and mammals, though the exact composition varies. In S. cerevisiae, it contains Pr…	10	CC	0.599525929307115	0.977127487243124	0.926364370095208	0.980062844319275
GO:0000977	RNA polymerase II regulatory region sequence-specific DNA binding	Interacting selectively and non-covalently with a specific sequence of DNA that is part of a regulatory region that controls the transcription of a gene or cistron by RNA polymerase II.	61	MF	0.285971300623009	0.522285269443119	0.00602815140429276	0.300079339421979
GO:0000978	RNA polymerase II core promoter proximal region sequence-specific DNA binding	Interacting selectively and non-covalently with a sequence of DNA that is in cis with and relatively close to a core promoter for RNA polymerase II.	55	MF	0.676627044182159	0.565169762722223	0.0126310620825581	0.354472310247379
GO:0000981	sequence-specific DNA binding RNA polymerase II transcription factor activity	Interacting selectively and non-covalently with a specific DNA sequence in order to modulate transcription by RNA polymerase II. The transcription factor may or may not also interact selectively with a protein or macromolecular complex.	143	MF	0.0829872178299364	0.912168010257972	2.56800294688461e-05	0.848167881733789
GO:0000982	RNA polymerase II core promoter proximal region sequence-specific DNA binding transcription factor activity	Interacting selectively and non-covalently with a sequence of DNA that is in cis with and relatively close to a core promoter for RNA polymerase II (RNAP II) in order to modulate transcription by RNAP II.	70	MF	0.348975594908393	0.62219517663039	0.00377468926689995	0.49037858597851
GO:0000983	RNA polymerase II core promoter sequence-specific DNA binding transcription factor activity	Interacting selectively and non-covalently with a specific DNA sequence in an RNA polymerase II (Pol II) core promoter, the region composed of the transcription start site and binding sites for transcription factors of the Pol II basal transcription machinery, in order to modulate transcription by Pol II. The transcription factor may or may not also interact selectively with a protein or macromol…	17	MF	0.0492900820477333	0.956863044019268	0.314287372892122	0.921226010259982
GO:0000987	core promoter proximal region sequence-specific DNA binding	Interacting selectively and non-covalently with a sequence of DNA that is in cis with and relatively close to the core promoter. The transcribed region might be described as a gene, cistron, or operon.	68	MF	0.395060341207352	0.613784829401825	0.00965566930399597	0.381636331642371
GO:0000989	transcription factor binding transcription factor activity	Interacting selectively and non-covalently with a specific transcription factor, which may be a single protein or a complex, in order to modulate transcription. A protein binding transcription factor may or may not also interact with the template nucleic acid (either DNA or RNA) as well.	115	MF	3.34130738645478e-05	0.986378566896005	1.81689851173738e-05	0.763344469390912
GO:0000990	core RNA polymerase binding transcription factor activity	Interacting selectively and non-covalently with an RNA polymerase in order to modulate transcription. A protein binding transcription factor may or may not also interact with the template nucleic acid (either DNA or RNA) as well.	27	MF	0.438986605654809	0.925164367358787	0.798118500815483	0.759890753161601
GO:0000991	core RNA polymerase II binding transcription factor activity	Interacting selectively and non-covalently with an RNA polymerase II (Pol II) complex, typically composed of twelve subunits, in order to modulate transcription. A protein binding transcription factor may or may not also interact with the template nucleic acid (either DNA or RNA) as well.	12	MF	0.272574833699185	0.953648832393074	0.715020240856117	0.839740748747476
GO:0000993	RNA polymerase II core binding	Interacting selectively and non-covalently with RNA polymerase II core enzyme, a multisubunit eukaryotic nuclear RNA polymerase typically composed of twelve subunits.	14	MF	0.101580258225975	0.698872988922566	0.0460500241949968	0.718384465203193
GO:0001002	RNA polymerase III type 1 promoter sequence-specific DNA binding	Interacting selectively and non-covalently with a sequence of DNA that is a part of a type 1 promoter that controls transcription by RNA polymerase III. Type 1 promoters are found in 5S rRNA genes, downstream of the transcription start site within the sequence of the mature RNA, and require TFIIIA for recognition.	7	MF	0.160224934753985	0.820919772146109	0.336814506403519	0.950691202355402
GO:0001003	RNA polymerase III type 2 promoter sequence-specific DNA binding	Interacting selectively and non-covalently with a sequence of DNA that is a part of a type 2 promoter that controls transcription by RNA polymerase III. Type 2 promoters consist of an A box and a B box downstream of the transcription start site within the sequence within the sequence of the mature RNA. Type 2 promoters are found in many tRNA genes as well as in other small RNAs.	6	MF	0.210328915133217	0.784709728850874	0.458390396672979	0.938302536286252
GO:0001005	RNA polymerase III type 1 promoter sequence-specific DNA binding TFIIIB recruiting transcription factor activity	The function of binding to a specific DNA sequence motif in a type 1 RNA polymerase III (Pol III) promoter in order to recruit the Pol III recruiting factor TFIIIB to the promoter. For type 1 Pol III promoters, this requires both TFIIIA and TFIIIC.	6	MF	0.210328915133217	0.784709728850874	0.458390396672979	0.938302536286252
GO:0001008	RNA polymerase III type 2 promoter sequence-specific DNA binding TFIIIB recruiting transcription factor activity	Interacting selectively and non-covalently with a specific DNA sequence motif in a type 2 RNA polymerase III (Pol III) promoter in order to recruit TFIIIB to the promoter. For type 2 Pol III promoters, this requires TFIIIC activity.	6	MF	0.210328915133217	0.784709728850874	0.458390396672979	0.938302536286252
GO:0001009	transcription from RNA polymerase III type 2 promoter	The synthesis of RNA from a DNA template by RNA polymerase III (RNAP III), originating at a type 2 RNAP III promoter. Type 2 RNAP III promoters consist of an A box and a B box downstream of the transcription start site within the sequence within the sequence of the mature RNA. Type 2 promoters are found in many tRNA genes as well as in other small RNAs.	6	BP	0.210328915133217	0.784709728850874	0.458390396672979	0.938302536286252
GO:0001010	sequence-specific DNA binding transcription factor recruiting transcription factor activity	The function of binding to a specific DNA sequence and recruiting another transcription factor to the DNA in order to modulate transcription. The recruited factor may bind DNA directly, or may be colocalized via protein-protein interactions.	18	MF	0.00442269035584745	0.565731522161814	0.0307809555462041	0.249103202916172
GO:0001012	RNA polymerase II regulatory region DNA binding	Interacting selectively and non-covalently with a DNA region that controls the transcription of a region of DNA by RNA polymerase II. Binding may occur as a sequence specific interaction or as an interaction observed only once a factor has been recruited to the DNA by other factors.	63	MF	0.319700881914041	0.463488104956181	0.00695904730689603	0.289866353853004
GO:0001013	RNA polymerase I regulatory region DNA binding	Interacting selectively and non-covalently with a DNA region that controls the transcription of a region of DNA by RNA polymerase I. Binding may occur as a sequence specific interaction or as an interaction observed only once a factor has been recruited to the DNA by other factors.	5	MF	0.82203565063272	0.720607009450027	0.878149325552814	0.69448717369534
GO:0001016	RNA polymerase III regulatory region DNA binding	Interacting selectively and non-covalently with a DNA region that controls the transcription of a gene by RNA polymerase III. Binding may occur as a sequence specific interaction or as an interaction observed only once a factor has been recruited to the DNA by other factors.	8	MF	0.201370186534142	0.918766090553574	0.451899902097634	0.969603521989558
GO:0001034	sequence-specific DNA binding RNA polymerase III transcription factor activity	Interacting selectively and non-covalently with a specific DNA sequence in order to modulate transcription by RNA polymerase III. The transcription factor may or may not also interact selectively with a protein or macromolecular complex.	6	MF	0.210328915133217	0.784709728850874	0.458390396672979	0.938302536286252
GO:0001041	transcription from a RNA polymerase III hybrid type promoter	The synthesis of RNA from a DNA template by RNA polymerase III, originating at a hybrid type RNA polymerase III (RNAP III) promoter. A hybrid RNAP III promoter contains both regulatory elements both upstream and downstream of the transcription initiation site. An example gene with such a promoter is the S. cerevisiae U6 gene.	6	BP	0.210328915133217	0.784709728850874	0.458390396672979	0.938302536286252
GO:0001047	core promoter binding	Interacting selectively and non-covalently with the regulatory region composed of the transcription start site and binding sites for the basal transcription machinery. Binding may occur as a sequence specific interaction or as an interaction observed only once a factor has been recruited to the DNA by other factors.	11	MF	0.38359569086152	0.514840866656251	0.220606577275	0.767164669601938
GO:0001054	RNA polymerase I activity	Catalysis of the reaction: nucleoside triphosphate + RNA(n) = diphosphate + RNA(n+1). Utilizes a DNA template that contains an RNA polymerase I specific promoter to direct initiation and catalyzes DNA-template-directed extension of the 3'-end of an RNA strand by one nucleotide at a time. Can initiate a chain 'de novo'.	14	MF	0.0017429681257509	0.0880325674244286	0.000415466674413902	0.0991357522611966
GO:0001055	RNA polymerase II activity	Catalysis of the reaction: nucleoside triphosphate + RNA(n) = diphosphate + RNA(n+1). Utilizes a DNA template that contains an RNA polymerase II specific promoter to direct initiation and catalyses DNA-template-directed extension of the 3'-end of an RNA strand by one nucleotide at a time. Can initiate a chain 'de novo'.	9	MF	0.0393345137985055	0.518868384358989	0.0127632717499882	0.295938313496236
GO:0001056	RNA polymerase III activity	Catalysis of the reaction: nucleoside triphosphate + RNA(n) = diphosphate + RNA(n+1). Utilizes a DNA template that contains an RNA polymerase III specific promoter to direct initiation and catalyses DNA-template-directed extension of the 3'-end of an RNA strand by one nucleotide at a time. Can initiate a chain 'de novo'.	17	MF	0.089342373762277	0.572860039260143	0.013954338621152	0.689272357216694
GO:0001075	RNA polymerase II core promoter sequence-specific DNA binding transcription factor activity involved in preinitiation complex assembly	Interacting selectively and non-covalently with a specific DNA sequence in an RNA polymerase II (Pol II) core promoter, the region composed of the transcription start site and binding sites for transcription factors of the Pol II basal transcription machinery, in order to promote assembly of the transcriptional preinitiation complex (PIC), the formation of which is a prerequisite for transcriptio…	16	MF	0.0714869731970166	0.9674865625392	0.431392231195015	0.929392011925015
GO:0001076	RNA polymerase II transcription factor binding transcription factor activity	Interacting selectively and non-covalently with an RNA polymerase II transcription factor, which may be a single protein or a complex, in order to modulate transcription. A protein binding transcription factor may or may not also interact with the template nucleic acid (either DNA or RNA) as well.	57	MF	0.0367856486735293	0.98718810296962	0.0247292540878746	0.967356663355515
GO:0001077	RNA polymerase II core promoter proximal region sequence-specific DNA binding transcription factor activity involved in positive regulation of transcription	Interacting selectively and non-covalently with a sequence of DNA that is in cis with and relatively close to a core promoter for RNA polymerase II (RNAP II) in order to activate or increase the frequency, rate or extent of transcription from the RNAP II promoter.	48	MF	0.405410285689998	0.62830949234507	0.0742360812570614	0.566466409964954
GO:0001078	RNA polymerase II core promoter proximal region sequence-specific DNA binding transcription factor activity involved in negative regulation of transcription	Interacting selectively and non-covalently with a sequence of DNA that is in cis with and relatively close to a core promoter for RNA polymerase II (RNAP II) in order to stop, prevent, or reduce the frequency, rate or extent of transcription from an RNA polymerase II promoter.	17	MF	0.852513769979955	0.447542697132213	0.224854888657684	0.878310933120246
GO:0001079	nitrogen catabolite regulation of transcription from RNA polymerase II promoter	A transcription regulation process in which the presence of one nitrogen source leads to the modulation of the frequency, rate, or extent of transcription, from an RNA polymerase II promoter, of specific genes involved in the metabolism of other nitrogen sources.	8	BP	0.130967689517925	0.329484579026083	0.0202848988275838	0.237279321797172
GO:0001080	nitrogen catabolite activation of transcription from RNA polymerase II promoter	A transcription regulation process in which the presence of one nitrogen source leads to an increase in the frequency, rate, or extent of transcription, from an RNA polymerase II promoter, of specific genes involved in the metabolism of other nitrogen sources.	6	BP	0.373641142014786	0.467659423909348	0.073279639327749	0.443843307983078
GO:0001082	RNA polymerase I transcription factor binding transcription factor activity	Interacting selectively and non-covalently with an RNA polymerase I transcription factor, which may be a single protein or a complex, in order to modulate transcription. A protein binding transcription factor may or may not also interact with the template nucleic acid (either DNA or RNA) as well.	5	MF	0.992609671908862	0.86798056809263	0.381894488288298	0.593171448525282
GO:0001085	RNA polymerase II transcription factor binding	Interacting selectively and non-covalently with an RNA polymerase II transcription factor, any protein required to initiate or regulate transcription by RNA polymerase II.	41	MF	0.013057979633203	0.707897730043404	0.000692218507667726	0.31822591987759
GO:0001100	negative regulation of exit from mitosis	Any process involved in the inhibition of progression from anaphase/telophase (high mitotic CDK activity) to G1 (low mitotic CDK activity).	17	BP	0.574873666544855	0.601667222906221	0.122670102238103	0.118296180196336
GO:0001102	RNA polymerase II activating transcription factor binding	Interacting selectively and non-covalently with an RNA polymerase II transcription activating factor, a protein involved in positive regulation of transcription.	23	MF	0.103595704478986	0.376921398527432	0.0101657885100059	0.625674990468395
GO:0001103	RNA polymerase II repressing transcription factor binding	Interacting selectively and non-covalently with an RNA polymerase II transcription repressing factor, a protein involved in negative regulation of transcription.	13	MF	0.132945806595469	0.773103099218676	0.00559384450387242	0.145855483159285
GO:0001104	RNA polymerase II transcription cofactor activity	Interacting selectively and non-covalently with an RNA polymerase II (RNAP II) regulatory transcription factor and also with the RNAP II basal transcription machinery in order to modulate transcription. Cofactors generally do not bind DNA, but rather mediate protein-protein interactions between regulatory transcription factors and the basal RNAP II transcription machinery.	23	MF	0.879967893112948	0.99975989895725	0.741809100545038	0.974045612308419
GO:0001105	RNA polymerase II transcription coactivator activity	Interacting selectively and non-covalently with an RNA polymerase II (RNAP II) regulatory transcription factor and also with the RNAP II basal transcription machinery in order to increase the frequency, rate or extent of transcription. Cofactors generally do not bind DNA, but rather mediate protein-protein interactions between activating transcription factors and the basal RNAP II transcription m…	9	MF	0.691852598702937	0.996275303361986	0.580670793156614	0.893490763706543
GO:0001112	DNA-templated transcriptional open complex formation	Any process involved in the melting of the DNA hybrid of the core promoter region within the transcriptional closed complex of an RNA polymerase preinitiation complex (PIC) to produce an open complex where the DNA duplex around the transcription initiation site is unwound to form the transcription bubble.	7	BP	0.255759643043835	0.249433642595173	0.659612586586107	0.344228769455348
GO:0001113	transcriptional open complex formation at RNA polymerase II promoter	Any process involved in the melting of the DNA hybrid of the core promoter region within the transcriptional closed complex of an RNA polymerase II preinitiation complex (PIC) to produce an open complex where the DNA duplex around the transcription initiation site is unwound to form the transcription bubble.	5	BP	0.788865558197733	0.506121686220174	0.847939368677828	0.310668700918228
GO:0001128	RNA polymerase II transcription coactivator activity involved in preinitiation complex assembly	Interacting selectively and non-covalently with an RNA polymerase II (RNAP II) regulatory transcription factor and also with the RNAP II basal transcription machinery in order to increase the frequency, rate or stability of the aggregation, arrangement and bonding together of proteins on RNA polymerase II promoter DNA to form the transcriptional preinitiation complex (PIC). Cofactors generally do…	5	MF	0.542906208090295	0.978589604113281	0.332421335243098	0.648657825565684
GO:0001129	TBP-class protein binding RNA polymerase II transcription factor activity involved in preinitiation complex assembly	Interacting selectively and non-covalently with a member of the class of TATA-binding proteins (TBP), including any of the TBP-related factors (TRFs), to facilitate the aggregation, arrangement and bonding together of proteins on RNA polymerase II promoter DNA to form the transcriptional preinitiation complex (PIC), the formation of which is a prerequisite for transcription by RNA polymerase.	7	MF	0.358282731564595	0.559314382878673	0.872342677255985	0.809004898626206
GO:0001132	TBP-class protein binding RNA polymerase II transcription factor activity	Interacting selectively and non-covalently with a member of the class of TATA-binding proteins (TBP), including any of the TBP-related factors (TRFs), in order to modulate transcription. The transcription factor may or may not also interact selectively with DNA as well.	8	MF	0.350895908873519	0.711161774583658	0.95614686443649	0.876713647773957
GO:0001133	sequence-specific transcription regulatory region DNA binding RNA polymerase II transcription factor recruiting transcription factor activity	Interacting selectively and non-covalently with a specific sequence of DNA that is part of a regulatory region that controls transcription of that section of the DNA by RNA polymerase II and recruiting another transcription factor to the DNA in order to modulate transcription by RNAP II.	9	MF	0.0525471865045119	0.535606175036677	0.194967376251483	0.0608667261129301
GO:0001135	RNA polymerase II transcription factor recruiting transcription factor activity	The function of binding to an RNA polymerase II (RNAP II) transcription factor and recruiting it to the transcription machinery complex in order to modulate transcription by RNAP II.	15	MF	0.829285361925365	0.830469413337502	0.58383385650482	0.397726132193435
GO:0001139	core RNA polymerase II recruiting transcription factor activity	Interacting selectively and non-covalently with an RNA polymerase II (Pol II) complex, typically composed of twelve subunits, and with another protein, macromolecule, or complex, permitting those molecules to function in a coordinated way in order to facilitate the aggregation, arrangement and bonding together of proteins on an RNA polymerase II promoter DNA to form the transcriptional preinitiat…	6	MF	0.141972440965941	0.803540047938771	0.457320124424772	0.953128854527276
GO:0001159	core promoter proximal region DNA binding	Interacting selectively and non-covalently with a region of DNA that is in cis with and relatively close to the core promoter. The transcribed region might be described as a gene, cistron, or operon.	69	MF	0.338023767109183	0.595689294167196	0.00854115877297433	0.408928409059978
GO:0001174	transcriptional start site selection at RNA polymerase II promoter	Any process involved in the selection of the specific location within the template strand of an RNA polymerase II promoter for hybridization of the cognate ribonucleotides and formation of first phosphodiester bond within the nascent transcript.	9	BP	0.163706753451228	0.979985746418698	0.518411770053091	0.998203834833928
GO:0001190	RNA polymerase II transcription factor binding transcription factor activity involved in positive regulation of transcription	Interacting selectively and non-covalently with an RNA polymerase II transcription factor, which may be a single protein or a complex, in order to increase the frequency, rate or extent of transcription from an RNA polymerase II promoter. A protein binding transcription factor may or may not also interact with the template nucleic acid (either DNA or RNA) as well.	12	MF	0.358884227658059	0.912948904877617	0.218354917258035	0.764119981670234
GO:0001191	RNA polymerase II transcription factor binding transcription factor activity involved in negative regulation of transcription	Interacting selectively and non-covalently with an RNA polymerase II transcription factor, which may be a single protein or a complex, in order to stop, prevent, or reduce the frequency, rate or extent of transcription from an RNA polymerase II promoter. A protein binding transcription factor may or may not also interact with the template nucleic acid (either DNA or RNA) as well.	11	MF	0.303442410074735	0.483151718345055	0.755794112623347	0.587133453190121
GO:0001227	RNA polymerase II transcription regulatory region sequence-specific DNA binding transcription factor activity involved in negative regulation of transcription	Interacting selectively and non-covalently with a sequence of DNA that is in the regulatory region for RNA polymerase II (RNAP II) in order to stop, prevent, or reduce the frequency, rate or extent of transcription from an RNA polymerase II promoter.	19	MF	0.675099368199905	0.281702455454163	0.121954038353099	0.912253011081091
GO:0001228	RNA polymerase II transcription regulatory region sequence-specific DNA binding transcription factor activity involved in positive regulation of transcription	Interacting selectively and non-covalently with a sequence of DNA that is in the transcription regulatory region for RNA polymerase II (RNAP II) in order to activate or increase the frequency, rate or extent of transcription from the RNAP II promoter.	49	MF	0.528889634056341	0.58701045860948	0.101831894149198	0.578392252953389
GO:0001300	chronological cell aging	The process associated with progression of the cell from its inception to the end of its lifespan that occurs when the cell is in a non-dividing, or quiescent, state.	28	BP	0.406382363780315	0.200521422309992	0.31649690833661	0.077156611491183
GO:0001302	replicative cell aging	The process associated with progression of the cell from its inception to the end of its lifespan that occurs as the cell continues cycles of growth and division.	47	BP	0.221876329215675	0.568545139170423	0.00111082006823602	0.0499364384788181
GO:0001308	negative regulation of chromatin silencing involved in replicative cell aging	The process, which occurs as a dividing cell ages, leading to expression of genes that are typically not expressed due to silencing by regulatory proteins.	5	BP	0.260391133963782	0.296750035992964	0.0515763391303568	0.0300151414928463
GO:0001324	age-dependent response to oxidative stress involved in chronological cell aging	Any process that results in a change in state or activity of a cell or an organism (in terms of movement, secretion, enzyme production, gene expression, etc.) occurring in non-dividing cells as they age as a result of oxidative stress, where the change varies according to the age of the cell or organism.	6	BP	0.445038091423219	0.879581055526346	0.198097289643439	0.754110113709924
GO:0001400	mating projection base	The region where the mating projection meets the bulk of the cell, in unicellular fungi exposed to mating pheromone.	6	CC	0.81469225644858	0.942139372345814	0.610210301657479	0.890072564673966
GO:0001402	signal transduction involved in filamentous growth	Relaying of environmental signals promoting filamentous growth.	12	BP	0.815232067665887	0.558319390002669	0.475949731952002	0.311767075157977
GO:0001403	invasive growth in response to glucose limitation	A growth pattern exhibited by budding haploid cells under certain growth conditions, in which cells retain the typical axial budding pattern of haploids, but become elongated and fail to separate after division; during growth on a solid substrate, this results in penetration of cells into the agar medium. An example of this process is found in Saccharomyces cerevisiae.	61	BP	0.170475776125727	0.768152221218375	0.17627981265895	0.0515719650512488
GO:0001405	presequence translocase-associated import motor	Protein complex located on the matrix side of the mitochondrial inner membrane and associated with the presequence translocase complex; hydrolyzes ATP to provide the force to drive import of proteins into the mitochondrial matrix.	7	CC	0.0458978040264678	0.604645761403917	0.168016237528283	0.80016627923926
GO:0001510	RNA methylation	Posttranscriptional addition of a methyl group to either a nucleotide or 2'-O ribose in a polyribonucleotide. Usually uses S-adenosylmethionine as a cofactor.	40	BP	0.0977565018609457	0.554152334046704	0.400935574208959	0.43895689572983
GO:0001522	pseudouridine synthesis	The intramolecular conversion of uridine to pseudouridine within an RNA molecule. This posttranscriptional base modification occurs in tRNA, rRNA, and snRNAs.	14	BP	0.689196258875119	0.790143795214503	0.834233524943735	0.473202212528333
GO:0001558	regulation of cell growth	Any process that modulates the frequency, rate, extent or direction of cell growth.	32	BP	0.121147880758927	0.902590784567523	0.038376295594096	0.899885382883969
GO:0001666	response to hypoxia	Any process that results in a change in state or activity of a cell or an organism (in terms of movement, secretion, enzyme production, gene expression, etc.) as a result of a stimulus indicating lowered oxygen tension. Hypoxia, defined as a decline in O2 levels below normoxic levels of 20.8 - 20.95%, results in metabolic adaptation at both the cellular and organismal level.	5	BP	0.490722420539475	0.370284072153175	0.713172840662166	0.102621388677314
GO:0001671	ATPase activator activity	Functions to increase the rate of ATP hydrolysis.	15	MF	0.600287862329941	0.890718447498166	0.64695319062786	0.861348838686065
GO:0001676	long-chain fatty acid metabolic process	The chemical reactions and pathways involving long-chain fatty acids, A long-chain fatty acid is a fatty acid with a chain length between C13 and C22.	7	BP	0.0013271302551177	0.0141744436136035	0.00115684217978354	0.00616878771588893
GO:0001731	formation of translation preinitiation complex	The joining of the small ribosomal subunit, ternary complex, and mRNA.	14	BP	0.902930714601222	0.966919949225546	0.422385258717422	0.975992744053425
GO:0001932	regulation of protein phosphorylation	Any process that modulates the frequency, rate or extent of addition of phosphate groups into an amino acid in a protein.	77	BP	0.223631877417141	0.409951079683211	0.0295041997072691	0.461147666854274
GO:0001933	negative regulation of protein phosphorylation	Any process that stops, prevents or reduces the rate of addition of phosphate groups to amino acids within a protein.	22	BP	0.2156825974316	0.692159908712284	0.792114897814091	0.983865552968288
GO:0001934	positive regulation of protein phosphorylation	Any process that activates or increases the frequency, rate or extent of addition of phosphate groups to amino acids within a protein.	23	BP	0.175678141906774	0.909115904690985	0.108194674598928	0.52386194519758
GO:0002098	tRNA wobble uridine modification	The process in which a uridine in position 34 of a tRNA is post-transcriptionally modified.	26	BP	0.821004182497004	0.828114933683358	0.792222247953844	0.947001787640152
GO:0002143	tRNA wobble position uridine thiolation	The process in which a uridine residue at position 34 in the anticodon of a tRNA is post-transcriptionally thiolated at the C2 position. This process involves transfer of a sulfur from cysteine to position C2 by several steps.	5	BP	0.399753689424532	0.459861792936824	0.175079190502953	0.716688810047907
GO:0002161	aminoacyl-tRNA editing activity	The hydrolysis of an incorrectly aminoacylated tRNA.	7	MF	0.917813740647983	0.953075283849674	0.0478382101920552	0.0239191050960276
GO:0002181	cytoplasmic translation	The chemical reactions and pathways resulting in the formation of a protein in the cytoplasm. This is a ribosome-mediated process in which the information in messenger RNA (mRNA) is used to specify the sequence of amino acids in the protein.	163	BP	4.63007059018681e-25	0.000620109784646346	1.29739920783272e-21	0.361684142690245
GO:0002183	cytoplasmic translational initiation	The process preceding formation of the peptide bond between the first two amino acids of a protein in the cytoplasm. This includes the formation of a complex of the ribosome, mRNA, and an initiation complex that contains the first aminoacyl-tRNA.	9	BP	0.499893124352927	0.643907421337652	0.767116644456121	0.783275731335428
GO:0002189	ribose phosphate diphosphokinase complex	A protein complex having ribose phosphate diphosphokinase activity.	5	CC	0.00692614409490614	0.0346102717796083	0.0137831181335527	0.0685645036091479
GO:0003333	amino acid transmembrane transport	The directed movement of amino acids, organic acids containing one or more amino substituents across a membrane by means of some agent such as a transporter or pore.	32	BP	0.693400246645975	0.0501020672625436	0.267571109184304	0.337846468383608
GO:0003400	regulation of COPII vesicle coating	Any process that modulates the rate, frequency, or extent of the addition of COPII proteins and adaptor proteins to ER membranes during the formation of transport vesicles, forming a vesicle coat.	5	BP	0.833238536749149	0.734018983283746	0.472638855234484	0.371015256116335
GO:0003678	DNA helicase activity	Catalysis of the reaction: NTP + H2O = NDP + phosphate, to drive the unwinding of a DNA helix.	40	MF	0.0231902169926258	0.803195812390032	0.000928588481058176	0.429271963333533
GO:0003682	chromatin binding	Interacting selectively and non-covalently with chromatin, the network of fibers of DNA, protein, and sometimes RNA, that make up the chromosomes of the eukaryotic nucleus during interphase.	119	MF	0.000950767152689389	0.95362938457343	0.000961309481855884	0.862080626777457
GO:0003684	damaged DNA binding	Interacting selectively and non-covalently with damaged DNA.	29	MF	0.561029537050617	0.994908761775334	0.330516711394585	0.952353847321044
GO:0003688	DNA replication origin binding	Interacting selectively and non-covalently with the DNA replication origin, a unique DNA sequence of a replicon at which DNA replication is initiated and proceeds bidirectionally or unidirectionally.	33	MF	0.0421494474151249	0.883975942635992	0.00865308591264151	0.799913335058267
GO:0003689	DNA clamp loader activity	Catalysis of the reaction: ATP + H2O = ADP + phosphate, to drive the opening of the ring structure of the PCNA complex, or any of the related sliding clamp complexes, and their closing around the DNA duplex.	6	MF	0.824503990974646	0.959563976651467	0.970903226556193	0.958566623383672
GO:0003690	double-stranded DNA binding	Interacting selectively and non-covalently with double-stranded DNA.	47	MF	0.223352614714648	0.659967568196787	0.334447310188649	0.441259082552378
GO:0003697	single-stranded DNA binding	Interacting selectively and non-covalently with single-stranded DNA.	53	MF	0.159428227707596	0.465727000829034	0.118355283554557	0.235505854752047
GO:0003700	sequence-specific DNA binding transcription factor activity	Interacting selectively and non-covalently with a specific DNA sequence in order to modulate transcription. The transcription factor may or may not also interact selectively with a protein or macromolecular complex.	194	MF	0.00612603113763732	0.927760654713518	2.67151695294833e-06	0.769708402417508
GO:0003712	transcription cofactor activity	Interacting selectively and non-covalently with a regulatory transcription factor and also with the basal transcription machinery in order to modulate transcription. Cofactors generally do not bind the template nucleic acid, but rather mediate protein-protein interactions between regulatory transcription factors and the basal transcription machinery.	54	MF	0.0973631527218587	0.998512877775569	0.0382009101227908	0.896760223393246
GO:0003713	transcription coactivator activity	Interacting selectively and non-covalently with a activating transcription factor and also with the basal transcription machinery in order to increase the frequency, rate or extent of transcription. Cofactors generally do not bind the template nucleic acid, but rather mediate protein-protein interactions between activating transcription factors and the basal transcription machinery.	25	MF	0.00348921690049415	0.856897856045463	0.0141622791321915	0.871991226889388
GO:0003714	transcription corepressor activity	Interacting selectively and non-covalently with a repressing transcription factor and also with the basal transcription machinery in order to stop, prevent, or reduce the frequency, rate or extent of transcription. Cofactors generally do not bind the template nucleic acid, but rather mediate protein-protein interactions between repressive transcription factors and the basal transcription machiner…	16	MF	0.857749861791386	0.755278998960941	0.754580798172653	0.561447150609313
GO:0003724	RNA helicase activity	Catalysis of the reaction: NTP + H2O = NDP + phosphate, to drive the unwinding of a RNA helix.	40	MF	0.40044089729431	0.988684354365311	0.414486213789428	0.975214415260131
GO:0003725	double-stranded RNA binding	Interacting selectively and non-covalently with double-stranded RNA.	6	MF	0.359176381222041	0.978583560940321	0.889880528138631	0.561037791883623
GO:0003727	single-stranded RNA binding	Interacting selectively and non-covalently with single-stranded RNA.	15	MF	0.722273073419965	0.973581449664705	0.153521562581085	0.765082762236413
GO:0003729	mRNA binding	Interacting selectively and non-covalently with messenger RNA (mRNA), an intermediate molecule between DNA and protein. mRNA includes UTR and coding sequences, but does not contain introns.	172	MF	0.520916654629025	0.990585231942543	0.00675656134267807	0.805563230357179
GO:0003735	structural constituent of ribosome	The action of a molecule that contributes to the structural integrity of the ribosome.	213	MF	2.18068839135297e-08	0.000976066463993072	8.94086676561962e-10	0.909241691663262
GO:0003743	translation initiation factor activity	Functions in the initiation of ribosome-mediated translation of mRNA into a polypeptide.	37	MF	0.289029443608655	0.726027520071154	0.546587819617659	0.875986012304214
GO:0003746	translation elongation factor activity	Functions in chain elongation during polypeptide synthesis at the ribosome.	13	MF	0.627785341537476	0.202659889142543	0.542583610462388	0.674885528753837
GO:0003747	translation release factor activity	Involved in catalyzing the release of a nascent polypeptide chain from a ribosome.	6	MF	0.0964429986112941	0.125712460386584	0.0296850888228089	0.639663958756657
GO:0003755	peptidyl-prolyl cis-trans isomerase activity	Catalysis of the reaction: peptidyl-proline (omega=180) = peptidyl-proline (omega=0).	16	MF	0.972785431619984	0.828992713459683	0.837874686273896	0.891819650759125
GO:0003756	protein disulfide isomerase activity	Catalysis of the rearrangement of both intrachain and interchain disulfide bonds in proteins.	7	MF	0.0799992071855307	0.232329227139832	0.0415331265930913	0.0216949196330884
GO:0003774	motor activity	Catalysis of the generation of force resulting either in movement along a microfilament or microtubule, or in torque resulting in membrane scission, coupled to the hydrolysis of a nucleoside triphosphate.	20	MF	0.00165944121894737	0.39688068136571	0.0282991672165372	0.605572332501351
GO:0003777	microtubule motor activity	Catalysis of movement along a microtubule, coupled to the hydrolysis of a nucleoside triphosphate (usually ATP).	10	MF	0.0646719140034193	0.478980045450315	0.132568619521015	0.428480744131116
GO:0003779	actin binding	Interacting selectively and non-covalently with monomeric or multimeric forms of actin, including actin filaments.	45	MF	0.357762941639427	0.770773731174017	0.13317200331773	0.869778784773772
GO:0003887	DNA-directed DNA polymerase activity	Catalysis of the reaction: deoxynucleoside triphosphate + DNA(n) = diphosphate + DNA(n+1); the synthesis of DNA from deoxyribonucleotide triphosphates in the presence of a DNA template and a 3'hydroxyl group.	16	MF	0.025777720085067	0.901089412684003	0.10073277132826	0.523225577804662
GO:0003899	DNA-directed RNA polymerase activity	Catalysis of the reaction: nucleoside triphosphate + RNA(n) = diphosphate + RNA(n+1). Utilizes a DNA template, i.e. the catalysis of DNA-template-directed extension of the 3'-end of an RNA strand by one nucleotide at a time. Can initiate a chain 'de novo'.	34	MF	0.0178373393813981	0.84136272308525	0.000640245434555952	0.694192995240811
GO:0003906	DNA-(apurinic or apyrimidinic site) lyase activity	Catalysis of the cleavage of the C-O-P bond 3' to the apurinic or apyrimidinic site in DNA by a beta-elimination reaction, leaving a 3'-terminal unsaturated sugar and a product with a terminal 5'-phosphate.	6	MF	0.202174839294765	0.415989690345653	0.367705101025863	0.503977710601507
GO:0003923	GPI-anchor transamidase activity	Catalysis of the formation of the linkage between a protein and a glycosylphosphatidylinositol anchor. The reaction probably occurs by subjecting a peptide bond to nucleophilic attack by the amino group of ethanolamine-GPI, transferring the protein from a signal peptide to the GPI anchor.	5	MF	0.79163380819691	0.983684900457355	0.945441619894034	0.959587464079481
GO:0003924	GTPase activity	Catalysis of the reaction: GTP + H2O = GDP + phosphate.	75	MF	0.543219059829885	0.99641860011092	0.721566444905276	0.941646970089868
GO:0003951	NAD+ kinase activity	Catalysis of the reaction: ATP + NAD(+) = ADP + 2 H(+) + NADP(+).	5	MF	0.573945899361111	0.149741624247393	0.987977212014762	0.0686010474529272
GO:0003964	RNA-directed DNA polymerase activity	Catalysis of the reaction: deoxynucleoside triphosphate + DNA(n) = diphosphate + DNA(n+1). Catalyzes RNA-template-directed extension of the 3'- end of a DNA strand by one deoxynucleotide at a time.	1	MF	0.235738641012621	0.347247267607284	0.594421609961987	0.789231657454879
GO:0003968	RNA-directed RNA polymerase activity	Catalysis of the reaction: nucleoside triphosphate + RNA(n) = diphosphate + RNA(n+1); uses an RNA template.	12	MF	0.0872539371083369	0.761195421469047	0.00424610413227277	0.269052742407385
GO:0003993	acid phosphatase activity	Catalysis of the reaction: an orthophosphoric monoester + H2O = an alcohol + phosphate, with an acid pH optimum.	9	MF	0.983798679494574	0.593903999344825	0.414334464612588	0.949828871235049
GO:0004003	ATP-dependent DNA helicase activity	Catalysis of the reaction: ATP + H2O = ADP + phosphate; this reaction drives the unwinding of the DNA helix.	28	MF	0.16423287912764	0.897524676378374	0.0423445336630041	0.855771079172136
GO:0004004	ATP-dependent RNA helicase activity	Catalysis of the reaction: ATP + H2O = ADP + phosphate; this reaction drives the unwinding of an RNA helix.	33	MF	0.359453635912682	0.996550061132003	0.803552579229593	0.987495060067685
GO:0004012	phospholipid-translocating ATPase activity	Catalysis of the movement of phospholipids from one membrane bilayer leaflet to the other, driven by the hydrolysis of ATP.	8	MF	0.0327100509349341	0.61961297500622	0.323604831708347	0.968889805838282
GO:0004017	adenylate kinase activity	Catalysis of the reaction: ATP + AMP = 2 ADP.	6	MF	0.391523176504625	0.487162557908287	0.374726759784521	0.262886585885908
GO:0004022	alcohol dehydrogenase (NAD) activity	Catalysis of the reaction: an alcohol + NAD+ = an aldehyde or ketone + NADH + H+.	6	MF	0.778071515462376	0.195482665148571	0.272568214141352	0.336538342223544
GO:0004026	alcohol O-acetyltransferase activity	Catalysis of the reaction: acetyl-CoA + an alcohol = CoA + an acetyl ester.	6	MF	0.476173187354793	0.00866833179680443	0.62015021823823	0.235050245705103
GO:0004029	aldehyde dehydrogenase (NAD) activity	Catalysis of the reaction: an aldehyde + NAD+ + H2O = an acid + NADH + H+.	7	MF	0.0336943891690305	0.225113328330883	0.235337781916116	0.0271849211280859
GO:0004032	alditol:NADP+ 1-oxidoreductase activity	Catalysis of the reaction: an alditol + NADP+ = an aldose + NADPH + H+.	5	MF	0.0307003129881387	0.402328931824031	0.145121086806086	0.306191614273449
GO:0004033	aldo-keto reductase (NADP) activity	Catalysis of the reaction: an alcohol + NADP+ = an aldehyde or a ketone + NADPH + H+.	8	MF	0.0166231591325795	0.302124411465198	0.102708135503656	0.0813984511412799
GO:0004067	asparaginase activity	Catalysis of the reaction: L-asparagine + H2O = L-aspartate + NH3.	5	MF	0.00154850289225121	0.0104756843110511	0.000697645942044261	0.0084334618308193
GO:0004075	biotin carboxylase activity	Catalysis of the reaction: ATP + biotin-carboxyl-carrier protein + CO2 = ADP + phosphate + carboxybiotin-carboxyl-carrier protein.	5	MF	0.132941090318125	0.13415948757887	0.136836956748452	0.0431770628788359
GO:0004129	cytochrome-c oxidase activity	Catalysis of the reaction: 4 ferrocytochrome c + O2 + 4 H+ = 4 ferricytochrome c + 2 H2O.	11	MF	0.00230315948289145	0.0167767859160122	0.00641139128513551	0.0408912777223209
GO:0004169	dolichyl-phosphate-mannose-protein mannosyltransferase activity	Catalysis of the reaction: dolichyl phosphate D-mannose + protein = dolichyl phosphate + O-D-mannosylprotein.	7	MF	0.146048725440794	0.775937018720484	0.498125760334669	0.414464448758807
GO:0004175	endopeptidase activity	Catalysis of the hydrolysis of internal, alpha-peptide bonds in a polypeptide chain.	64	MF	0.530952619231574	0.883825640425538	0.978585103697448	0.375347095270673
GO:0004177	aminopeptidase activity	Catalysis of the hydrolysis of N-terminal amino acid residues from in a polypeptide chain.	17	MF	0.241865199071555	0.173129835792101	0.819457181412202	0.211546915829056
GO:0004180	carboxypeptidase activity	Catalysis of the hydrolysis of the terminal or penultimate peptide bond at the C-terminal end of a peptide or polypeptide.	5	MF	0.222035318188968	0.246319087947811	0.720195562718019	0.470080300745629
GO:0004190	aspartic-type endopeptidase activity	Catalysis of the hydrolysis of internal, alpha-peptide bonds in a polypeptide chain by a mechanism in which a water molecule bound by the side chains of aspartic residues at the active center acts as a nucleophile.	11	MF	0.751119578801188	0.0605923053037081	0.939861407460341	0.317011692731576
GO:0004197	cysteine-type endopeptidase activity	Catalysis of the hydrolysis of internal, alpha-peptide bonds in a polypeptide chain by a mechanism in which the sulfhydryl group of a cysteine residue at the active center acts as a nucleophile.	6	MF	0.230863447557676	0.700794099609231	0.602450361772128	0.396507961497624
GO:0004222	metalloendopeptidase activity	Catalysis of the hydrolysis of internal, alpha-peptide bonds in a polypeptide chain by a mechanism in which water acts as a nucleophile, one or two metal ions hold the water molecule in place, and charged amino acid side chains are ligands for the metal ions.	18	MF	0.219039191348877	0.974892096882931	0.0346705397207787	0.258778949484327
GO:0004252	serine-type endopeptidase activity	Catalysis of the hydrolysis of internal, alpha-peptide bonds in a polypeptide chain by a catalytic mechanism that involves a catalytic triad consisting of a serine nucleophile that is activated by a proton relay involving an acidic residue (e.g. aspartate or glutamate) and a basic residue (usually histidine).	10	MF	0.188607112163491	0.795406460528178	0.74815443664735	0.669534495379927
GO:0004298	threonine-type endopeptidase activity	Catalysis of the hydrolysis of internal peptide bonds in a polypeptide chain by a mechanism in which the hydroxyl group of a threonine residue at the active center acts as a nucleophile.	14	MF	0.00122970911530442	0.781124384736889	0.00711024929479487	0.742842786017446
GO:0004312	fatty acid synthase activity	Catalysis of the reaction: acetyl-CoA + n malonyl-CoA + 2n NADPH + 2n H+ = long-chain fatty acid + n+1 CoA + n CO2 + 2n NADP+.	9	MF	0.00462404696772052	0.237284365493146	0.0151976447436273	0.108032063471473
GO:0004359	glutaminase activity	Catalysis of the reaction: L-glutamine + H2O = L-glutamate + NH3.	6	MF	0.011310268608476	0.0480699399256657	0.00671471780250145	0.0107319739517378
GO:0004364	glutathione transferase activity	Catalysis of the reaction: R-X + glutathione = H-X + R-S-glutathione. R may be an aliphatic, aromatic or heterocyclic group; X may be a sulfate, nitrile or halide group.	7	MF	0.0897532013036846	0.0342470711065139	0.0784407378666914	0.0657062414607136
GO:0004386	helicase activity	Catalysis of the reaction: NTP + H2O = NDP + phosphate, to drive the unwinding of a DNA or RNA helix.	108	MF	0.00837658038633978	0.975083592553805	2.00511108527554e-06	0.831532078988978
GO:0004396	hexokinase activity	Catalysis of the reaction: ATP + D-hexose = ADP + D-hexose 6-phosphate.	5	MF	0.0707154657479505	0.0114160206076562	0.0434774078262125	0.00398788042331004
GO:0004402	histone acetyltransferase activity	Catalysis of the reaction: acetyl-CoA + histone = CoA + acetyl-histone.	26	MF	0.0352667524116863	0.620869665180428	0.186860381404771	0.589970225756093
GO:0004407	histone deacetylase activity	Catalysis of the reaction: histone N6-acetyl-L-lysine + H2O = histone L-lysine + acetate. This reaction represents the removal of an acetyl group from a histone, a class of proteins complexed to DNA in chromatin and chromosomes.	15	MF	0.206836112293857	0.768456440549684	0.05119627744427	0.781677538976882
GO:0004497	monooxygenase activity	Catalysis of the incorporation of one atom from molecular oxygen into a compound and the reduction of the other atom of oxygen to water.	11	MF	0.693851773422881	0.00197299211786674	0.336832339307136	0.00551000460293079
GO:0004518	nuclease activity	Catalysis of the hydrolysis of ester linkages within nucleic acids.	97	MF	0.139015808347519	0.965999699443916	0.0473542439669607	0.985002631957563
GO:0004519	endonuclease activity	Catalysis of the hydrolysis of ester linkages within nucleic acids by creating internal breaks.	69	MF	0.0964132821079449	0.911341731640679	0.118650226036256	0.861097190537644
GO:0004520	endodeoxyribonuclease activity	Catalysis of the hydrolysis of ester linkages within deoxyribonucleic acid by creating internal breaks.	29	MF	0.035918695106216	0.538519000881984	0.0443153674357041	0.751028126172251
GO:0004521	endoribonuclease activity	Catalysis of the hydrolysis of ester linkages within ribonucleic acid by creating internal breaks.	34	MF	0.963667209579736	0.969550569877347	0.782529866858427	0.694379372159195
GO:0004523	RNA-DNA hybrid ribonuclease activity	Catalysis of the endonucleolytic cleavage of RNA in RNA-DNA hybrids to 5'-phosphomonoesters.	4	MF	0.754776675331331	0.916868475368238	0.777190219993933	0.867857522505898
GO:0004526	ribonuclease P activity	Catalysis of the endonucleolytic cleavage of RNA, removing 5' extra nucleotides from tRNA precursor.	10	MF	0.779028656188065	0.615876294320071	0.97589170607879	0.305840934291768
GO:0004527	exonuclease activity	Catalysis of the hydrolysis of ester linkages within nucleic acids by removing nucleotide residues from the 3' or 5' end.	38	MF	0.100110036613838	0.848567593753009	0.0385821610066699	0.946751786111314
GO:0004529	exodeoxyribonuclease activity	Catalysis of the sequential cleavage of mononucleotides from a free 5' or 3' terminus of a DNA molecule.	12	MF	0.24742686825614	0.781298975127436	0.313179522270412	0.966977032443156
GO:0004540	ribonuclease activity	Catalysis of the hydrolysis of phosphodiester bonds in chains of RNA.	48	MF	0.785333199758505	0.995342436300802	0.423804952799189	0.846228151283424
GO:0004551	nucleotide diphosphatase activity	Catalysis of the reaction: a dinucleotide + H2O = 2 mononucleotides.	7	MF	0.212132856895242	0.571822993132576	0.179094636246959	0.231402458650318
GO:0004553	hydrolase activity, hydrolyzing O-glycosyl compounds	Catalysis of the hydrolysis of any O-glycosyl bond.	47	MF	0.107796853121107	0.162440776648854	0.00154228066458365	0.0056524104350241
GO:0004558	alpha-1,4-glucosidase activity	Catalysis of the hydrolysis of terminal, non-reducing alpha-(1->4)-linked alpha-D-glucose residues with release of alpha-D-glucose.	3	MF	0.172278823303216	0.0963181962955706	0.202694756484895	0.280555515008412
GO:0004559	alpha-mannosidase activity	Catalysis of the hydrolysis of terminal, non-reducing alpha-D-mannose residues in alpha-D-mannosides.	6	MF	0.810775594850656	0.84030017999517	0.504750178570536	0.752995645185432
GO:0004564	beta-fructofuranosidase activity	Catalysis of the reaction: a fructofuranosylated fructofuranosyl acceptor + H2O = a non fructofuranosylated fructofuranosyl acceptor + a beta-D-fructofuranoside.	6	MF	0.000153244837791277	0.000183594923270983	0.000715323652890265	0.00480215202932658
GO:0004574	oligo-1,6-glucosidase activity	Catalysis of the hydrolysis of (1->6)-alpha-D-glucosidic linkages in some oligosaccharides produced from starch and glycogen by alpha-amylase, and in isomaltose. Releases a free alpha-D-glucose.	5	MF	0.000388830535962986	0.000331636166178577	0.00247064623498699	0.023079661554697
GO:0004575	sucrose alpha-glucosidase activity	Catalysis of the reaction: sucrose + H2O = alpha-D-glucose + beta-D-fructose.	6	MF	0.000153244837791277	0.000183594923270983	0.000715323652890265	0.00480215202932658
GO:0004576	oligosaccharyl transferase activity	Catalysis of the transfer of a oligosaccharyl group to an acceptor molecule, typically another carbohydrate or a lipid.	7	MF	0.823285789656159	0.963587760435858	0.335874748257739	0.742335919185115
GO:0004579	dolichyl-diphosphooligosaccharide-protein glycotransferase activity	Catalysis of the reaction: dolichyl diphosphooligosaccharide + protein L-asparagine = dolichyl diphosphate + a glycoprotein with the oligosaccharide chain attached by glycosylamine linkage to protein L-asparagine.	7	MF	0.823285789656159	0.963587760435858	0.335874748257739	0.742335919185115
GO:0004596	peptide alpha-N-acetyltransferase activity	Catalysis of the reaction: acetyl-CoA + peptide = CoA + N-alpha-acetylpeptide. This reaction is the acetylation of the N-terminal amino acid residue of a peptide or protein.	9	MF	0.45567393332279	0.924323543719235	0.943380207587096	0.496340110666841
GO:0004601	peroxidase activity	Catalysis of the reaction: donor + hydrogen peroxide = oxidized donor + 2 H2O.	17	MF	0.0125137628689168	0.312638617663486	0.0260500390437229	0.0992350340931842
GO:0004602	glutathione peroxidase activity	Catalysis of the reaction: 2 glutathione + hydrogen peroxide = oxidized glutathione + 2 H2O.	7	MF	0.0990474386298623	0.157983035652922	0.13424492299631	0.0989272197439689
GO:0004620	phospholipase activity	Catalysis of the hydrolysis of a glycerophospholipid.	14	MF	0.194320937454574	0.124413343326802	0.15361148866351	0.0177725251022694
GO:0004622	lysophospholipase activity	Catalysis of the reaction: 2-lysophosphatidylcholine + H2O = glycerophosphocholine + a carboxylate.	5	MF	0.157324780091104	0.0287759147747382	0.428190219730473	0.159340001091964
GO:0004634	phosphopyruvate hydratase activity	Catalysis of the reaction: 2-phospho-D-glycerate = phosphoenolpyruvate + H2O.	5	MF	0.000698350004014052	0.00671295259760133	0.000313410567392629	0.00129773619356411
GO:0004652	polynucleotide adenylyltransferase activity	Catalysis of the template-independent extension of the 3'- end of an RNA or DNA strand by addition of one adenosine molecule at a time. Cannot initiate a chain 'de novo'. The primer, depending on the source of the enzyme, may be an RNA or DNA fragment, or oligo(A) bearing a 3'-OH terminal group.	5	MF	0.402234427377364	0.909431308782793	0.273251307848375	0.570174186829542
GO:0004659	prenyltransferase activity	Catalysis of the transfer of a prenyl group from one compound (donor) to another (acceptor).	14	MF	0.874187897876396	0.949982294575085	0.860135908483902	0.989347115387358
GO:0004661	protein geranylgeranyltransferase activity	Catalysis of the covalent addition of a geranylgeranyl (20-carbon isoprenoid) group via thioether linkages to a cysteine residue at or near the C terminus of a protein.	5	MF	0.732646047538216	0.915712925172456	0.543089556900758	0.939713528308833
GO:0004672	protein kinase activity	Catalysis of the phosphorylation of an amino acid residue in a protein, usually according to the reaction: a protein + ATP = a phosphoprotein + ADP.	134	MF	0.0640749699302642	0.859056014840471	0.00305134488370526	0.0995965337728723
GO:0004674	protein serine/threonine kinase activity	Catalysis of the reactions: ATP + protein serine = ADP + protein serine phosphate, and ATP + protein threonine = ADP + protein threonine phosphate.	127	MF	0.042960318531813	0.879853215756017	0.00323946847193072	0.0792293371709202
GO:0004679	AMP-activated protein kinase activity	Catalysis of the reaction: ATP + a protein = ADP + a phosphoprotein. This reaction requires the presence of AMP.	5	MF	0.578474854187793	0.42451123440665	0.823972084775955	0.16387670818659
GO:0004693	cyclin-dependent protein serine/threonine kinase activity	Catalysis of the reactions: ATP + protein serine = ADP + protein serine phosphate, and ATP + protein threonine = ADP + protein threonine phosphate. This reaction requires the binding of a regulatory cyclin subunit and full activity requires stimulatory phosphorylation by a CDK-activating kinase (CAK).	6	MF	0.718217379867695	0.949037392162763	0.348172799873481	0.950111989336418
GO:0004702	receptor signaling protein serine/threonine kinase activity	Conveys a signal from an upstream receptor or intracellular signal transducer by catalysis of the reaction: ATP protein serine = ADP + protein serine phosphate, and ATP + protein threonine = ADP + protein threonine phosphate.	11	MF	0.404813531850052	0.971666570560717	0.50211669346811	0.807488658442913
GO:0004707	MAP kinase activity	Catalysis of the reaction: protein + ATP = protein phosphate + ADP. This reaction is the phosphorylation of proteins. Mitogen-activated protein kinase; a family of protein kinases that perform a crucial step in relaying signals from the plasma membrane to the nucleus. They are activated by a wide range of proliferation- or differentiation-inducing signals; activation is strong with agonists such …	5	MF	0.891465877403849	0.809428829525434	0.821605478683063	0.909295902178442
GO:0004712	protein serine/threonine/tyrosine kinase activity	Catalysis of the reactions: ATP + a protein serine = ADP + protein serine phosphate; ATP + a protein threonine = ADP + protein threonine phosphate; and ATP + a protein tyrosine = ADP + protein tyrosine phosphate.	10	MF	0.634780324223727	0.977127487243124	0.10268570313567	0.332310316467252
GO:0004713	protein tyrosine kinase activity	Catalysis of the reaction: ATP + a protein tyrosine = ADP + protein tyrosine phosphate.	7	MF	0.483711010525294	0.805035030578119	0.220116012602101	0.809767494047085
GO:0004721	phosphoprotein phosphatase activity	Catalysis of the reaction: a phosphoprotein + H2O = a protein + phosphate. Together with protein kinases, these enzymes control the state of phosphorylation of cell proteins and thereby provide an important mechanism for regulating cellular activity.	49	MF	0.0356460265277479	0.903861498521441	0.11760118173783	0.903285709213584
GO:0004722	protein serine/threonine phosphatase activity	Catalysis of the reaction: protein serine phosphate + H2O = protein serine + phosphate, and protein threonine phosphate + H2O = protein threonine + phosphate.	25	MF	0.0788412275086579	0.775044650996946	0.241236656336607	0.836584619108306
GO:0004725	protein tyrosine phosphatase activity	Catalysis of the reaction: protein tyrosine phosphate + H2O = protein tyrosine + phosphate.	18	MF	0.85993318186009	0.953794877596492	0.497373855595037	0.946398424666314
GO:0004749	ribose phosphate diphosphokinase activity	Catalysis of the reaction: D-ribose 5-phosphate + ATP = 5-phospho-alpha-D-ribose 1-diphosphate + AMP + 2 H(+).	5	MF	0.00692614409490614	0.0346102717796083	0.0137831181335527	0.0685645036091479
GO:0004784	superoxide dismutase activity	Catalysis of the reaction: 2 superoxide + 2 H+ = O2 + hydrogen peroxide.	6	MF	0.840259344144103	0.963299387307337	0.246142893563382	0.905619518494011
GO:0004792	thiosulfate sulfurtransferase activity	Catalysis of the reaction: hydrogen cyanide + thiosulfate = H(+) + sulfite + thiocyanate.	5	MF	0.148276317494399	0.743458778718825	0.103496797982312	0.655911572297932
GO:0004806	triglyceride lipase activity	Catalysis of the reaction: triacylglycerol + H2O = diacylglycerol + a carboxylate.	8	MF	0.814259130089345	0.130610012411521	0.658652657833102	0.415721268321454
GO:0004812	aminoacyl-tRNA ligase activity	Catalysis of the formation of aminoacyl-tRNA from ATP, amino acid, and tRNA with the release of diphosphate and AMP.	38	MF	0.657871002040192	0.992497416348414	0.000162511044812083	0.374281364378875
GO:0004842	ubiquitin-protein transferase activity	Catalysis of the transfer of ubiquitin from one protein to another via the reaction X-Ub + Y --> Y-Ub + X, where both X-Ub and Y-Ub are covalent linkages.	86	MF	0.46414800073783	0.99918828363126	0.866432126271368	0.971938787530224
GO:0004843	ubiquitin-specific protease activity	Catalysis of the thiol-dependent hydrolysis of a peptide bond formed by the C-terminal glycine of ubiquitin.	20	MF	0.9276972918332	0.654860852563894	0.178734309086818	0.147382663937079
GO:0004857	enzyme inhibitor activity	Stops, prevents or reduces the activity of an enzyme.	39	MF	0.511349995485769	0.435726392401983	0.566358813492156	0.957515103351647
GO:0004860	protein kinase inhibitor activity	Stops, prevents or reduces the activity of a protein kinase, an enzyme which phosphorylates a protein.	12	MF	0.825368977049894	0.118500293687054	0.362638088474426	0.447678150889839
GO:0004864	protein phosphatase inhibitor activity	Stops, prevents or reduces the activity of a protein phosphatase, an enzyme that hydrolyzes phosphate groups from phosphorylated proteins.	5	MF	0.729942333588053	0.779483313305659	0.747889254473162	0.445186575957919
GO:0004866	endopeptidase inhibitor activity	Stops, prevents or reduces the activity of an endopeptidase, any enzyme that hydrolyzes nonterminal peptide bonds in polypeptides.	5	MF	0.132087117485472	0.213853416681494	0.585299609666286	0.740421300554528
GO:0004871	signal transducer activity	Conveys a signal across a cell to trigger a change in cell function or state. A signal is a physical entity or change in state that is used to transfer information in order to trigger a response.	44	MF	0.0885003046236392	0.926350980199437	0.115485799162385	0.701197976961985
GO:0004872	receptor activity	Combining with an extracellular or intracellular messenger to initiate a change in cell activity.	16	MF	0.254402913104094	0.626992859058074	0.420423397900361	0.645289951902045
GO:0004888	transmembrane signaling receptor activity	Combining with an extracellular or intracellular signal and transmitting the signal from one side of the membrane to the other to initiate a change in cell activity.	12	MF	0.272028822260873	0.280668813558848	0.626062768886931	0.339547671518972
GO:0005048	signal sequence binding	Interacting selectively and non-covalently with a signal sequence, a specific peptide sequence found on protein precursors or mature proteins that dictates where the mature protein is localized.	29	MF	0.665092766194591	0.998639820193539	0.888597666346806	0.977395065228233
GO:0005057	receptor signaling protein activity	Conveys a signal from an upstream receptor or intracellular signal transducer, converting the signal into a form where it can ultimately trigger a change in the state or activity of a cell.	15	MF	0.343845147752521	0.975014746607655	0.387592995935005	0.884992449542461
GO:0005085	guanyl-nucleotide exchange factor activity	Stimulates the exchange of guanyl nucleotides associated with a GTPase. Under normal cellular physiological conditions, the concentration of GTP is higher than that of GDP, favoring the replacement of GDP by GTP in association with the GTPase.	48	MF	0.748331808929809	0.991570031805665	0.827778855795025	0.999083646759385
GO:0005086	ARF guanyl-nucleotide exchange factor activity	Stimulates the exchange of guanyl nucleotides associated with the GTPase ARF. Under normal cellular physiological conditions, the concentration of GTP is higher than that of GDP, favoring the replacement of GDP by GTP in association with the GTPase.	7	MF	0.712354614591407	0.952753637494004	0.612933787195472	0.904050822692103
GO:0005088	Ras guanyl-nucleotide exchange factor activity	Stimulates the exchange of guanyl nucleotides associated with a GTPase of the Ras superfamily. Under normal cellular physiological conditions, the concentration of GTP is higher than that of GDP, favoring the replacement of GDP by GTP in association with the GTPase.	19	MF	0.669711057675906	0.929632487355824	0.931586787841544	0.976373885870444
GO:0005089	Rho guanyl-nucleotide exchange factor activity	Stimulates the exchange of guanyl nucleotides associated with a GTPase of the Rho family. Under normal cellular physiological conditions, the concentration of GTP is higher than that of GDP, favoring the replacement of GDP by GTP in association with the GTPase.	6	MF	0.587239262020188	0.864541617130273	0.410919803504923	0.954617591988235
GO:0005092	GDP-dissociation inhibitor activity	Prevents the dissociation of GDP from a GTPase, thereby preventing GTP from binding.	5	MF	0.953147341339505	0.49299599351396	0.334494295845681	0.907842205444745
GO:0005096	GTPase activator activity	Increases the activity of a GTPase, an enzyme that catalyzes the hydrolysis of GTP.	50	MF	0.601708052713045	0.993055814317392	0.787976080581228	0.997961414834685
GO:0005186	pheromone activity	The activity of binding to and activating specific cell surface receptors, thereby inducing behavioral, developmental, or physiological response(s) from a responding organism or cell. The substance may be released or retained on the cell surface. Pheromones may serve as a specific attractant, social communicator, or sexual stimulant.	6	MF	0.6445779381444	0.0231569809686549	0.109430910577316	0.103519588429638
GO:0005199	structural constituent of cell wall	The action of a molecule that contributes to the structural integrity of a cell wall.	15	MF	0.343193959349098	0.0273815154765989	0.00137008647308934	0.274346230244538
GO:0005200	structural constituent of cytoskeleton	The action of a molecule that contributes to the structural integrity of a cytoskeletal structure.	29	MF	0.0237169167533891	0.889828826430608	0.645813919225791	0.961554799293439
GO:0005216	ion channel activity	Catalysis of facilitated diffusion of an ion (by an energy-independent process) by passage through a transmembrane aqueous pore or channel without evidence for a carrier-mediated mechanism.	9	MF	0.541502680656045	0.53437723625213	0.389564235603708	0.316478442891968
GO:0005244	voltage-gated ion channel activity	Catalysis of the transmembrane transfer of an ion by a voltage-gated channel. An ion is an atom or group of atoms carrying an electric charge by virtue of having gained or lost one or more electrons. A voltage-gated channel is a channel whose open state is dependent on the voltage across the membrane in which it is embedded.	6	MF	0.467002961779854	0.455531320887869	0.223385756230721	0.502769315835829
GO:0005310	dicarboxylic acid transmembrane transporter activity	Catalysis of the transfer of dicarboxylic acids from one side of the membrane to the other. A dicarboxylic acid is an organic acid with two COOH groups.	9	MF	0.066608472035535	0.0155049037424384	0.0971846039023114	0.0228808185488799
GO:0005315	inorganic phosphate transmembrane transporter activity	Catalysis of the transfer of a inorganic phosphate from one side of a membrane to the other, up its concentration gradient. The transporter binds the solute and undergoes a series of conformational changes. Transport works equally well in either direction and is driven by a chemiosmotic source of energy. Chemiosmotic sources of energy include uniport, symport or antiport.	7	MF	0.021946737243409	0.0179112863341287	0.0400830014608602	0.014149172216445
GO:0005319	lipid transporter activity	Enables the directed movement of lipids into, out of or within a cell, or between cells.	27	MF	0.396537683333147	0.345926649593963	0.706330081744101	0.695877111301019
GO:0005337	nucleoside transmembrane transporter activity	Catalysis of the transfer of a nucleoside, a nucleobase linked to either beta-D-ribofuranose (ribonucleoside) or 2-deoxy-beta-D-ribofuranose, (a deoxyribonucleotide) from one side of a membrane to the other.	12	MF	0.398716791607393	0.0430521918510036	0.423927805591785	0.0969488486921987
GO:0005338	nucleotide-sugar transmembrane transporter activity	Catalysis of the transfer of a nucleotide-sugar from one side of the membrane to the other. A nucleotide-sugar is any nucleotide in which the distal phosphoric residue of a nucleoside 5'-diphosphate is in glycosidic linkage with a monosaccharide or monosaccharide derivative.	5	MF	0.971878054664168	0.243451476452678	0.74391206827763	0.28791546100468
GO:0005342	organic acid transmembrane transporter activity	Catalysis of the transfer of organic acids, any acidic compound containing carbon in covalent linkage, from one side of the membrane to the other.	66	MF	0.475812327388849	0.000515802148704181	0.984889955984053	0.0202187998921616
GO:0005353	fructose transmembrane transporter activity	Catalysis of the transfer of fructose from one side of the membrane to the other. Fructose exists in a open chain form or as a ring compound. D-fructose is the sweetest of the sugars and is found free in a large number of fruits and honey.	15	MF	0.000265675294931695	1.10365083931529e-06	0.00189347032023982	0.0520636688386937
GO:0005354	galactose transmembrane transporter activity	Catalysis of the transfer of galactose from one side of the membrane to the other. D-galactose is widely distributed in combined form in plants, animals and microorganisms as a constituent of oligo- and polysaccharides; it also occurs in galactolipids and as its glucoside in lactose and melibiose.	6	MF	0.753412030255447	0.00555814408397178	0.0897575602798108	0.713466357139867
GO:0005355	glucose transmembrane transporter activity	Catalysis of the transfer of the hexose monosaccharide glucose from one side of the membrane to the other.	18	MF	0.00270668940079026	6.29554308647651e-05	0.0212944022536611	0.106433797149715
GO:0005363	maltose transmembrane transporter activity	Catalysis of the transfer of maltose from one side of the membrane to the other. Maltose is the disaccharide 4-O-alpha-D-glucopyranosyl-D-glucopyranose, an intermediate in the enzymatic breakdown of glycogen and starch.	3	MF	0.445554042460328	0.135798262773888	0.165210494551076	0.578994535444075
GO:0005375	copper ion transmembrane transporter activity	Catalysis of the transfer of copper (Cu) ions from one side of a membrane to the other.	6	MF	0.188591182029717	0.0320912548605538	0.739077337009885	0.0019377210929513
GO:0005381	iron ion transmembrane transporter activity	Catalysis of the transfer of iron (Fe) ions from one side of a membrane to the other.	11	MF	0.000318039055054101	2.12482986112841e-05	0.00109976017167635	1.98250170696445e-05
GO:0005385	zinc ion transmembrane transporter activity	Catalysis of the transfer of zinc (Zn) ions from one side of a membrane to the other.	8	MF	0.0109573859663373	0.0453029417519151	0.187760702520018	0.170192290529328
GO:0005484	SNAP receptor activity	Acting as a marker to identify a membrane and interacting selectively with one or more SNAREs on another membrane to mediate membrane fusion.	24	MF	0.788357095255495	0.201065112657365	0.181415961366685	0.496494970098743
GO:0005487	nucleocytoplasmic transporter activity	Enables the directed movement of substances between the nucleus and the cytoplasm of a cell.	13	MF	0.740572164318341	0.967736782263832	0.0555886681348515	0.737395551489955
GO:0005506	iron ion binding	Interacting selectively and non-covalently with iron (Fe) ions.	33	MF	0.348529080086403	0.0234644433786244	0.470107922879181	0.289646146734218
GO:0005507	copper ion binding	Interacting selectively and non-covalently with copper (Cu) ions.	20	MF	0.0305461219449149	0.158228439895292	0.0448316758393902	0.0922179848317824
GO:0005509	calcium ion binding	Interacting selectively and non-covalently with calcium ions (Ca2+).	25	MF	0.628185857332518	0.930178888656922	0.653268804928177	0.499332854433307
GO:0005516	calmodulin binding	Interacting selectively and non-covalently with calmodulin, a calcium-binding protein with many roles, both in the calcium-bound and calcium-free states.	12	MF	0.758917503324656	0.435555777685567	0.871533460718684	0.743583841200212
GO:0005525	GTP binding	Interacting selectively and non-covalently with GTP, guanosine triphosphate.	103	MF	0.613790489045926	0.958319923027867	0.864167937576929	0.705447006831341
GO:0005543	phospholipid binding	Interacting selectively and non-covalently with phospholipids, a class of lipids containing phosphoric acid as a mono- or diester.	88	MF	0.669823168757772	0.996256611874034	0.194026210963298	0.979284569436557
GO:0005545	1-phosphatidylinositol binding	Interacting selectively and non-covalently with phosphatidylinositol, any glycophospholipid with its sn-glycerol 3-phosphate residue is esterified to the 1-hydroxyl group of 1D-myo-inositol.	6	MF	0.391662713506387	0.797898965526264	0.910462205551085	0.935009185338597
GO:0005546	phosphatidylinositol-4,5-bisphosphate binding	Interacting selectively and non-covalently with phosphatidylinositol-4,5-bisphosphate, a derivative of phosphatidylinositol in which the inositol ring is phosphorylated at the 4' and 5' positions.	12	MF	0.0131333080664207	0.221238982598602	0.0290515990935438	0.366815884549535
GO:0005576	extracellular region	The space external to the outermost structure of a cell. For cells without external protective or external encapsulating structures this refers to space outside of the plasma membrane. This term covers the host cell environment outside an intracellular parasite.	93	CC	0.870769417703809	4.46019779347489e-07	0.0173403275143779	1.10375135008893e-05
GO:0005618	cell wall	The rigid or semi-rigid envelope lying outside the cell membrane of plant, fungal, most prokaryotic cells and some protozoan parasites, maintaining their shape and protecting them from osmotic lysis. In plants it is made of cellulose and, often, lignin; in fungi it is composed largely of polysaccharides; in bacteria it is composed of peptidoglycan; in protozoan parasites such as Giardia species, …	104	CC	0.392697547679049	5.80569725206145e-06	0.014485628673486	0.000281454001730433
GO:0005619	ascospore wall	The specialized cell wall of the ascospore (spore), which is the product of meiotic division. Examples of this component are found in Fungi.	16	CC	0.164137686528505	0.069733871622448	0.506612752240709	0.123026841517885
GO:0005628	prospore membrane	The prospore membrane is a double-membraned structure that extends from the cytoplasmic face of the spindle pole bodies to encompass the spindle pole bodies and the four nuclear lobes that are formed during meiosis. It helps isolate the meiotic nuclei from the cytoplasm during spore formation and serves as a foundation for the formation of the spore walls. An example of this component is found in…	70	CC	0.331108130970685	0.047668014517453	0.822765562075959	0.491030771321459
GO:0005635	nuclear envelope	The double lipid bilayer enclosing the nucleus and separating its contents from the rest of the cytoplasm; includes the intermembrane space, a gap of width 20-40 nm (also called the perinuclear space).	145	CC	0.205601561076082	0.998555874160817	0.0713159001098163	0.91218043979463
GO:0005637	nuclear inner membrane	The inner, i.e. lumen-facing, lipid bilayer of the nuclear envelope.	12	CC	0.973287703659011	0.44273806860602	0.601849027509774	0.88000592629536
GO:0005640	nuclear outer membrane	The outer, i.e. cytoplasm-facing, lipid bilayer of the nuclear envelope; continuous with the endoplasmic reticulum of the cell and sometimes studded with ribosomes.	5	CC	0.341323892163923	0.611514174098796	0.992830272688342	0.411986042387978
GO:0005641	nuclear envelope lumen	The region between the two lipid bilayers of the nuclear envelope; 20-40 nm wide.	5	CC	0.211037112751222	0.459752048249157	0.338944395668692	0.242932037150004
GO:0005643	nuclear pore	Any of the numerous similar discrete openings in the nuclear envelope of a eukaryotic cell, where the inner and outer nuclear membranes are joined.	56	CC	0.208201628136067	0.995982975986027	0.642235097793686	0.964108876868529
GO:0005655	nucleolar ribonuclease P complex	A ribonuclease P complex located in the nucleolus of a eukaryotic cell, where it catalyzes the 5' endonucleolytic cleavage of precursor tRNAs to yield mature tRNAs. Eukaryotic nucleolar ribonuclease P complexes generally contain a single RNA molecule that is necessary but not sufficient for catalysis, and several protein molecules.	9	CC	0.805642201919849	0.768912127729766	0.603899438121572	0.485075859456683
GO:0005656	nuclear pre-replicative complex	A protein-DNA complex assembled at eukaryotic DNA replication origins during late mitosis and G1, allowing the origin to become competent, or 'licensed', for replication. The complex normally includes the origin recognition complex (ORC), Cdc6, Cdt1 and the MiniChromosome Maintenance (Mcm2-7) proteins.	17	CC	0.690284770827547	0.961009583731717	0.178506931865875	0.84622513581864
GO:0005657	replication fork	The Y-shaped region of a replicating DNA molecule, resulting from the separation of the DNA strands and in which the synthesis of new strands takes place. Also includes associated protein complexes.	56	CC	0.1829491572304	0.611085177225874	0.31607177125607	0.55168984517404
GO:0005658	alpha DNA polymerase:primase complex	A complex of four polypeptides, comprising large and small DNA polymerase alpha subunits and two primase subunits, which catalyzes the synthesis of an RNA primer on the lagging strand of replicating DNA; the smaller of the two primase subunits alone can catalyze oligoribonucleotide synthesis.	7	CC	0.306253128016469	0.45371673197836	0.15863092962348	0.166357769393842
GO:0005663	DNA replication factor C complex	A complex of five polypeptides in eukaryotes, and two in prokaryotes, that loads the DNA polymerase processivity factor proliferating cell nuclear antigen (PCNA) onto DNA, thereby permitting processive DNA synthesis catalyzed by DNA polymerase.	5	CC	0.6617117261765	0.947336712652536	0.793125495819989	0.947455479057315
GO:0005664	nuclear origin of replication recognition complex	A multisubunit complex that is located at the replication origins of a chromosome in the nucleus.	6	CC	0.973318625918075	0.966560245274172	0.568265507970143	0.856129424670825
GO:0005665	DNA-directed RNA polymerase II, core complex	RNA polymerase II, one of three nuclear DNA-directed RNA polymerases found in all eukaryotes, is a multisubunit complex; typically it produces mRNAs, snoRNAs, and some of the snRNAs. Two large subunits comprise the most conserved portion including the catalytic site and share similarity with other eukaryotic and bacterial multisubunit RNA polymerases. The largest subunit of RNA polymerase II cont…	13	CC	0.0784983382927005	0.814137379817963	0.003071687421572	0.289554662353093
GO:0005666	DNA-directed RNA polymerase III complex	RNA polymerase III, one of three nuclear DNA-directed RNA polymerases found in all eukaryotes, is a multisubunit complex; typically it produces 5S rRNA, tRNAs and some of the small nuclear RNAs. Two large subunits comprise the most conserved portion including the catalytic site and share similarity with other eukaryotic and bacterial multisubunit RNA polymerases. The remainder of the complex is c…	17	CC	0.089342373762277	0.572860039260143	0.013954338621152	0.689272357216694
GO:0005667	transcription factor complex	A protein complex that is capable of associating with DNA by direct binding, or via other DNA-binding proteins or complexes, and regulating transcription.	83	CC	0.0151183492638456	0.998601005788163	0.0719716533852999	0.96603506137186
GO:0005669	transcription factor TFIID complex	A complex composed of TATA binding protein (TBP) and TBP associated factors (TAFs); the total mass is typically about 800 kDa. Most of the TAFs are conserved across species. In TATA-containing promoters for RNA polymerase II (Pol II), TFIID is believed to recognize at least two distinct elements, the TATA element and a downstream promoter element. TFIID is also involved in recognition of TATA-les…	15	CC	0.135011547074337	0.986114989403349	0.663684823052915	0.967366132090294
GO:0005671	Ada2/Gcn5/Ada3 transcription activator complex	A multiprotein complex that possesses histone acetyltransferase and is involved in regulation of transcription. Contains either GCN5 or PCAF in a mutually exclusive manner. The budding yeast complex includes Gcn5p, two proteins of the Ada family, and two TBP-associate proteins (TAFs); analogous complexes in other species have analogous compositions, and usually contain homologs of the yeast prote…	7	CC	0.63726011263601	0.891777407756464	0.456986239000974	0.806577669179474
GO:0005675	holo TFIIH complex	A complex that is capable of kinase activity directed towards the C-terminal Domain (CTD) of the largest subunit of RNA polymerase II and is essential for initiation at RNA polymerase II promoters in vitro. It is composed of the core TFIIH complex and the TFIIK complex.	11	CC	0.31175460794801	0.586043735110845	0.307491503742404	0.242873812847664
GO:0005677	chromatin silencing complex	Any protein complex that mediates changes in chromatin structure that result in transcriptional silencing.	7	CC	0.722134738369531	0.216308925129645	0.573172338198715	0.444099506060776
GO:0005680	anaphase-promoting complex	A ubiquitin ligase complex that degrades mitotic cyclins and anaphase inhibitory protein, thereby triggering sister chromatid separation and exit from mitosis. Substrate recognition by APC occurs through degradation signals, the most common of which is termed the Dbox degradation motif, originally discovered in cyclin B.	16	CC	0.898371679643263	0.913530619418878	0.698051570786562	0.995350535930915
GO:0005681	spliceosomal complex	Any of a series of ribonucleoprotein complexes that contain RNA and small nuclear ribonucleoproteins (snRNPs), and are formed sequentially during the splicing of a messenger RNA primary transcript to excise an intron.	87	CC	0.0392353431598343	0.99361772763917	0.294977372982737	0.994824202329324
GO:0005682	U5 snRNP	A ribonucleoprotein complex that contains small nuclear RNA U5.	15	CC	0.465720935655819	0.952356543211946	0.569651923595174	0.677154493994449
GO:0005684	U2-type spliceosomal complex	Any spliceosomal complex that forms during the splicing of a messenger RNA primary transcript to excise an intron that has canonical consensus sequences near the 5' and 3' ends.	54	CC	0.0774910447507887	0.998453311424712	0.27404779552168	0.997971618236867
GO:0005685	U1 snRNP	A ribonucleoprotein complex that contains small nuclear RNA U1.	18	CC	0.607312912370445	0.72749113649602	0.844260508703938	0.597404412990485
GO:0005686	U2 snRNP	A ribonucleoprotein complex that contains small nuclear RNA U2.	11	CC	0.421528113176058	0.840391131372287	0.497967684339327	0.74121734907307
GO:0005688	U6 snRNP	A ribonucleoprotein complex that contains small nuclear RNA U6.	7	CC	0.999347310439127	0.714367775212604	0.0857595239686838	0.914394400489238
GO:0005720	nuclear heterochromatin	A condensed form of chromatin, occurring in the nucleus during interphase, that stains strongly with basophilic dyes. The DNA of heterochromatin is typically replicated at a later stage in the cell-division cycle than euchromatin.	9	CC	0.321227847727355	0.873320438687345	0.331593325414382	0.740860876068801
GO:0005724	nuclear telomeric heterochromatin	Heterochromatic regions of the chromosome found at the telomeres of a chromosome in the nucleus.	9	CC	0.321227847727355	0.873320438687345	0.331593325414382	0.740860876068801
GO:0005732	small nucleolar ribonucleoprotein complex	A ribonucleoprotein complex that contains an RNA molecule of the small nucleolar RNA (snoRNA) family and associated proteins. Most are involved in a step of processing of rRNA: cleavage, 2'-O-methylation, or pseudouridylation. The majority, though not all, fall into one of two classes, box C/D type or box H/ACA type.	28	CC	0.0797447681790961	0.647847856179465	0.00559239727113291	0.546857018783129
GO:0005736	DNA-directed RNA polymerase I complex	RNA polymerase I, one of three nuclear DNA-directed RNA polymerases found in all eukaryotes, is a multisubunit complex; typically it produces rRNAs. Two large subunits comprise the most conserved portion including the catalytic site and share similarity with other eukaryotic and bacterial multisubunit RNA polymerases. The remainder of the complex is composed of smaller subunits (generally ten or …	14	CC	0.0017429681257509	0.0880325674244286	0.000415466674413902	0.0991357522611966
GO:0005741	mitochondrial outer membrane	The outer, i.e. cytoplasm-facing, lipid bilayer of the mitochondrial envelope.	104	CC	0.00978800199977912	0.244248702966956	0.111481531211513	0.0489187589681782
GO:0005742	mitochondrial outer membrane translocase complex	A large complex of the mitochondrial outer membrane that mediates transport of proteins into all mitochondrial compartments.	7	CC	0.72546343424585	0.980251409775325	0.680901746636386	0.877038741171742
GO:0005743	mitochondrial inner membrane	The inner, i.e. lumen-facing, lipid bilayer of the mitochondrial envelope. It is highly folded to form cristae.	235	CC	3.11219806014928e-11	0.00025472621101554	1.04307299750535e-14	5.8822173380589e-08
GO:0005744	mitochondrial inner membrane presequence translocase complex	The protein transport machinery of the mitochondrial inner membrane that contains three essential Tim proteins: Tim17 and Tim23 are thought to build a preprotein translocation channel while Tim44 interacts transiently with the matrix heat-shock protein Hsp70 to form an ATP-driven import motor.	12	CC	0.425274574552424	0.879540887389891	0.547815867780784	0.761527496246612
GO:0005746	mitochondrial respiratory chain	The protein complexes that form the mitochondrial electron transport system (the respiratory chain), associated with the inner mitochondrial membrane. The respiratory chain complexes transfer electrons from an electron donor to an electron acceptor and are associated with a proton pump to create a transmembrane electrochemical gradient.	23	CC	8.6442389226747e-08	3.14593593886917e-07	2.01799528951461e-07	4.02161300818872e-05
GO:0005749	mitochondrial respiratory chain complex II, succinate dehydrogenase complex (ubiquinone)	A protein complex located in the mitochondrial inner membrane that forms part of the mitochondrial respiratory chain. Contains the four polypeptide subunits of succinate dehydrogenase, flavin-adenine dinucleotide and iron-sulfur. Catalyzes the oxidation of succinate by ubiquinone. Connects the TCA cycle with the respiratory chain.	5	CC	0.0304873384159118	0.000183103133851477	0.10250415182424	0.0252782954312589
GO:0005750	mitochondrial respiratory chain complex III	A protein complex located in the mitochondrial inner membrane that forms part of the mitochondrial respiratory chain. Contains about 10 polypeptide subunits including four redox centers: cytochrome b/b6, cytochrome c1 and an 2Fe-2S cluster. Catalyzes the oxidation of ubiquinol by oxidized cytochrome c1.	9	CC	0.000120155898553078	0.00916762847791956	8.32421277462638e-05	0.0182005335668396
GO:0005751	mitochondrial respiratory chain complex IV	A protein complex located in the mitochondrial inner membrane that forms part of the mitochondrial respiratory chain. Contains the 13 polypeptide subunits of cytochrome c oxidase, including cytochrome a and cytochrome a3. Catalyzes the oxidation of reduced cytochrome c by dioxygen (O2).	9	CC	0.00201812368901	0.00164903071605849	0.00165462563965192	0.00302443212216422
GO:0005753	mitochondrial proton-transporting ATP synthase complex	A proton-transporting ATP synthase complex found in the mitochondrial membrane.	14	CC	1.22617000994973e-06	0.00138978059142661	1.10265523088864e-07	0.00447559925788345
GO:0005758	mitochondrial intermembrane space	The region between the inner and outer lipid bilayers of the mitochondrial envelope.	60	CC	0.620411598054393	0.0688039018975819	0.605433041518656	0.296112823680796
GO:0005759	mitochondrial matrix	The gel-like material, with considerable fine structure, that lies in the matrix space, or lumen, of a mitochondrion. It contains the enzymes of the tricarboxylic acid cycle and, in some organisms, the enzymes concerned with fatty acid oxidation.	212	CC	4.72481776348906e-12	0.457469647041926	1.25898567632882e-15	0.374156621356077
GO:0005761	mitochondrial ribosome	A ribosome found in the mitochondrion of a eukaryotic cell; contains a characteristic set of proteins distinct from those of cytosolic ribosomes.	82	CC	3.28492463752284e-09	0.689783624353526	5.91416956444255e-07	0.998741542771428
GO:0005762	mitochondrial large ribosomal subunit	The larger of the two subunits of a mitochondrial ribosome. Two sites on the ribosomal large subunit are involved in translation: the aminoacyl site (A site) and peptidyl site (P site).	45	CC	1.92309234161386e-06	0.618690712521858	1.64376737704083e-05	0.960145134388785
GO:0005763	mitochondrial small ribosomal subunit	The smaller of the two subunits of a mitochondrial ribosome.	31	CC	5.5897501170936e-05	0.505883150377008	0.0050063318814645	0.965802067950225
GO:0005768	endosome	A membrane-bounded organelle to which materials ingested by endocytosis are delivered.	154	CC	0.777439790567743	0.971341397580916	0.73696073204347	0.89766502896188
GO:0005769	early endosome	A membrane-bounded organelle that receives incoming material from primary endocytic vesicles that have been generated by clathrin-dependent and clathrin-independent endocytosis; vesicles fuse with the early endosome to deliver cargo for sorting into recycling or degradation pathways.	12	CC	0.158370462250604	0.643222786736637	0.178096527124196	0.960100544073165
GO:0005770	late endosome	A prelysosomal endocytic organelle differentiated from early endosomes by lower lumenal pH and different protein composition. Late endosomes are more spherical than early endosomes and are mostly juxtanuclear, being concentrated near the microtubule organizing center.	43	CC	0.643535946036224	0.920819990075398	0.946484350135306	0.811253052825014
GO:0005771	multivesicular body	A type of late endosome in which regions of the limiting endosomal membrane invaginate to form internal vesicles; membrane proteins that enter the internal vesicles are sequestered from the cytoplasm.	5	CC	0.244800993933257	0.512076550482531	0.918406741947072	0.828987112870409
GO:0005774	vacuolar membrane	The lipid bilayer surrounding the vacuole and separating its contents from the cytoplasm of the cell.	229	CC	0.00247903923566248	0.850105703638075	0.58878637653295	0.422891812708315
GO:0005775	vacuolar lumen	The volume enclosed within the vacuolar membrane.	12	CC	0.999786261695999	0.0617089081887041	0.801534323101772	0.238306561218878
GO:0005777	peroxisome	A small organelle enclosed by a single membrane, and found in most eukaryotic cells. Contains peroxidases and other enzymes involved in a variety of metabolic processes including free radical detoxification, lipid catabolism and biosynthesis, and hydrogen peroxide metabolism.	74	CC	0.00892886961309507	0.00397082473717102	0.0116456103277122	0.000444851655422891
GO:0005778	peroxisomal membrane	The lipid bilayer surrounding a peroxisome.	34	CC	0.374354327533012	0.529046333312523	0.346830163376134	0.301792521245069
GO:0005779	integral component of peroxisomal membrane	The component of the peroxisomal membrane consisting of gene products and protein complexes that have some part that penetrates at least one leaflet of the membrane bilayer. This component includes gene products that are buried in the bilayer with no exposure outside the bilayer.	15	CC	0.212114000990205	0.420131185221484	0.109900073251392	0.121490975208753
GO:0005782	peroxisomal matrix	The volume contained within the membranes of a peroxisome; in many cells the matrix contains a crystalloid core largely composed of urate oxidase.	12	CC	0.0289465011160566	2.86713814150716e-05	0.0281302331066797	2.1509606960561e-05
GO:0005786	signal recognition particle, endoplasmic reticulum targeting	A ribonucleoprotein particle of 325 kDa composed of a 7S (300 nucleotide) RNA molecule and a complex of six different polypeptides. This binds both to the N-terminal signal peptide for proteins destined for the endoplasmic reticulum as they emerge from the large ribosomal subunit and also to the ribosome. This binding arrests further translation thereby preventing the proteins from being released…	6	CC	0.950385338497028	0.937561499768967	0.344037932477547	0.936876136796076
GO:0005788	endoplasmic reticulum lumen	The volume enclosed by the membranes of the endoplasmic reticulum.	16	CC	0.257771147803105	0.203363261737211	0.365703385835089	0.288638455512214
GO:0005793	endoplasmic reticulum-Golgi intermediate compartment	A complex system of membrane-bounded compartments located between endoplasmic reticulum (ER) and the Golgi complex, with a distinctive membrane protein composition; involved in ER-to-Golgi and Golgi-to-ER transport.	11	CC	0.0693459172659758	0.452233495691144	0.0581841500707924	0.209258929150423
GO:0005795	Golgi stack	The set of thin, flattened membrane-bounded compartments, called cisternae, that form the central portion of the Golgi complex. The stack usually comprises cis, medial, and trans cisternae; the cis- and trans-Golgi networks are not considered part of the stack.	29	CC	0.600747761238503	0.988885179553137	0.662336588176868	0.910620303058626
GO:0005797	Golgi medial cisterna	The middle Golgi cisterna (or cisternae).	6	CC	0.617658628748278	0.948453228667561	0.653475846215416	0.71312258890553
GO:0005798	Golgi-associated vesicle	Any vesicle associated with the Golgi complex and involved in mediating transport within the Golgi or between the Golgi and other parts of the cell.	39	CC	0.179717163806637	0.909219831464062	0.266078682013475	0.783201078941142
GO:0005801	cis-Golgi network	The network of interconnected tubular and cisternal structures located at the convex side of the Golgi apparatus, which abuts the endoplasmic reticulum.	16	CC	0.617316337084378	0.688393813314876	0.466507156345563	0.180402079818429
GO:0005802	trans-Golgi network	The network of interconnected tubular and cisternal structures located within the Golgi apparatus on the side distal to the endoplasmic reticulum, from which secretory vesicles emerge. The trans-Golgi network is important in the later stages of protein secretion where it is thought to play a key role in the sorting and targeting of secreted proteins to the correct destination.	31	CC	0.393868599383239	0.980738954842115	0.821809744266459	0.978859594937417
GO:0005811	lipid particle	An intracellular non-membrane-bounded organelle comprising a matrix of coalesced lipids surrounded by a phospholipid monolayer. May include associated proteins.	52	CC	0.0263763905629336	0.334843381305098	0.00102144943114284	0.272912455195364
GO:0005815	microtubule organizing center	An intracellular structure that can catalyze gamma-tubulin-dependent microtubule nucleation and that can anchor microtubules by interacting with their minus ends, plus ends or sides.	75	CC	3.0542148236307e-05	0.699525610259853	0.00978846160000697	0.992188829614728
GO:0005816	spindle pole body	The microtubule organizing center in fungi; functionally homologous to the animal cell centrosome.	75	CC	3.0542148236307e-05	0.699525610259853	0.00978846160000697	0.992188829614728
GO:0005819	spindle	The array of microtubules and associated molecules that forms between opposite poles of a eukaryotic cell during mitosis or meiosis and serves to move the duplicated chromosomes apart.	105	CC	3.70904527469811e-06	0.584880695726379	0.0138715822413939	0.999151606132961
GO:0005823	central plaque of spindle pole body	One of three laminate structures that form the spindle pole body; the central plaque is embedded in the nuclear envelope.	6	CC	0.144942273643507	0.423092250150131	0.399666127302596	0.937840197594163
GO:0005824	outer plaque of spindle pole body	One of three laminate structures that form the spindle pole body; the outer plaque is in the cytoplasm.	5	CC	0.515222308602749	0.193516599920448	0.841014410647372	0.31556708357023
GO:0005826	actomyosin contractile ring	A cytoskeletal structure composed of actin filaments and myosin that forms beneath the plasma membrane of many cells, including animal cells and yeast cells, in a plane perpendicular to the axis of the spindle, i.e. the cell division plane. Ring contraction is associated with centripetal growth of the membrane that divides the cytoplasm of the two daughter cells. In animal cells, the contractile …	13	CC	0.0169154831750025	0.304099831770163	0.208680174934974	0.66531699227686
GO:0005828	kinetochore microtubule	Any of the spindle microtubules that attach to the kinetochores of chromosomes by their plus ends, and maneuver the chromosomes during mitotic or meiotic chromosome segregation.	6	CC	0.333838557261111	0.338936940323346	0.429400457729727	0.77400506831148
GO:0005832	chaperonin-containing T-complex	A multisubunit ring-shaped complex that mediates protein folding in the cytosol without a cofactor.	11	CC	0.706287119944836	0.510676198058144	0.313273756793941	0.875643848939798
GO:0005838	proteasome regulatory particle	A multisubunit complex, which caps one or both ends of the proteasome core complex. This complex recognizes and unfolds ubiquitinated proteins, and translocates them to the proteasome core complex.	23	CC	0.162670024645539	0.999948998576255	0.57886914466769	0.999861853330619
GO:0005839	proteasome core complex	A multisubunit barrel shaped endoprotease complex, which is the core of the proteasome complex.	15	CC	0.00052056832682888	0.714577228437881	0.00296097520967822	0.614853366390958
GO:0005844	polysome	A multiribosomal structure representing a linear array of ribosomes held together by messenger RNA. They represent the active complexes in cellular protein synthesis and are able to incorporate amino acids into polypeptides both in vivo and in vitro.	33	CC	0.0711543850579238	0.640734750220948	0.0350870509837834	0.962240663475883
GO:0005847	mRNA cleavage and polyadenylation specificity factor complex	A multisubunit complex that binds to the canonical AAUAAA hexamer and to U-rich upstream sequence elements on the pre-mRNA, thereby stimulating the otherwise weakly active and nonspecific polymerase to elongate efficiently RNAs containing a poly(A) signal.	15	CC	0.156536456410085	0.996003526400974	0.143251010521565	0.735835030798737
GO:0005849	mRNA cleavage factor complex	Any macromolecular complex involved in cleavage or polyadenylation of mRNA molecules.	20	CC	0.0806706138269271	0.994865014540271	0.0943771303115706	0.755212488962345
GO:0005851	eukaryotic translation initiation factor 2B complex	A multisubunit guanine nucleotide exchange factor which catalyzes the exchange of GDP bound to initiation factor eIF2 for GTP, generating active eIF2-GTP. In humans, it is composed of five subunits, alpha, beta, delta, gamma and epsilon.	5	CC	0.128366154204975	0.731289937768457	0.741612597514608	0.904929964006393
GO:0005852	eukaryotic translation initiation factor 3 complex	A complex of several polypeptides that plays at least two important roles in protein synthesis: First, eIF3 binds to the 40S ribosome and facilitates loading of the Met-tRNA/eIF2.GTP ternary complex to form the 43S preinitiation complex. Subsequently, eIF3 apparently assists eIF4 in recruiting mRNAs to the 43S complex. The eIF3 complex contains five conserved core subunits, and may contain severa…	7	CC	0.634759255639922	0.589538987974782	0.0773371463335757	0.726162751175479
GO:0005856	cytoskeleton	Any of the various filamentous elements that form the internal framework of cells, and typically remain after treatment of the cells with mild detergent to remove membrane constituents and soluble components of the cytoplasm. The term embraces intermediate filaments, microfilaments, microtubules, the microtrabecular lattice, and other structures characterized by a polymeric filamentous nature and…	239	CC	1.05689105631926e-07	0.752188134460682	6.87072764922618e-05	0.982393739077781
GO:0005869	dynactin complex	A 20S multiprotein assembly of total mass about 1.2 MDa that activates dynein-based activity in vivo. A large structural component of the complex is an actin-like 40 nm filament composed of actin-related protein, to which other components attach.	5	CC	0.152749574765934	0.651422850805464	0.665926950808094	0.930664916820627
GO:0005871	kinesin complex	Any complex that includes a dimer of molecules from the kinesin superfamily, a group of related proteins that contain an extended region of predicted alpha-helical coiled coil in the main chain that likely produces dimerization. The native complexes of several kinesin family members have also been shown to contain additional peptides, often designated light chains as all of the noncatalytic subun…	8	CC	0.0236433207827209	0.549028404967186	0.127928318284054	0.681517788312233
GO:0005874	microtubule	Any of the long, generally straight, hollow tubes of internal diameter 12-15 nm and external diameter 24 nm found in a wide variety of eukaryotic cells; each consists (usually) of 13 protofilaments of polymeric tubulin, staggered in such a manner that the tubulin monomers are arranged in a helical pattern on the microtubular surface, and with the alpha/beta axes of the tubulin subunits parallel t…	64	CC	0.175516938412223	0.85879402254661	0.721995175571711	0.936881184863581
GO:0005875	microtubule associated complex	Any multimeric complex connected to a microtubule.	21	CC	0.0125821953174645	0.642391933713146	0.0962895280430939	0.843039582269734
GO:0005876	spindle microtubule	Any microtubule that is part of a mitotic or meiotic spindle; anchored at one spindle pole.	23	CC	0.159620680528684	0.80027259184893	0.722861063362678	0.99391413711524
GO:0005880	nuclear microtubule	Any microtubule in the nucleus of a cell.	7	CC	0.53852959339961	0.84437395648532	0.388128379617939	0.798527249147916
GO:0005881	cytoplasmic microtubule	Any microtubule in the cytoplasm of a cell.	23	CC	0.213770018673467	0.961103117191001	0.718222362031084	0.983095325129697
GO:0005884	actin filament	A filamentous structure formed of a two-stranded helical polymer of the protein actin and associated proteins. Actin filaments are a major component of the contractile apparatus of skeletal muscle and the microfilaments of the cytoskeleton of eukaryotic cells. The filaments, comprising polymerized globular actin molecules, appear as flexible structures with a diameter of 5-9 nm. They are organize…	8	CC	0.563270493736572	0.207535364039995	0.733284486131859	0.790141656490682
GO:0005885	Arp2/3 protein complex	A stable protein complex that contains two actin-related proteins, Arp2 and Arp3, and five novel proteins (ARPC1-5), and functions in the nucleation of branched actin filaments.	8	CC	0.0645871750542113	0.860415524625749	0.149218328990414	0.88514990301142
GO:0005887	integral component of plasma membrane	The component of the plasma membrane consisting of gene products and protein complexes that have some part that penetrates at least one leaflet of the membrane bilayer. This component includes gene products that are buried in the bilayer with no exposure outside the bilayer.	29	CC	0.625710178455168	0.321668949509744	0.532931048568877	0.454770966459102
GO:0005905	coated pit	A part of the endomembrane system in the form of an invagination of a membrane upon which a clathrin coat forms, and that can be converted by vesicle budding into a clathrin-coated vesicle. Coated pits form on the plasma membrane, where they are involved in receptor-mediated selective transport of many proteins and other macromolecules across the cell membrane, in the trans-Golgi network, and on …	9	CC	0.644004464996517	0.999771541571454	0.379980906041351	0.989381170745992
GO:0005933	cellular bud	A protuberance from a cell of an organism that reproduces by budding, which will grow larger and become a separate daughter cell after nuclear division, cytokinesis, and cell wall formation (when appropriate). The daughter cell may completely separate from the mother cell, or the mother and daughter cells may remain associated.	220	CC	5.41188856001707e-11	0.34868439095737	1.38788594475944e-09	0.595417432420615
GO:0005934	cellular bud tip	The end of a cellular bud distal to the site of attachment to the mother cell.	99	CC	3.3248961558903e-05	0.291294272980001	0.000175428303147348	0.817743936808509
GO:0005935	cellular bud neck	The constriction between the mother cell and daughter cell (bud) in an organism that reproduces by budding.	170	CC	1.78270468006406e-09	0.463729242981696	6.67695820399444e-09	0.435865162935042
GO:0005937	mating projection	The projection formed by unicellular fungi in response to mating pheromone.	130	CC	0.00247400647804643	0.95166855331472	1.87594682030791e-05	0.998204678903647
GO:0005938	cell cortex	The region of a cell that lies just beneath the plasma membrane and often, but not always, contains a network of actin filaments and associated proteins.	162	CC	0.00067692984601562	0.777585161637456	0.000512587067362478	0.605785825831654
GO:0005940	septin ring	A tight ring-shaped structure that forms in the division plane at the site of cytokinesis; composed of members of the conserved family of filament-forming proteins called septins as well as septin-associated proteins. This type of septin structure is observed at the bud neck of budding fungal cells, at the site of cell division in animal cells, at the junction between the mother cell and a pseudo…	16	CC	0.0206581702737288	0.321963226958283	0.0320216244251167	0.0908414296642766
GO:0005967	mitochondrial pyruvate dehydrogenase complex	Complex that carries out the oxidative decarboxylation of pyruvate to form acetyl-CoA in eukaryotes; includes subunits possessing three catalytic activities: pyruvate dehydrogenase (E1), dihydrolipoamide S-acetyltransferase (E2), and dihydrolipoamide dehydrogenase (E3). The This Eukaryotic form usually contains more subunits than its bacterial counterpart; for example, one known complex contains …	5	CC	0.767240480164723	0.380562156191807	0.930485731832775	0.748597305933693
GO:0005976	polysaccharide metabolic process	The chemical reactions and pathways involving a polysaccharide, a polymer of many (typically more than 10) monosaccharide residues linked glycosidically.	75	BP	0.0585055952730697	0.206018665080642	0.145980341312029	0.14335597015311
GO:0005977	glycogen metabolic process	The chemical reactions and pathways involving glycogen, a polydisperse, highly branched glucan composed of chains of D-glucose residues in alpha-(1->4) glycosidic linkage, joined together by alpha-(1->6) glycosidic linkages.	32	BP	0.00108663784601898	0.49495193398433	0.0370642780510423	0.88979946358818
GO:0005978	glycogen biosynthetic process	The chemical reactions and pathways resulting in the formation of glycogen, a polydisperse, highly branched glucan composed of chains of D-glucose residues.	21	BP	0.00852959757909248	0.555845789091759	0.0859503562242438	0.910873023649001
GO:0005979	regulation of glycogen biosynthetic process	Any process that modulates the frequency, rate or extent of the chemical reactions and pathways resulting in the formation of glycogen.	9	BP	0.690788439305007	0.703277612151545	0.872490846063507	0.783457239448268
GO:0005980	glycogen catabolic process	The chemical reactions and pathways resulting in the breakdown of glycogen, a polydisperse, highly branched glucan composed of chains of D-glucose residues.	6	BP	0.0660198796344331	0.579969003614888	0.105679578003835	0.724699600513197
GO:0005987	sucrose catabolic process	The chemical reactions and pathways resulting in the breakdown of sucrose, the disaccharide fructofuranosyl-glucopyranoside.	8	BP	0.881547941981828	0.0400272341714494	0.674871033037978	0.167493059047246
GO:0005991	trehalose metabolic process	The chemical reactions and pathways involving trehalose, a disaccharide isomeric with sucrose and obtained from certain lichens and fungi.	11	BP	0.0526746457912028	0.144139317565384	0.242268187668009	0.34438152554708
GO:0005992	trehalose biosynthetic process	The chemical reactions and pathways resulting in the formation of trehalose, a disaccharide isomeric with sucrose and obtained from certain lichens and fungi.	7	BP	0.0340874493278906	0.286745306618301	0.121440549597093	0.843982743514136
GO:0006000	fructose metabolic process	The chemical reactions and pathways involving fructose, the ketohexose arabino-2-hexulose. Fructose exists in a open chain form or as a ring compound. D-fructose is the sweetest of the sugars and is found free in a large number of fruits and honey.	6	BP	0.391104746574366	0.227973062185086	0.238517316637899	0.102884985729563
GO:0006002	fructose 6-phosphate metabolic process	The chemical reactions and pathways involving fructose 6-phosphate, also known as F6P. The D-enantiomer is an important intermediate in glycolysis, gluconeogenesis, and fructose metabolism.	2	BP	0.824464302569975	0.935507911128319	0.192694126102032	0.610068814657665
GO:0006006	glucose metabolic process	The chemical reactions and pathways involving glucose, the aldohexose gluco-hexose. D-glucose is dextrorotatory and is sometimes known as dextrose; it is an important source of energy for living organisms and is found free as well as combined in homo- and hetero-oligosaccharides and polysaccharides.	67	BP	0.817776128512191	0.215175375092584	0.898854217706633	0.0164945283439433
GO:0006011	UDP-glucose metabolic process	The chemical reactions and pathways involving UDP-glucose, uridinediphosphoglucose, a substance composed of glucose in glycosidic linkage with uridine diphosphate.	5	BP	0.0380171648366021	0.0221003739352924	0.33727117573088	0.556342682652526
GO:0006012	galactose metabolic process	The chemical reactions and pathways involving galactose, the aldohexose galacto-hexose. D-galactose is widely distributed in combined form in plants, animals and microorganisms as a constituent of oligo- and polysaccharides; it also occurs in galactolipids and as its glucoside in lactose and melibiose.	11	BP	0.127674717273375	0.513056180381441	0.723548895304075	0.759396355058034
GO:0006013	mannose metabolic process	The chemical reactions and pathways involving mannose, the aldohexose manno-hexose, the C-2 epimer of glucose. The D-(+)-form is widely distributed in mannans and hemicelluloses and is of major importance in the core oligosaccharide of N-linked oligosaccharides of glycoproteins.	5	BP	0.660108733421941	0.30706531997514	0.356978184208262	0.213933963417717
GO:0006015	5-phosphoribose 1-diphosphate biosynthetic process	The chemical reactions and pathways resulting in the formation of 5-phosphoribose 1-diphosphate, also known as 5-phosphoribosyl-1-pyrophosphate.	5	BP	0.00692614409490614	0.0346102717796083	0.0137831181335527	0.0685645036091479
GO:0006020	inositol metabolic process	The chemical reactions and pathways involving inositol, 1,2,3,4,5,6-cyclohexanehexol, a growth factor for animals and microorganisms.	8	BP	0.259922959870809	0.373411715911368	0.239774774263422	0.0212887074635812
GO:0006021	inositol biosynthetic process	The chemical reactions and pathways resulting in the formation of inositol, 1,2,3,4,5,6-cyclohexanehexol, a growth factor for animals and microorganisms.	6	BP	0.127377921191382	0.144903223583405	0.159458971608147	0.0444270031159573
GO:0006031	chitin biosynthetic process	The chemical reactions and pathways resulting in the formation of chitin, a linear polysaccharide consisting of beta-(1->4)-linked N-acetyl-D-glucosamine residues.	17	BP	0.950626038265588	0.0374940507000597	0.86453773260024	0.176688507700095
GO:0006032	chitin catabolic process	The chemical reactions and pathways resulting in the breakdown of chitin, a linear polysaccharide consisting of beta-(1->4)-linked N-acetyl-D-glucosamine residues.	5	BP	0.713997796194375	0.0528120448057187	0.413511502115916	0.00501823843184376
GO:0006037	cell wall chitin metabolic process	The chemical reactions and pathways involving cell wall chitin, a linear polysaccharide consisting of beta-(1->4)-linked N-acetyl-D-glucosamine residues, found in the walls of cells.	16	BP	0.724446921222913	0.0873014850822255	0.886750896829372	0.28327231259027
GO:0006038	cell wall chitin biosynthetic process	The chemical reactions and pathways resulting in the formation of cell wall chitin, a linear polysaccharide consisting of beta-(1->4)-linked N-acetyl-D-glucosamine residues, found in the walls of cells.	13	BP	0.506035885824901	0.268399029814031	0.678639677453597	0.631527032274354
GO:0006048	UDP-N-acetylglucosamine biosynthetic process	The chemical reactions and pathways resulting in the formation of UDP-N-acetylglucosamine, a substance composed of N-acetylglucosamine, a common structural unit of oligosaccharides, in glycosidic linkage with uridine diphosphate.	5	BP	0.98621256352365	0.795448050085815	0.949624138677591	0.588659495576237
GO:0006066	alcohol metabolic process	The chemical reactions and pathways involving alcohols, any of a class of compounds containing one or more hydroxyl groups attached to a saturated carbon atom.	130	BP	0.0264025071085028	0.00939521077051078	0.0155406004335676	0.000753556736126901
GO:0006067	ethanol metabolic process	The chemical reactions and pathways involving ethanol, CH3-CH2-OH, a colorless, water-miscible, flammable liquid produced by alcoholic fermentation.	15	BP	0.868968303986714	0.0192794115939079	0.70689185703562	0.0207975722423929
GO:0006071	glycerol metabolic process	The chemical reactions and pathways involving glycerol, 1,2,3-propanetriol, a sweet, hygroscopic, viscous liquid, widely distributed in nature as a constituent of many lipids.	14	BP	0.00648106721548854	0.0298852149454519	0.0494330764700395	0.00990378834020015
GO:0006073	cellular glucan metabolic process	The chemical reactions and pathways involving glucans, polysaccharides consisting only of glucose residues.	50	BP	0.033297869284886	0.662413068972327	0.213206983600207	0.738977659567647
GO:0006074	(1->3)-beta-D-glucan metabolic process	The chemical reactions and pathways involving (1->3)-beta-D-glucans, compounds composed of glucose residues linked by (1->3)-beta-D-glucosidic bonds.	7	BP	0.136016008610417	0.845432556061645	0.177361550594884	0.652668599227565
GO:0006075	(1->3)-beta-D-glucan biosynthetic process	The chemical reactions and pathways resulting in the formation of (1->3)-beta-D-glucans, compounds composed of glucose residues linked by (1->3)-beta-D-glucosidic bonds.	6	BP	0.17893559778092	0.797400801463556	0.116248248627472	0.468864035653745
GO:0006077	(1->6)-beta-D-glucan metabolic process	The chemical reactions and pathways involving (1->6)-beta-D-glucans, compounds composed of glucose residues linked by (1->6)-beta-D-glucosidic bonds.	9	BP	0.623302180026	0.0282283571917694	0.842709585957065	0.00385500302969604
GO:0006078	(1->6)-beta-D-glucan biosynthetic process	The chemical reactions and pathways resulting in the formation of (1->6)-beta-D-glucans.	9	BP	0.623302180026	0.0282283571917694	0.842709585957065	0.00385500302969604
GO:0006081	cellular aldehyde metabolic process	The chemical reactions and pathways involving aldehydes, any organic compound with the formula R-CH=O, as carried out by individual cells.	53	BP	0.173182421928665	4.3083234726302e-05	0.246745856943813	1.96273228165089e-06
GO:0006083	acetate metabolic process	The chemical reactions and pathways involving acetate, the anion of acetic acid.	8	BP	0.541050805636555	0.0568233307994626	0.722119447998062	0.0237565518219177
GO:0006084	acetyl-CoA metabolic process	The chemical reactions and pathways involving acetyl-CoA, a derivative of coenzyme A in which the sulfhydryl group is acetylated; it is a metabolite derived from several pathways (e.g. glycolysis, fatty acid oxidation, amino-acid catabolism) and is further metabolized by the tricarboxylic acid cycle. It is a key intermediate in lipid and terpenoid biosynthesis.	13	BP	0.291161593076458	0.100298304852849	0.30051556149983	0.336371951316237
GO:0006085	acetyl-CoA biosynthetic process	The chemical reactions and pathways resulting in the formation of acetyl-CoA, a derivative of coenzyme A in which the sulfhydryl group is acetylated.	6	BP	0.70430046912843	0.188588259889764	0.476329460790143	0.422104232124597
GO:0006089	lactate metabolic process	The chemical reactions and pathways involving lactate, the anion of lactic acid.	7	BP	0.135709368584464	0.174291858203776	0.219237980686207	0.0274940571021693
GO:0006090	pyruvate metabolic process	The chemical reactions and pathways involving pyruvate, 2-oxopropanoate.	46	BP	0.0041826959399404	0.000284251252207957	3.35715596234819e-05	0.000830641188874722
GO:0006094	gluconeogenesis	The formation of glucose from noncarbohydrate precursors, such as pyruvate, amino acids and glycerol.	32	BP	0.80694475150541	0.162047456929944	0.911239383324322	0.00384000671081628
GO:0006096	glycolytic process	The chemical reactions and pathways resulting in the breakdown of a carbohydrate into pyruvate, with the concomitant production of a small amount of ATP and the reduction of NAD(P) to NAD(P)H. Glycolysis begins with the metabolism of a carbohydrate to generate products that can enter the pathway and ends with the production of pyruvate. Pyruvate may be converted to acetyl-coenzyme A, ethanol, lac…	32	BP	5.24112093876185e-07	0.0173053875189149	1.14892784689177e-09	0.00268253976448895
GO:0006097	glyoxylate cycle	A modification of the TCA cycle occurring in some plants and microorganisms, in which isocitrate is cleaved to glyoxylate and succinate. Glyoxylate can then react with acetyl-CoA to form malate.	10	BP	0.102151124091968	8.46660194189276e-05	0.161926281898611	0.00154562614534642
GO:0006098	pentose-phosphate shunt	The glucose-6-phosphate catabolic process in which, coupled to NADPH synthesis, glucose-6-P is oxidized with the formation of carbon dioxide (CO2) and ribulose 5-phosphate; ribulose 5-P then enters a series of reactions interconverting sugar phosphates. The pentose phosphate pathway is a major source of reducing equivalents for biosynthesis reactions and is also important for the conversion of he…	15	BP	0.0005520806068757	0.00781041608932207	0.000193019090792679	0.000640834451670902
GO:0006099	tricarboxylic acid cycle	A nearly universal metabolic pathway in which the acetyl group of acetyl coenzyme A is effectively oxidized to two CO2 and four pairs of electrons are transferred to coenzymes. The acetyl group combines with oxaloacetate to form citrate, which undergoes successive transformations to isocitrate, 2-oxoglutarate, succinyl-CoA, succinate, fumarate, malate, and oxaloacetate again, thus completing the …	29	BP	6.1239832445319e-05	7.28942605669123e-12	2.69084231987564e-05	4.18779258991675e-10
GO:0006101	citrate metabolic process	The chemical reactions and pathways involving citrate, 2-hydroxy-1,2,3-propanetricarboyxlate. Citrate is widely distributed in nature and is an important intermediate in the TCA cycle and the glyoxylate cycle.	29	BP	6.1239832445319e-05	7.28942605669123e-12	2.69084231987564e-05	4.18779258991675e-10
GO:0006102	isocitrate metabolic process	The chemical reactions and pathways involving isocitrate, the anion of isocitric acid, 1-hydroxy-1,2,3-propanetricarboxylic acid. Isocitrate is an important intermediate in the TCA cycle and the glycoxylate cycle.	5	BP	0.029113287204492	0.000174057558334306	0.0244861962831003	0.000141740237759745
GO:0006103	2-oxoglutarate metabolic process	The chemical reactions and pathways involving oxoglutarate, the dianion of 2-oxoglutaric acid. It is a key constituent of the TCA cycle and a key intermediate in amino-acid metabolism.	5	BP	0.024503776540808	0.00709068108743375	0.00472290389265208	0.0355520623267667
GO:0006109	regulation of carbohydrate metabolic process	Any process that modulates the frequency, rate or extent of the chemical reactions and pathways involving carbohydrates.	44	BP	0.763246322150322	0.977115696431026	0.147089233022718	0.789774734062883
GO:0006110	regulation of glycolytic process	Any process that modulates the frequency, rate or extent of glycolysis.	6	BP	0.144872671406478	0.749796614058363	0.204416391941854	0.84109633211341
GO:0006111	regulation of gluconeogenesis	Any process that modulates the frequency, rate or extent of gluconeogenesis, the formation of glucose from noncarbohydrate precursors, such as pyruvate, amino acids and glycerol.	16	BP	0.361699255064504	0.916443852165664	0.0594938538788832	0.394212646476269
GO:0006112	energy reserve metabolic process	The chemical reactions and pathways by which a cell derives energy from stored compounds such as fats or glycogen.	33	BP	0.000433269186843468	0.376749671402229	0.0185026239395042	0.817173551277161
GO:0006113	fermentation	The anaerobic enzymatic conversion of organic compounds, especially carbohydrates, coupling the oxidation and reduction of NAD/H and the generation of adenosine triphosphate (ATP).	15	BP	0.612680161916339	0.0124271544482965	0.747914736912135	0.0904144897055226
GO:0006116	NADH oxidation	A metabolic process that results in the oxidation of reduced nicotinamide adenine dinucleotide, NADH, to the oxidized form, NAD.	10	BP	0.892409552091959	0.0175554261016066	0.899527385578649	0.0426638680487902
GO:0006119	oxidative phosphorylation	The phosphorylation of ADP to ATP that accompanies the oxidation of a metabolite through the operation of the respiratory chain. Oxidation of compounds establishes a proton gradient across the membrane, providing the energy for ATP synthesis.	28	BP	1.73923515373212e-07	2.35733287138988e-08	3.31196495300827e-07	3.20931512263658e-06
GO:0006121	mitochondrial electron transport, succinate to ubiquinone	The transfer of electrons from succinate to ubiquinone that occurs during oxidative phosphorylation, mediated by the multisubunit enzyme known as complex II.	6	BP	0.0820641376418614	0.000963776812189549	0.198097289643439	0.0577438198562436
GO:0006122	mitochondrial electron transport, ubiquinol to cytochrome c	The transfer of electrons from ubiquinol to cytochrome c that occurs during oxidative phosphorylation, mediated by the multisubunit enzyme known as complex III.	10	BP	0.000671503263904763	0.000312960864202391	0.00127131985754278	0.0040730971946662
GO:0006123	mitochondrial electron transport, cytochrome c to oxygen	The transfer of electrons from cytochrome c to oxygen that occurs during oxidative phosphorylation, mediated by the multisubunit enzyme known as complex IV.	9	BP	0.0286790148858149	0.000206189220423182	0.0305627754015928	0.000705768938464561
GO:0006144	purine nucleobase metabolic process	The chemical reactions and pathways involving purine nucleobases, one of the two classes of nitrogen-containing ring compounds found in DNA and RNA, which include adenine and guanine.	19	BP	0.672610365230663	0.00430964794621298	0.289755955760137	9.80965539132701e-05
GO:0006163	purine nucleotide metabolic process	The chemical reactions and pathways involving a purine nucleotide, a compound consisting of nucleoside (a purine base linked to a deoxyribose or ribose sugar) esterified with a phosphate group at either the 3' or 5'-hydroxyl group of the sugar.	93	BP	4.94899258535172e-08	7.93038741276909e-10	1.24385994151913e-07	4.8939887545816e-11
GO:0006164	purine nucleotide biosynthetic process	The chemical reactions and pathways resulting in the formation of a purine nucleotide, a compound consisting of nucleoside (a purine base linked to a deoxyribose or ribose sugar) esterified with a phosphate group at either the 3' or 5'-hydroxyl group of the sugar.	57	BP	0.000184309517521406	4.44354506647676e-05	0.000368187567478194	2.43067334589797e-07
GO:0006166	purine ribonucleoside salvage	Any process which produces a purine nucleoside from derivatives of it, without de novo synthesis.	7	BP	0.12786418797148	0.545449648069466	0.0159108627153578	0.42845220287965
GO:0006167	AMP biosynthetic process	The chemical reactions and pathways resulting in the formation of AMP, adenosine monophosphate.	5	BP	0.578285812782775	0.252991565986218	0.742657526919606	0.0314153898512119
GO:0006171	cAMP biosynthetic process	The chemical reactions and pathways resulting in the formation of the nucleotide cAMP (cyclic AMP, adenosine 3',5'-cyclophosphate).	6	BP	0.0986377848776174	0.578389593522245	0.00893589271425189	0.141197667979384
GO:0006177	GMP biosynthetic process	The chemical reactions and pathways resulting in the formation of GMP, guanosine monophosphate.	5	BP	0.173326472115059	0.347452949723277	0.280703771623722	0.624692817090704
GO:0006189	'de novo' IMP biosynthetic process	The chemical reactions and pathways resulting in the formation of IMP, inosine monophosphate, by the stepwise assembly of a purine ring on ribose 5-phosphate.	9	BP	8.89191147336526e-05	0.00423466328250533	1.34817399941027e-05	0.000290543940753866
GO:0006206	pyrimidine nucleobase metabolic process	The chemical reactions and pathways involving pyrimidine nucleobases, 1,3-diazine, organic nitrogenous bases.	12	BP	0.17302964652964	0.43696247235143	0.079676123809142	0.617410784327391
GO:0006207	'de novo' pyrimidine nucleobase biosynthetic process	The chemical reactions and pathways resulting in the formation of pyrimidine nucleobases, 1,3-diazine, organic nitrogenous bases, beginning with the synthesis of a pyrimidine ring from simpler precursors.	7	BP	0.0846151178396078	0.26084340298668	0.0857595239686838	0.186134373966831
GO:0006221	pyrimidine nucleotide biosynthetic process	The chemical reactions and pathways resulting in the formation of a pyrimidine nucleotide, a compound consisting of nucleoside (a pyrimidine base linked to a deoxyribose or ribose sugar) esterified with a phosphate group at either the 3' or 5'-hydroxyl group of the sugar.	19	BP	0.136384384072538	0.386588725164787	0.181544669188032	0.470537319761033
GO:0006222	UMP biosynthetic process	The chemical reactions and pathways resulting in the formation of UMP, uridine monophosphate.	10	BP	0.101496223777978	0.526005309139357	0.068887387651889	0.487945853039395
GO:0006241	CTP biosynthetic process	The chemical reactions and pathways resulting in the formation of CTP, cytidine 5'-triphosphate.	5	BP	0.933123374700157	0.575597087042099	0.968130339300474	0.774533282634316
GO:0006260	DNA replication	The cellular metabolic process in which a cell duplicates one or more molecules of DNA. DNA replication begins when specific sequences, known as origins of replication, are recognized and bound by initiation proteins, and ends when the original DNA molecule has been completely duplicated and the copies topologically separated. The unit of replication usually corresponds to the genome of the cell,…	166	BP	0.000870539314616061	0.908549336039094	0.000175686631286339	0.811826237532753
GO:0006261	DNA-dependent DNA replication	A DNA replication process that uses parental DNA as a template for the DNA-dependent DNA polymerases that synthesize the new strands.	122	BP	0.000221630248429859	0.976701234344488	9.78787222373448e-05	0.922682574057433
GO:0006264	mitochondrial DNA replication	The process in which new strands of DNA are synthesized in the mitochondrion.	6	BP	0.166768942441186	0.348782685435414	0.0788304910498972	0.0732049226075395
GO:0006265	DNA topological change	The process in which a transformation is induced in the topological structure of a double-stranded DNA helix, resulting in a change in linking number.	10	BP	0.0863628349004834	0.0384562026500678	0.185080590043662	0.501755719824245
GO:0006267	pre-replicative complex assembly involved in nuclear cell cycle DNA replication	The aggregation, arrangement and bonding together of a set of components to form the nuclear pre-replicative complex, a protein-DNA complex that forms at the eukaryotic DNA replication origin and is required for replication initiation.	20	BP	0.934079501484917	0.964545299791712	0.291207129253529	0.958436747518341
GO:0006268	DNA unwinding involved in DNA replication	The process in which interchain hydrogen bonds between two strands of DNA are broken or 'melted', generating unpaired template strands for DNA replication.	13	BP	0.340957209058964	0.134431864677455	0.273046550809391	0.430225230976977
GO:0006270	DNA replication initiation	The process in which DNA-dependent DNA replication is started; this involves the separation of a stretch of the DNA double helix, the recruitment of DNA polymerases and the initiation of polymerase action.	53	BP	0.00380423496805328	0.85624888618131	9.25161585892123e-05	0.678440178158809
GO:0006271	DNA strand elongation involved in DNA replication	The process in which a DNA strand is synthesized from template DNA during replication by the action of polymerases, which add nucleotides to the 3' end of the nascent DNA strand.	34	BP	0.0519893776926473	0.942393714528792	0.00973814249630878	0.647155543608721
GO:0006272	leading strand elongation	The synthesis of DNA from a template strand in the 5' to 3' direction; leading strand elongation is continuous as it proceeds in the same direction as the replication fork.	12	BP	0.861277757071876	0.993672785550975	0.794088171172843	0.949965885144116
GO:0006273	lagging strand elongation	The synthesis of DNA from a template strand in a net 3' to 5' direction. Lagging strand DNA elongation proceeds by discontinuous synthesis of short stretches of DNA, known as Okazaki fragments, from RNA primers; these fragments are then joined by DNA ligase. Although each segment of nascent DNA is synthesized in the 5' to 3' direction, the overall direction of lagging strand synthesis is 3' to 5'…	18	BP	0.258650273255365	0.827417583614311	0.0325160270624944	0.621590530212669
GO:0006275	regulation of DNA replication	Any process that modulates the frequency, rate or extent of DNA replication.	56	BP	0.00215356935039511	0.811999373127229	0.00540908442924617	0.733935823671679
GO:0006276	plasmid maintenance	The maintenance of the integrity of extrachromosomal plasmid DNA; includes processes that ensure plasmids are retained in the daughter cells after cell division.	9	BP	0.569565321768022	0.947880594987023	0.796240873808604	0.821048856482734
GO:0006277	DNA amplification	The process in which the number of copies of a gene is increased in certain cells as extra copies of DNA are made in response to certain signals of cell development or of stress from the environment.	5	BP	0.230952655897539	0.892551500510442	0.141867463313513	0.787513173786353
GO:0006278	RNA-dependent DNA replication	A DNA replication process that uses RNA as a template for RNA-dependent DNA polymerases (e.g. reverse transcriptase) that synthesize the new strands.	25	BP	0.745570452622544	0.167885231662976	0.556224168218354	0.2166493922415
GO:0006279	premeiotic DNA replication	The replication of DNA that precedes meiotic cell division.	8	BP	0.0433421347994259	0.507108633438518	0.00175051185487906	0.0997626649974855
GO:0006282	regulation of DNA repair	Any process that modulates the frequency, rate or extent of DNA repair.	14	BP	0.503177687023502	0.798197013257018	0.303396581471528	0.75151186816467
GO:0006283	transcription-coupled nucleotide-excision repair	The nucleotide-excision repair process that carries out preferential repair of DNA lesions on the actively transcribed strand of the DNA duplex. In addition, the transcription-coupled nucleotide-excision repair pathway is required for the recognition and repair of a small subset of lesions that are not recognized by the global genome nucleotide excision repair pathway.	16	BP	0.419888206916202	0.341215467903361	0.225167630019247	0.628807074056311
GO:0006284	base-excision repair	In base excision repair, an altered base is removed by a DNA glycosylase enzyme, followed by excision of the resulting sugar phosphate. The small gap left in the DNA helix is filled in by the sequential action of DNA polymerase and DNA ligase.	18	BP	0.0309394604975632	0.768056871597829	0.0366431577395955	0.862218621121359
GO:0006289	nucleotide-excision repair	A DNA repair process in which a small region of the strand surrounding the damage is removed from the DNA helix as an oligonucleotide. The small gap left in the DNA helix is filled in by the sequential action of DNA polymerase and DNA ligase. Nucleotide excision repair recognizes a wide range of substrates, including damage caused by UV irradiation (pyrimidine dimers and 6-4 photoproducts) and ch…	57	BP	0.400050251555247	0.993411194209607	0.0346587172820922	0.945228987078788
GO:0006298	mismatch repair	A system for the correction of errors in which an incorrect base, which cannot form hydrogen bonds with the corresponding base in the parent strand, is incorporated into the daughter strand. The mismatch repair system promotes genomic fidelity by repairing base-base mismatches, insertion-deletion loops and heterologies generated during DNA replication and recombination.	23	BP	0.693375387332507	0.991699656608426	0.31674996970759	0.941455180251402
GO:0006301	postreplication repair	The conversion of DNA-damage induced single-stranded gaps into large molecular weight DNA after replication. Includes pathways that remove replication-blocking lesions in conjunction with DNA replication.	29	BP	0.775872139340539	0.972123030511754	0.832924362286639	0.994488314803139
GO:0006302	double-strand break repair	The repair of double-strand breaks in DNA via homologous and nonhomologous mechanisms to reform a continuous DNA helix.	108	BP	0.00369336274487901	0.959255018428292	0.00304859021595205	0.945164626784784
GO:0006303	double-strand break repair via nonhomologous end joining	The repair of a double-strand break in DNA in which the two broken ends are rejoined with little or no sequence complementarity. Information at the DNA ends may be lost due to the modification of broken DNA ends. This term covers instances of separate pathways, called classical (or canonical) and alternative nonhomologous end joining (C-NHEJ and A-NHEJ). These in turn may further branch into sub-…	28	BP	0.358021918022727	0.97837150201737	0.155434008546819	0.813985884601861
GO:0006308	DNA catabolic process	The cellular DNA metabolic process resulting in the breakdown of DNA, deoxyribonucleic acid, one of the two main types of nucleic acid, consisting of a long unbranched macromolecule formed from one or two strands of linked deoxyribonucleotides, the 3'-phosphate group of each constituent deoxyribonucleotide being joined in 3',5'-phosphodiester linkage to the 5'-hydroxyl group of the deoxyribose mo…	16	BP	0.168734378481633	0.447961650829243	0.243668120366736	0.642060130106714
GO:0006310	DNA recombination	Any process in which a new genotype is formed by reassortment of genes resulting in gene combinations different from those that were present in the parents. In eukaryotes genetic recombination can occur by chromosome assortment, intrachromosomal recombination, or nonreciprocal interchromosomal recombination. Intrachromosomal recombination occurs by crossing over. In bacteria it may occur by genet…	180	BP	0.000716072754266491	0.965334014470953	0.00168096320814982	0.932386522408729
GO:0006312	mitotic recombination	The exchange, reciprocal or nonreciprocal, of genetic material between one DNA molecule and a homologous region of DNA that occurs during mitotic cell cycles.	53	BP	0.0013232256383509	0.947444513147635	0.00375084528913369	0.668289746634477
GO:0006314	intron homing	Lateral transfer of an intron to a homologous allele that lacks the intron, mediated by a site-specific endonuclease encoded within the mobile intron.	1	BP	0.531470248679837	0.764717200588644	0.70548252650571	0.862259606682703
GO:0006323	DNA packaging	Any process in which DNA and associated proteins are formed into a compact, orderly structure.	57	BP	0.0273299171040254	0.875801554453093	0.00718306363911424	0.694531487468453
GO:0006333	chromatin assembly or disassembly	The formation or destruction of chromatin structures.	67	BP	0.851453339729716	0.994227152179142	0.649873013232802	0.937504271303912
GO:0006334	nucleosome assembly	The aggregation, arrangement and bonding together of a nucleosome, the beadlike structural units of eukaryotic chromatin composed of histones and DNA.	19	BP	0.427065255739502	0.979422987659638	0.30089572887895	0.690399994559926
GO:0006335	DNA replication-dependent nucleosome assembly	The formation of nucleosomes on newly replicated DNA, coupled to strand elongation.	5	BP	0.114101692015955	0.513289291596499	0.0581724932034308	0.311059354133295
GO:0006336	DNA replication-independent nucleosome assembly	The formation of nucleosomes outside the context of DNA replication.	6	BP	0.151096264113813	0.807914521632976	0.0795640318773798	0.444541321707252
GO:0006337	nucleosome disassembly	The controlled breakdown of nucleosomes, the beadlike structural units of eukaryotic chromatin composed of histones and DNA.	19	BP	0.46989639133601	0.973446068377312	0.388081765692689	0.934222132182829
GO:0006338	chromatin remodeling	Dynamic structural changes to eukaryotic chromatin occurring throughout the cell division cycle. These changes range from the local changes necessary for transcriptional regulation to global changes necessary for chromosome segregation.	87	BP	0.00431550718206333	0.999543220371423	0.0223320860018542	0.99325894070349
GO:0006342	chromatin silencing	Repression of transcription by altering the structure of chromatin, e.g. by conversion of large regions of DNA into an inaccessible state often called heterochromatin.	150	BP	0.00571127803032214	0.946965889775209	0.000205232485498585	0.819836041657252
GO:0006348	chromatin silencing at telomere	Repression of transcription of telomeric DNA by altering the structure of chromatin.	85	BP	0.0763088629865185	0.97425583460528	0.00206418487369563	0.937171248665492
GO:0006352	DNA-templated transcription, initiation	Any process involved in the assembly of the RNA polymerase preinitiation complex (PIC) at the core promoter region of a DNA template, resulting in the subsequent synthesis of RNA from that promoter. The initiation phase includes PIC assembly and the formation of the first few bonds in the RNA chain, including abortive initiation, which occurs when the first few nucleotides are repeatedly synthesi…	73	BP	0.0299524012632442	0.998219097064628	0.0974886755189782	0.983206596392054
GO:0006353	DNA-templated transcription, termination	The cellular process that completes DNA-templated transcription; the formation of phosphodiester bonds ceases, the RNA-DNA hybrid dissociates, and RNA polymerase releases the DNA.	43	BP	0.0840205944089718	0.98947762994502	0.115795902789155	0.922343840376771
GO:0006354	DNA-templated transcription, elongation	The extension of an RNA molecule after transcription initiation and promoter clearance at a DNA-dependent RNA polymerase promoter by the addition of ribonucleotides catalyzed by an RNA polymerase.	91	BP	0.161263717199015	0.999685199693968	0.34100149398184	0.997574182670759
GO:0006356	regulation of transcription from RNA polymerase I promoter	Any process that modulates the frequency, rate or extent of transcription from an RNA polymerase I promoter.	30	BP	0.261248203237494	0.863302181209956	0.368896824481722	0.935655320174343
GO:0006359	regulation of transcription from RNA polymerase III promoter	Any process that modulates the frequency, rate or extent of transcription from an RNA ploymerase III promoter.	10	BP	0.6420472999157	0.730095351416066	0.488368976832942	0.941377787784396
GO:0006360	transcription from RNA polymerase I promoter	The synthesis of RNA from a DNA template by RNA polymerase I (RNAP I), originating at an RNAP I promoter.	64	BP	0.0369426176588205	0.808772573612839	0.0228014768758561	0.835143795901335
GO:0006362	transcription elongation from RNA polymerase I promoter	The extension of an RNA molecule after transcription initiation and promoter clearance at an RNA polymerase I specific promoter by the addition of ribonucleotides catalyzed by RNA polymerase I.	10	BP	0.675023241993773	0.27451511063208	0.841022639099887	0.26861295923018
GO:0006363	termination of RNA polymerase I transcription	The process in which the synthesis of an RNA molecule by RNA polymerase I using a DNA template is completed. RNAP I termination requires binding of a terminator protein so specific sequences downstream of the transcription unit.	6	BP	0.848557020065963	0.587060068835234	0.661874093092528	0.564121096006421
GO:0006367	transcription initiation from RNA polymerase II promoter	Any process involved in the assembly of the RNA polymerase II preinitiation complex (PIC) at an RNA polymerase II promoter region of a DNA template, resulting in the subsequent synthesis of RNA from that promoter. The initiation phase includes PIC assembly and the formation of the first few bonds in the RNA chain, including abortive initiation, which occurs when the first few nucleotides are repe…	60	BP	0.0232154379839665	0.999566564372083	0.0948940930897531	0.983323814418154
GO:0006368	transcription elongation from RNA polymerase II promoter	The extension of an RNA molecule after transcription initiation and promoter clearance at an RNA polymerase II promoter by the addition of ribonucleotides catalyzed by RNA polymerase II.	81	BP	0.0709018165897614	0.999863817783146	0.164004081017399	0.998999819505415
GO:0006369	termination of RNA polymerase II transcription	The process in which the synthesis of an RNA molecule by RNA polymerase II using a DNA template is completed.	27	BP	0.0970713186261731	0.995040384682593	0.298450284017165	0.965195222928954
GO:0006370	7-methylguanosine mRNA capping	Addition of the 7-methylguanosine cap to the 5' end of a nascent messenger RNA transcript.	8	BP	0.422367125018447	0.66376187093279	0.597250932179594	0.868366350483705
GO:0006376	mRNA splice site selection	Selection of a splice site by components of the assembling spliceosome.	9	BP	0.688358371231121	0.992405495479176	0.481860005279906	0.781881249093701
GO:0006378	mRNA polyadenylation	The enzymatic addition of a sequence of 40-200 adenylyl residues at the 3' end of a eukaryotic mRNA primary transcript.	20	BP	0.0934808664962609	0.984885954903003	0.0595282616566029	0.760359159346124
GO:0006379	mRNA cleavage	Any process in which a pre-mRNA or mRNA molecule is cleaved at specific sites or in a regulated manner.	26	BP	0.206606916948017	0.96343265770654	0.220190697513704	0.615635786308666
GO:0006383	transcription from RNA polymerase III promoter	The synthesis of RNA from a DNA template by RNA polymerase III, originating at an RNAP III promoter.	40	BP	0.637540981826004	0.737318283896555	0.186257759049763	0.939525690258514
GO:0006384	transcription initiation from RNA polymerase III promoter	Any process involved in the assembly of the RNA polymerase III preinitiation complex (PIC) at an RNA polymerase III promoter region of a DNA template, resulting in the subsequent synthesis of RNA from that promoter. The initiation phase includes PIC assembly and the formation of the first few bonds in the RNA chain, including abortive initiation, which occurs when the first few nucleotides are re…	9	BP	0.993338162922166	0.421596735363803	0.201727778153885	0.513362452365508
GO:0006388	tRNA splicing, via endonucleolytic cleavage and ligation	Splicing of tRNA substrates via recognition of the folded RNA structure that brings the 5' and 3' splice sites into proximity and cleavage of the RNA at both the 3' and 5' splice sites by an endonucleolytic mechanism, followed by ligation of the exons.	9	BP	0.66274165661468	0.743855898635877	0.507786452019572	0.395735881173883
GO:0006397	mRNA processing	Any process involved in the conversion of a primary mRNA transcript into one or more mature mRNA(s) prior to translation into polypeptide.	218	BP	0.0169974924809177	0.999968791470464	0.0277147109945288	0.999924951942908
GO:0006399	tRNA metabolic process	The chemical reactions and pathways involving tRNA, transfer RNA, a class of relatively small RNA molecules responsible for mediating the insertion of amino acids into the sequence of nascent polypeptide chains during protein synthesis. Transfer RNA is characterized by the presence of many unusual minor bases, the function of which has not been completely established.	173	BP	0.725369173816604	0.997639234103401	0.200828711821491	0.931812925010609
GO:0006400	tRNA modification	The covalent alteration of one or more nucleotides within a tRNA molecule to produce a tRNA molecule with a sequence that differs from that coded genetically.	76	BP	0.67610659462432	0.795871076407774	0.667464951344934	0.800431915140654
GO:0006401	RNA catabolic process	The chemical reactions and pathways resulting in the breakdown of RNA, ribonucleic acid, one of the two main type of nucleic acid, consisting of a long, unbranched macromolecule formed from ribonucleotides joined in 3',5'-phosphodiester linkage.	128	BP	0.54647685723672	0.999984168244521	0.664878436544472	0.999713448170817
GO:0006402	mRNA catabolic process	The chemical reactions and pathways resulting in the breakdown of mRNA, messenger RNA, which is responsible for carrying the coded genetic 'message', transcribed from DNA, to sites of protein assembly at the ribosomes.	103	BP	0.806071014985602	0.999628092728958	0.895969971260208	0.997265062808165
GO:0006403	RNA localization	A process in which RNA is transported to, or maintained in, a specific location.	138	BP	0.0247628982494055	0.995627071936629	0.16142860286473	0.999844060848312
GO:0006405	RNA export from nucleus	The directed movement of RNA from the nucleus to the cytoplasm.	89	BP	0.020602303451002	0.946878975703665	0.407401409747375	0.995875742377069
GO:0006406	mRNA export from nucleus	The directed movement of mRNA from the nucleus to the cytoplasm.	61	BP	0.985368993673204	0.99202963790426	0.159511402006558	0.997034542586896
GO:0006407	rRNA export from nucleus	The directed movement of rRNA from the nucleus to the cytoplasm; the rRNA is usually in the form of ribonucleoproteins.	18	BP	6.14788835973521e-05	0.026562550874848	5.73635637698017e-05	0.394374682731673
GO:0006409	tRNA export from nucleus	The directed movement of tRNA from the nucleus to the cytoplasm.	16	BP	0.207190905314002	0.965914675163519	0.696334886837712	0.977011946725383
GO:0006413	translational initiation	The process preceding formation of the peptide bond between the first two amino acids of a protein. This includes the formation of a complex of the ribosome, mRNA, and an initiation complex that contains the first aminoacyl-tRNA.	59	BP	0.663254334857535	0.664607791442996	0.17666925581544	0.710983832589489
GO:0006415	translational termination	The process resulting in the release of a polypeptide chain from the ribosome, usually in response to a termination codon (UAA, UAG, or UGA in the universal genetic code).	21	BP	0.430527784457593	0.130327708264561	0.938238077205138	0.575357067551585
GO:0006417	regulation of translation	Any process that modulates the frequency, rate or extent of the chemical reactions and pathways resulting in the formation of proteins by the translation of mRNA.	120	BP	0.322606730126802	0.990155688742762	0.318439673775531	0.851989060307232
GO:0006418	tRNA aminoacylation for protein translation	The synthesis of aminoacyl tRNA by the formation of an ester bond between the 3'-hydroxyl group of the most 3' adenosine of the tRNA, to be used in ribosome-mediated polypeptide synthesis.	38	BP	0.821217750298227	0.986287692118938	8.82891712375969e-05	0.517631495791748
GO:0006446	regulation of translational initiation	Any process that modulates the frequency, rate or extent of translational initiation.	26	BP	0.51375152240287	0.691400163786578	0.698868661114315	0.87199748282839
GO:0006448	regulation of translational elongation	Any process that modulates the frequency, rate, extent or accuracy of translational elongation.	29	BP	0.136857086270102	0.959042556181318	0.116206593069815	0.576071486114577
GO:0006449	regulation of translational termination	Any process that modulates the frequency, rate or extent of translational termination.	8	BP	0.982643173803029	0.265268693600013	0.742687196968269	0.455129449505742
GO:0006450	regulation of translational fidelity	Any process that modulates the ability of the translational apparatus to interpret the genetic code.	22	BP	0.0894281542594409	0.964696227502322	0.422219186340095	0.379171340214513
GO:0006452	translational frameshifting	A mechanism whereby different proteins may result from a single mRNA molecule, due to a change in the parsing of three nucleotides per codon relative to an initiating AUG codon.	9	BP	0.46292927092026	0.835891809455397	0.274775305012884	0.904490143951943
GO:0006457	protein folding	The process of assisting in the covalent and noncovalent assembly of single chain polypeptides or multisubunit complexes into the correct tertiary structure.	108	BP	0.320611102368894	0.945972870178157	0.384373151160725	0.920123684841827
GO:0006458	'de novo' protein folding	The process of assisting in the folding of a nascent peptide chain into its correct tertiary structure.	11	BP	0.4219591839224	0.461776026518679	0.617770550996675	0.32274678547496
GO:0006465	signal peptide processing	The proteolytic removal of a signal peptide from a protein during or after transport to a specific location in the cell.	7	BP	0.608837776070611	0.51645243654941	0.473699230752154	0.0909545100653646
GO:0006468	protein phosphorylation	The process of introducing a phosphate group on to a protein.	208	BP	0.0595054983538771	0.792109261895854	0.0012337333999212	0.136571692091547
GO:0006469	negative regulation of protein kinase activity	Any process that stops, prevents, or reduces the frequency, rate or extent of protein kinase activity.	20	BP	0.260308448730848	0.52056275958426	0.931107920553887	0.974065095592803
GO:0006470	protein dephosphorylation	The process of removing one or more phosphoric residues from a protein.	50	BP	0.47934596614184	0.912496001445716	0.76858768941461	0.807449062672999
GO:0006474	N-terminal protein amino acid acetylation	The acetylation of the N-terminal amino acid of proteins.	9	BP	0.45567393332279	0.924323543719235	0.943380207587096	0.496340110666841
GO:0006476	protein deacetylation	The removal of an acetyl group from a protein amino acid. An acetyl group is CH3CO-, derived from acetic [ethanoic] acid.	24	BP	0.0202902610855669	0.714054820500672	0.00189973610774783	0.478198705157019
GO:0006479	protein methylation	The addition of a methyl group to a protein amino acid. A methyl group is derived from methane by the removal of a hydrogen atom.	50	BP	0.390989561171916	0.997436253060857	0.625258992193089	0.995313500757391
GO:0006482	protein demethylation	The removal of a methyl group, from a protein amino acid. A methyl group is derived from methane by the removal of a hydrogen atom.	5	BP	0.0403314408318385	0.342055293627771	0.162668016823339	0.733655923397399
GO:0006486	protein glycosylation	A protein modification process that results in the addition of a carbohydrate or carbohydrate derivative unit to a protein amino acid, e.g. the addition of glycan chains to proteins.	68	BP	0.0830224057398884	0.99921457368952	0.991848375619346	0.786490515098262
GO:0006487	protein N-linked glycosylation	A protein glycosylation process in which a carbohydrate or carbohydrate derivative unit is added to a protein via the N4 atom of peptidyl-asparagine, the omega-N of arginine, or the N1' atom peptidyl-tryptophan.	37	BP	0.0422592124695277	0.992080284957045	0.588923759018654	0.530205710691939
GO:0006488	dolichol-linked oligosaccharide biosynthetic process	The chemical reactions and pathways resulting in the formation of dolichol-linked oligosaccharide, usually by a stepwise addition of glycosyl chains to endoplasmic reticulum membrane-bound dolichol-P.	12	BP	0.176090914414094	0.704832971479907	0.0113901546308442	0.029963524139011
GO:0006490	oligosaccharide-lipid intermediate biosynthetic process	The chemical reactions and pathways resulting in the formation of an oligosaccharide-lipid intermediate, such as a molecule of dolichol-P-man or dolicol-P-Glc used in N-linked glycosylation.	6	BP	0.778458671622968	0.848381692263336	0.654204408146779	0.298942969449535
GO:0006493	protein O-linked glycosylation	A protein glycosylation process in which a carbohydrate or carbohydrate derivative unit is added to a protein via the hydroxyl group of peptidyl-serine, peptidyl-threonine, peptidyl-hydroxylysine, or peptidyl-hydroxyproline, or via the phenol group of peptidyl-tyrosine, forming an O-glycan.	18	BP	0.0468730110224789	0.980733838180993	0.224112671770861	0.533630750370114
GO:0006497	protein lipidation	The covalent attachment of lipid groups to an amino acid in a protein.	42	BP	0.660729589643864	0.99995645901759	0.0168887298963969	0.887592427223238
GO:0006501	C-terminal protein lipidation	The covalent attachment of a lipid group to the carboxy terminus of a protein.	5	BP	0.604257883867649	0.771784174921782	0.790355825532523	0.940306309230269
GO:0006505	GPI anchor metabolic process	The chemical reactions and pathways involving glycosylphosphatidylinositol anchors, molecular mechanisms for attaching membrane proteins to the lipid bilayer of cell membranes. Structurally they consist of a molecule of phosphatidylinositol to which is linked, via the C-6 hydroxyl of the inositol, a carbohydrate chain. This chain is in turn linked to the protein through an ethanolamine phosphate …	30	BP	0.447483538035209	0.999837672717723	0.00818688482821318	0.914896929884966
GO:0006506	GPI anchor biosynthetic process	The chemical reactions and pathways resulting in the formation of a glycosylphosphatidylinositol (GPI) anchor that attaches some membrane proteins to the lipid bilayer of the cell membrane. The phosphatidylinositol group is linked via the C-6 hydroxyl residue of inositol to a carbohydrate chain which is itself linked to the protein via an ethanolamine phosphate group, its amino group forming an a…	27	BP	0.47188041870699	0.999873039883673	0.00449846426466159	0.818571263458496
GO:0006511	ubiquitin-dependent protein catabolic process	The chemical reactions and pathways resulting in the breakdown of a protein or peptide by hydrolysis of its peptide bonds, initiated by the covalent attachment of a ubiquitin group, or multiple ubiquitin groups, to the protein.	231	BP	0.160869662638956	0.999999867451072	0.480764738943645	0.999999174713464
GO:0006513	protein monoubiquitination	Addition of a single ubiquitin group to a protein.	17	BP	0.700379247180335	0.968521517401381	0.682667158468599	0.939046054144586
GO:0006515	misfolded or incompletely synthesized protein catabolic process	The chemical reactions and pathways resulting in the breakdown of misfolded or attenuated proteins.	21	BP	0.261859851212004	0.544724066609701	0.027018637851146	0.298490844880709
GO:0006525	arginine metabolic process	The chemical reactions and pathways involving arginine, 2-amino-5-(carbamimidamido)pentanoic acid.	17	BP	0.000686720506735065	0.0645837203916258	3.36593763231006e-05	0.000845348464225046
GO:0006526	arginine biosynthetic process	The chemical reactions and pathways resulting in the formation of arginine, 2-amino-5-(carbamimidamido)pentanoic acid.	12	BP	9.73727257301544e-05	0.0137545733635996	9.01279839228344e-06	0.00145389498932824
GO:0006528	asparagine metabolic process	The chemical reactions and pathways involving asparagine, 2-amino-3-carbamoylpropanoic acid.	9	BP	0.0341241919461984	0.00370412703524333	0.156773005381492	0.00217004322994056
GO:0006530	asparagine catabolic process	The chemical reactions and pathways resulting in the breakdown of asparagine, 2-amino-3-carbamoylpropanoic acid.	5	BP	0.00154850289225121	0.0104756843110511	0.000697645942044261	0.0084334618308193
GO:0006534	cysteine metabolic process	The chemical reactions and pathways involving cysteine, 2-amino-3-mercaptopropanoic acid.	16	BP	0.782952881391909	0.651660950226473	0.168638635981631	0.649140506001701
GO:0006536	glutamate metabolic process	The chemical reactions and pathways involving glutamate, the anion of 2-aminopentanedioic acid.	15	BP	0.537566476504207	0.00181404420523939	0.243885870952135	0.286183207751513
GO:0006537	glutamate biosynthetic process	The chemical reactions and pathways resulting in the formation of glutamate, the anion of 2-aminopentanedioic acid.	11	BP	0.437318833009342	0.0108791070151624	0.051056149537805	0.0951036353772658
GO:0006541	glutamine metabolic process	The chemical reactions and pathways involving glutamine, 2-amino-4-carbamoylbutanoic acid.	24	BP	0.628666329863992	0.0761835778677019	0.0539136461460984	0.19068674456274
GO:0006543	glutamine catabolic process	The chemical reactions and pathways resulting in the breakdown of glutamine, 2-amino-4-carbamoylbutanoic acid.	5	BP	0.272042621047026	0.314388469453893	0.140522236115143	0.0499850511334745
GO:0006544	glycine metabolic process	The chemical reactions and pathways involving glycine, aminoethanoic acid.	9	BP	0.00121661313206649	0.000178373310163502	0.000476399339075582	0.00573515470296747
GO:0006549	isoleucine metabolic process	The chemical reactions and pathways involving isoleucine, (2R*,3R*)-2-amino-3-methylpentanoic acid.	12	BP	0.395630153392611	0.474049124322173	0.637240684719534	0.63042394471081
GO:0006555	methionine metabolic process	The chemical reactions and pathways involving methionine (2-amino-4-(methylthio)butanoic acid), a sulfur-containing, essential amino acid found in peptide linkage in proteins.	42	BP	0.514358731453092	0.0147433187851867	0.738884255512866	0.00364649363089537
GO:0006559	L-phenylalanine catabolic process	The chemical reactions and pathways resulting in the breakdown of phenylalanine, 2-amino-3-phenylpropanoic acid.	5	BP	0.527254509278262	0.00446579499018388	0.847289646265663	0.0268852377719522
GO:0006560	proline metabolic process	The chemical reactions and pathways involving proline (pyrrolidine-2-carboxylic acid), a chiral, cyclic, nonessential alpha-amino acid found in peptide linkage in proteins.	8	BP	0.0474396934958014	0.331068756019966	0.462752263046913	0.382387248243871
GO:0006561	proline biosynthetic process	The chemical reactions and pathways resulting in the formation of proline (pyrrolidine-2-carboxylic acid), a chiral, cyclic, nonessential alpha-amino acid found in peptide linkage in proteins.	6	BP	0.137639067317357	0.291190915396566	0.492416060472056	0.124154174564694
GO:0006563	L-serine metabolic process	The chemical reactions and pathways involving L-serine, the L-enantiomer of serine, i.e. (2S)-2-amino-3-hydroxypropanoic acid.	10	BP	0.252075344647842	0.196639295406909	0.0303896324699869	0.443577038546012
GO:0006564	L-serine biosynthetic process	The chemical reactions and pathways resulting in the formation of L-serine, the L-enantiomer of serine, i.e. (2S)-2-amino-3-hydroxypropanoic acid.	5	BP	0.46129436977696	0.338103871267252	0.116077859342545	0.166348624770556
GO:0006566	threonine metabolic process	The chemical reactions and pathways involving threonine (2-amino-3-hydroxybutyric acid), a polar, uncharged, essential amino acid found in peptide linkage in proteins.	9	BP	0.134224777208062	0.209176977338298	0.323445444171386	0.136213263136231
GO:0006568	tryptophan metabolic process	The chemical reactions and pathways involving tryptophan, the chiral amino acid 2-amino-3-(1H-indol-3-yl)propanoic acid.	15	BP	0.319654998246259	0.219360099388863	0.399463003835278	0.104601071277942
GO:0006569	tryptophan catabolic process	The chemical reactions and pathways resulting in the breakdown of tryptophan, the chiral amino acid 2-amino-3-(1H-indol-3-yl)propanoic acid.	10	BP	0.199004429791166	0.0125363838971892	0.281017049747927	0.0389154942556642
GO:0006570	tyrosine metabolic process	The chemical reactions and pathways involving tyrosine, an aromatic amino acid, 2-amino-3-(4-hydroxyphenyl)propanoic acid.	6	BP	0.328562775807202	0.194022282626384	0.910662345294876	0.191121528362031
GO:0006591	ornithine metabolic process	The chemical reactions and pathways involving ornithine, an amino acid only rarely found in proteins, but which is important in living organisms as an intermediate in the reactions of the urea cycle and in arginine biosynthesis.	9	BP	0.0217643534059535	0.0746533492416558	0.00689168551815807	0.00395781695004653
GO:0006606	protein import into nucleus	The directed movement of a protein from the cytoplasm to the nucleus.	56	BP	0.787136458798174	0.948714020622089	0.522151915222334	0.876096529681461
GO:0006607	NLS-bearing protein import into nucleus	The directed movement of a protein bearing a nuclear localization signal (NLS) from the cytoplasm into the nucleus, across the nuclear membrane.	12	BP	0.703058554247294	0.978211032737717	0.377801499472841	0.979382823338096
GO:0006611	protein export from nucleus	The directed movement of a protein from the nucleus into the cytoplasm.	17	BP	0.789606502628641	0.959229026858432	0.666437364062337	0.889877775778285
GO:0006612	protein targeting to membrane	The process of directing proteins towards a membrane, usually using signals contained within the protein.	58	BP	0.748757883753898	0.986696249217958	0.262135023810315	0.950127127938552
GO:0006613	cotranslational protein targeting to membrane	The targeting of proteins to a membrane that occurs during translation. The transport of most secretory proteins, particularly those with more than 100 amino acids, into the endoplasmic reticulum lumen occurs in this manner, as does the import of some proteins into mitochondria.	21	BP	0.355378199733103	0.915820478968618	0.833858515371773	0.603563919325922
GO:0006614	SRP-dependent cotranslational protein targeting to membrane	The targeting of proteins to a membrane that occurs during translation and is dependent upon two key components, the signal-recognition particle (SRP) and the SRP receptor. SRP is a cytosolic particle that transiently binds to the endoplasmic reticulum (ER) signal sequence in a nascent protein, to the large ribosomal unit, and to the SRP receptor in the ER membrane.	20	BP	0.230838805447088	0.923870521945049	0.960749799239733	0.69663983012281
GO:0006616	SRP-dependent cotranslational protein targeting to membrane, translocation	The process during cotranslational membrane targeting wherein proteins move across a membrane. SRP and its receptor initiate the transfer of the nascent chain across the endoplasmic reticulum (ER) membrane; they then dissociate from the chain, which is transferred to a set of transmembrane proteins, collectively called the translocon. Once the nascent chain translocon complex is assembled, the el…	9	BP	0.0608320696168622	0.117052432387437	0.263521025849166	0.0451018419410793
GO:0006617	SRP-dependent cotranslational protein targeting to membrane, signal sequence recognition	The process in which SRP binds to the signal peptide in a nascent protein, causing protein elongation to pause, during cotranslational membrane targeting.	6	BP	0.950385338497028	0.937561499768967	0.344037932477547	0.936876136796076
GO:0006620	posttranslational protein targeting to membrane	The targeting of proteins to a membrane that occurs after their translation. Some secretory proteins exhibit posttranslational transport into the endoplasmic reticulum (ER) lumen: they are synthesized in their entirety on free cytosolic ribosomes and then released into the cytosol, where they are bound by chaperones which keep them in an unfolded state, and subsequently are translocated across th…	17	BP	0.161196889434516	0.736025537920453	0.0405125427464794	0.509850159237204
GO:0006621	protein retention in ER lumen	The retention in the endoplasmic reticulum (ER) lumen of soluble resident proteins. Sorting receptors retrieve proteins with ER localization signals, such as KDEL and HDEL sequences or some transmembrane domains, that have escaped to the cis-Golgi network and return them to the ER. Abnormally folded proteins and unassembled subunits are also selectively retained in the ER.	6	BP	0.586023146975503	0.922051938406901	0.931706129778449	0.758698307235098
GO:0006623	protein targeting to vacuole	The process of directing proteins towards the vacuole, usually using signals contained within the protein.	92	BP	0.480510270562507	0.999927500532858	0.680502480733853	0.999947835653885
GO:0006624	vacuolar protein processing	Protein processing that takes place in the vacuole. Most protein processing in the vacuole represents proteolytic cleavage of precursors to form active enzymes.	7	BP	0.0861437606857251	0.386918133203556	0.305259757397677	0.344486925500091
GO:0006625	protein targeting to peroxisome	The process of directing proteins towards the peroxisome, usually using signals contained within the protein.	23	BP	0.988100980154329	0.692563443666329	0.830529762342236	0.522833453974909
GO:0006626	protein targeting to mitochondrion	The process of directing proteins towards and into the mitochondrion, usually mediated by mitochondrial proteins that recognize signals contained within the imported protein.	59	BP	0.0446003708040432	0.920101924360831	0.0427776540560555	0.575801038607743
GO:0006627	protein processing involved in protein targeting to mitochondrion	The cleavage of peptide bonds in proteins, usually near the N terminus, contributing to the process of import into the mitochondrion. Several different peptidases mediate cleavage of proteins destined for different mitochondrial compartments.	5	BP	0.199080919867011	0.220352765288349	0.136036292292163	0.0500420961607163
GO:0006631	fatty acid metabolic process	The chemical reactions and pathways involving fatty acids, aliphatic monocarboxylic acids liberated from naturally occurring fats and oils by hydrolysis.	66	BP	0.0450343605268396	3.51164763070515e-05	0.0161287850520893	3.96772867010903e-05
GO:0006633	fatty acid biosynthetic process	The chemical reactions and pathways resulting in the formation of a fatty acid, any of the aliphatic monocarboxylic acids that can be liberated by hydrolysis from naturally occurring fats and oils. Fatty acids are predominantly straight-chain acids of 4 to 24 carbon atoms, which may be saturated or unsaturated; branched fatty acids and hydroxy fatty acids also occur, and very long chain acids of …	33	BP	0.403626673236456	0.158884196557076	0.118149020389842	0.21673599867603
GO:0006635	fatty acid beta-oxidation	A fatty acid oxidation process that results in the complete oxidation of a long-chain fatty acid. Fatty acid beta-oxidation begins with the addition of coenzyme A to a fatty acid, and occurs by successive cycles of reactions during each of which the fatty acid is shortened by a two-carbon fragment removed as acetyl coenzyme A; the cycle continues until only two or three carbons remain (as acetyl-…	13	BP	0.0133035175453418	0.00457866243264953	0.0314181325100276	0.00134485565815817
GO:0006637	acyl-CoA metabolic process	The chemical reactions and pathways involving acyl-CoA, any derivative of coenzyme A in which the sulfhydryl group is in thiolester linkage with an acyl group.	20	BP	0.869970296921296	0.0153691585573351	0.719680535384284	0.023546351591725
GO:0006641	triglyceride metabolic process	The chemical reactions and pathways involving triglyceride, any triester of glycerol. The three fatty acid residues may all be the same or differ in any permutation. Triglycerides are important components of plant oils, animal fats and animal plasma lipoproteins.	12	BP	0.781034286717753	0.587037358530492	0.830239596579451	0.870123766621116
GO:0006644	phospholipid metabolic process	The chemical reactions and pathways involving phospholipids, any lipid containing phosphoric acid as a mono- or diester.	144	BP	0.119228612230217	0.999398792856708	0.0139528375551163	0.519359878162441
GO:0006646	phosphatidylethanolamine biosynthetic process	The chemical reactions and pathways resulting in the formation of phosphatidylethanolamine, any of a class of glycerophospholipids in which a phosphatidyl group is esterified to the hydroxyl group of ethanolamine.	7	BP	0.253906813229793	0.932968635092083	0.302402039843137	0.292341332840736
GO:0006650	glycerophospholipid metabolic process	The chemical reactions and pathways involving glycerophospholipids, any derivative of glycerophosphate that contains at least one O-acyl, O-alkyl, or O-alkenyl group attached to the glycerol residue.	107	BP	0.127392096710308	0.99959102669428	0.0173267065061605	0.410040419305543
GO:0006655	phosphatidylglycerol biosynthetic process	The chemical reactions and pathways resulting in the formation of phosphatidylglycerols, any of a class of phospholipids in which the phosphatidyl group is esterified to the hydroxyl group of glycerol.	6	BP	0.0486011386164481	0.3228323897242	0.160058720987783	0.170670766818224
GO:0006656	phosphatidylcholine biosynthetic process	The chemical reactions and pathways resulting in the formation of phosphatidylcholines, any of a class of glycerophospholipids in which the phosphatidyl group is esterified to the hydroxyl group of choline.	18	BP	0.145728637013155	0.456289744602755	0.105590824142166	0.0115803710933432
GO:0006658	phosphatidylserine metabolic process	The chemical reactions and pathways involving phosphatidylserines, any of a class of glycerophospholipids in which the phosphatidyl group is esterified to the hydroxyl group of L-serine. They are important constituents of cell membranes.	6	BP	0.909461592302168	0.00425157455583443	0.835525710308299	0.000649321544100995
GO:0006661	phosphatidylinositol biosynthetic process	The chemical reactions and pathways resulting in the formation of phosphatidylinositol, any glycophospholipid in which the sn-glycerol 3-phosphate residue is esterified to the 1-hydroxyl group of 1D-myo-inositol.	37	BP	0.499838665392535	0.999754426042418	0.0362914335823438	0.846254162585541
GO:0006665	sphingolipid metabolic process	The chemical reactions and pathways involving sphingolipids, any of a class of lipids containing the long-chain amine diol sphingosine or a closely related base (a sphingoid).	44	BP	0.670794962220523	0.727942888467772	0.167868248972414	0.68898014689785
GO:0006672	ceramide metabolic process	The chemical reactions and pathways involving ceramides, any N-acylated sphingoid.	9	BP	0.963577743608279	0.776251871602615	0.36310001548398	0.380256478423233
GO:0006673	inositolphosphoceramide metabolic process	The chemical reactions and pathways involving inositolphosphoceramides, any lipid with a phosphodiester bridge between an inositol residue and the ceramide group.	6	BP	0.336623747857289	0.91963226206871	0.908861293182015	0.846058164478857
GO:0006694	steroid biosynthetic process	The chemical reactions and pathways resulting in the formation of steroids, compounds with a 1,2,cyclopentanoperhydrophenanthrene nucleus; includes de novo formation and steroid interconversion by modification.	40	BP	0.105414238325411	0.379614536330593	0.113249923811947	0.280300199071768
GO:0006696	ergosterol biosynthetic process	The chemical reactions and pathways resulting in the formation of ergosterol, (22E)-ergosta-5,7,22-trien-3-beta-ol, a sterol found in ergot, yeast and moulds.	30	BP	0.268961180995257	0.32987850825109	0.384344345201278	0.348763467236412
GO:0006730	one-carbon metabolic process	The chemical reactions and pathways involving the transfer of one-carbon units in various oxidation states.	17	BP	0.0859169687500538	0.031959793983575	0.0246924645571029	0.0685972101627191
GO:0006734	NADH metabolic process	The chemical reactions and pathways involving reduced nicotinamide adenine dinucleotide (NADH), a coenzyme present in most living cells and derived from the B vitamin nicotinic acid.	12	BP	0.628595792163503	0.0413961253212563	0.725444080901971	0.137187074308217
GO:0006740	NADPH regeneration	A metabolic process that generates a pool of NADPH by the reduction of NADP+.	5	BP	0.00392356066315405	0.0638366560013335	0.00719555042342634	0.0165529011009889
GO:0006744	ubiquinone biosynthetic process	The chemical reactions and pathways resulting in the formation of ubiquinone, a lipid-soluble electron-transporting coenzyme.	15	BP	0.0251230469318675	0.0737006033863307	0.0763680713938811	0.0546487537662651
GO:0006749	glutathione metabolic process	The chemical reactions and pathways involving glutathione, the tripeptide glutamylcysteinylglycine, which acts as a coenzyme for some enzymes and as an antioxidant in the protection of sulfhydryl groups in enzymes and other proteins; it has a specific role in the reduction of hydrogen peroxide (H2O2) and oxidized ascorbate, and it participates in the gamma-glutamyl cycle.	21	BP	0.2622621827265	0.0303152776141327	0.18127874335313	0.18251213617135
GO:0006751	glutathione catabolic process	The chemical reactions and pathways resulting in the breakdown of glutathione, the tripeptide glutamylcysteinylglycine, which acts as a coenzyme for some enzymes and as an antioxidant in the protection of sulfhydryl groups in enzymes and other proteins.	5	BP	0.807654798601895	0.355247027753609	0.678230757936442	0.826162983770169
GO:0006754	ATP biosynthetic process	The chemical reactions and pathways resulting in the formation of ATP, adenosine 5'-triphosphate, a universally important coenzyme and enzyme regulator.	16	BP	3.18853018245561e-06	0.000456384533284906	4.35701998145558e-07	0.00294467807798072
GO:0006760	folic acid-containing compound metabolic process	The chemical reactions and pathways involving a folic acid-containing compound, i.e. any of a group of heterocyclic compounds based on the pteroic acid skeleton conjugated with one or more L-glutamic acid or L-glutamate units.	16	BP	0.725955572535689	0.525135473474821	0.2948648728148	0.553567887370556
GO:0006772	thiamine metabolic process	The chemical reactions and pathways involving thiamine (vitamin B1), a water soluble vitamin present in fresh vegetables and meats, especially liver.	17	BP	0.94273884420704	0.566963742404584	0.338627754763156	0.0679644924783279
GO:0006779	porphyrin-containing compound biosynthetic process	The chemical reactions and pathways resulting in the formation of any member of a large group of derivatives or analogs of porphyrin. Porphyrin consists of a ring of four pyrrole nuclei linked each to the next at their alpha positions through a methine group.	15	BP	0.790033342673678	0.373049722014438	0.979796088772467	0.587100226404929
GO:0006782	protoporphyrinogen IX biosynthetic process	The chemical reactions and pathways resulting in the formation of protoporphyrinogen IX.	7	BP	0.847740491818593	0.761343266382549	0.982378812568011	0.971393154979349
GO:0006783	heme biosynthetic process	The chemical reactions and pathways resulting in the formation of heme, any compound of iron complexed in a porphyrin (tetrapyrrole) ring, from less complex precursors.	15	BP	0.790033342673678	0.373049722014438	0.979796088772467	0.587100226404929
GO:0006790	sulfur compound metabolic process	The chemical reactions and pathways involving the nonmetallic element sulfur or compounds that contain sulfur, such as the amino acids methionine and cysteine or the tripeptide glutathione.	126	BP	0.433923536025726	0.00107937286381164	0.847547944922158	0.000209415486689175
GO:0006797	polyphosphate metabolic process	The chemical reactions and pathways involving a polyphosphate, the anion or salt of polyphosphoric acid.	12	BP	0.126891212063385	0.783558265034715	0.405235671044213	0.454112297617374
GO:0006801	superoxide metabolic process	The chemical reactions and pathways involving superoxide, the superoxide anion O2- (superoxide free radical), or any compound containing this species.	9	BP	0.359413432115975	0.839838240880254	0.603324442025543	0.964626161662407
GO:0006808	regulation of nitrogen utilization	Any process that modulates the frequency, rate or extent of nitrogen utilization.	15	BP	0.0560655332973371	0.523284300536415	0.0154773916394983	0.373412696364948
GO:0006812	cation transport	The directed movement of cations, atoms or small molecules with a net positive charge, into, out of or within a cell, or between cells, by means of some agent such as a transporter or pore.	165	BP	4.0887892363183e-11	1.05280192617906e-07	1.44020806188393e-06	2.8615120078718e-05
GO:0006813	potassium ion transport	The directed movement of potassium ions (K+) into, out of or within a cell, or between cells, by means of some agent such as a transporter or pore.	17	BP	0.688183995109567	0.626638367357165	0.396660990356223	0.294228383022398
GO:0006814	sodium ion transport	The directed movement of sodium ions (Na+) into, out of or within a cell, or between cells, by means of some agent such as a transporter or pore.	9	BP	0.680331840362142	0.576224461785188	0.0239992975588018	0.161823768713481
GO:0006816	calcium ion transport	The directed movement of calcium (Ca) ions into, out of or within a cell, or between cells, by means of some agent such as a transporter or pore.	9	BP	0.80277095279413	0.952417567301082	0.786869026527877	0.794772437458468
GO:0006817	phosphate ion transport	The directed movement of phosphate into, out of or within a cell, or between cells, by means of some agent such as a transporter or pore.	11	BP	0.438971565814723	0.0319615540318592	0.404077642982135	0.030932386001896
GO:0006818	hydrogen transport	The directed movement of hydrogen (H2 or H+), into, out of or within a cell, or between cells, by means of some agent such as a transporter or pore.	56	BP	1.06705870130196e-05	0.00232987316780218	0.000241994644136804	0.0380230058726722
GO:0006820	anion transport	The directed movement of anions, atoms or small molecules with a net negative charge, into, out of or within a cell, or between cells, by means of some agent such as a transporter or pore.	161	BP	0.244269746629085	1.55044438680345e-06	0.866311797468465	0.00281007718828758
GO:0006825	copper ion transport	The directed movement of copper (Cu) ions into, out of or within a cell, or between cells, by means of some agent such as a transporter or pore.	17	BP	0.00051088042590277	0.000468963973460112	0.0014179281710639	0.000343925431962524
GO:0006826	iron ion transport	The directed movement of iron (Fe) ions into, out of or within a cell, or between cells, by means of some agent such as a transporter or pore.	15	BP	4.26638848729828e-06	9.51341914355588e-06	2.45241788926847e-05	1.14462657003759e-05
GO:0006828	manganese ion transport	The directed movement of manganese (Mn) ions into, out of or within a cell, or between cells, by means of some agent such as a transporter or pore.	8	BP	0.00844601409482877	0.019585886515537	0.0666049991789072	0.020037447265987
GO:0006829	zinc II ion transport	The directed movement of zinc (Zn II) ions into, out of or within a cell, or between cells, by means of some agent such as a transporter or pore.	9	BP	0.0616309398078663	0.0286173048244072	0.498322309505843	0.0742470748213843
GO:0006835	dicarboxylic acid transport	The directed movement of dicarboxylic acids into, out of or within a cell, or between cells, by means of some agent such as a transporter or pore.	8	BP	0.494782546568106	0.294617080216032	0.5098262876649	0.0270148270744794
GO:0006839	mitochondrial transport	Transport of substances into, out of or within a mitochondrion.	81	BP	0.00556633789468309	0.568681979203642	0.00259455730543253	0.0649407039563933
GO:0006855	drug transmembrane transport	The process in which a drug is transported from one side of a membrane to the other by means of some agent such as a transporter or pore.	10	BP	0.589907680023918	0.627404088103758	0.346143008433267	0.77870272045412
GO:0006857	oligopeptide transport	The directed movement of oligopeptides into, out of or within a cell, or between cells, by means of some agent such as a transporter or pore. Oligopeptides are molecules that contain a small number (2 to 20) of amino-acid residues connected by peptide linkages.	14	BP	0.850532920479202	0.197823747544705	0.469022646211539	0.262842932470343
GO:0006865	amino acid transport	The directed movement of amino acids, organic acids containing one or more amino substituents, into, out of or within a cell, or between cells, by means of some agent such as a transporter or pore.	51	BP	0.853884873508483	0.121392879086031	0.355512838864719	0.51277760138717
GO:0006869	lipid transport	The directed movement of lipids into, out of or within a cell, or between cells, by means of some agent such as a transporter or pore. Lipids are compounds soluble in an organic solvent but not, or sparingly, in an aqueous solvent.	60	BP	0.599342355188722	0.0042468708483984	0.191100572416757	0.164180739391144
GO:0006873	cellular ion homeostasis	Any process involved in the maintenance of an internal steady state of ions at the level of a cell.	125	BP	4.94971643664152e-06	0.0233269281660233	0.00199325241661208	0.0222570069194827
GO:0006874	cellular calcium ion homeostasis	Any process involved in the maintenance of an internal steady state of calcium ions at the level of a cell.	10	BP	0.487878080175177	0.825271284634524	0.291087344273966	0.927941055031189
GO:0006875	cellular metal ion homeostasis	Any process involved in the maintenance of an internal steady state of metal ions at the level of a cell.	81	BP	4.89578806214577e-09	0.00224247766539389	3.35481183127048e-05	0.00120771658585368
GO:0006878	cellular copper ion homeostasis	Any process involved in the maintenance of an internal steady state of copper ions at the level of a cell.	15	BP	0.00343985641885428	0.39237368387485	0.105702341820766	0.218605172527712
GO:0006879	cellular iron ion homeostasis	Any process involved in the maintenance of an internal steady state of iron ions at the level of a cell.	35	BP	1.03985564860816e-10	6.30425569761507e-06	1.51414549474048e-08	3.83307521692326e-06
GO:0006882	cellular zinc ion homeostasis	Any process involved in the maintenance of an internal steady state of zinc ions at the level of a cell.	10	BP	0.157110457471574	0.0833963429241542	0.978387711908489	0.144207017602251
GO:0006885	regulation of pH	Any process involved in the maintenance of an internal equilibrium of hydrogen ions, thereby modulating the internal pH, within an organism or cell.	30	BP	0.826060676852066	0.474720077505678	0.121779577482625	0.939815886452351
GO:0006887	exocytosis	A process of secretion by a cell that results in the release of intracellular molecules (e.g. hormones, matrix proteins) contained within a membrane-bounded vesicle by fusion of the vesicle with the plasma membrane of a cell. This is the process in which most molecules are secreted from eukaryotic cells.	53	BP	0.251827221341514	0.993331949204082	0.292244039709868	0.990173629408945
GO:0006888	ER to Golgi vesicle-mediated transport	The directed movement of substances from the endoplasmic reticulum (ER) to the Golgi, mediated by COP II vesicles. Small COP II coated vesicles form from the ER and then fuse directly with the cis-Golgi. Larger structures are transported along microtubules to the cis-Golgi.	89	BP	0.278941647407879	0.999934057455177	0.00590538931864867	0.921442699391467
GO:0006890	retrograde vesicle-mediated transport, Golgi to ER	The directed movement of substances from the Golgi back to the endoplasmic reticulum, mediated by vesicles bearing specific protein coats such as COPI or COG.	29	BP	0.132036055998216	0.95220523284838	0.0592597420000462	0.838346663106538
GO:0006891	intra-Golgi vesicle-mediated transport	The directed movement of substances within the Golgi, mediated by small transport vesicles. These either fuse with the cis-Golgi or with each other to form the membrane stacks known as the cis-Golgi reticulum (network).	25	BP	0.585171268903749	0.940370327592413	0.942674861652985	0.500716563705507
GO:0006892	post-Golgi vesicle-mediated transport	The directed movement of substances from the Golgi to other parts of the cell, including organelles and the plasma membrane, mediated by small transport vesicles.	73	BP	0.348402324281854	0.998237289671411	0.193187122546225	0.997990775864549
GO:0006893	Golgi to plasma membrane transport	The directed movement of substances from the Golgi to the plasma membrane in transport vesicles that move from the trans-Golgi network to the plasma membrane, where they fuse and release their contents by exocytosis.	35	BP	0.97061879107158	0.926437830976825	0.635650365271192	0.811913195225278
GO:0006895	Golgi to endosome transport	The directed movement of substances from the Golgi to early sorting endosomes. Clathrin vesicles transport substances from the trans-Golgi to endosomes.	17	BP	0.466361554013022	0.895287833591718	0.578666065463121	0.980743369921123
GO:0006896	Golgi to vacuole transport	The directed movement of substances from the Golgi to the vacuole.	22	BP	0.852490824317033	0.990759811829216	0.821863111525426	0.968398621797862
GO:0006897	endocytosis	A vesicle-mediated transport process in which cells take up external materials or membrane constituents by the invagination of a small region of the plasma membrane to form a new membrane-bounded vesicle.	111	BP	0.0209655024643214	0.977636946405552	0.0047826601736194	0.988623605694396
GO:0006898	receptor-mediated endocytosis	An endocytosis process in which cell surface receptors ensure specificity of transport. A specific receptor on the cell surface binds tightly to the extracellular macromolecule (the ligand) that it recognizes; the plasma-membrane region containing the receptor-ligand complex then undergoes endocytosis, forming a transport vesicle containing the receptor-ligand complex and excluding most other pla…	8	BP	0.711339078831145	0.718143284614115	0.336522877364356	0.861191130117742
GO:0006901	vesicle coating	A protein coat is added to the vesicle to form the proper shape of the vesicle and to target the vesicle for transport to its destination.	10	BP	0.633386826360034	0.357889667477506	0.400472723448088	0.516499113421311
GO:0006903	vesicle targeting	The process in which vesicles are directed to specific destination membranes. Targeting involves coordinated interactions among cytoskeletal elements (microtubules or actin filaments), motor proteins, molecules at the vesicle membrane and target membrane surfaces, and vesicle cargo.	16	BP	0.493534196959975	0.968045140387972	0.6324320721006	0.847409110787172
GO:0006904	vesicle docking involved in exocytosis	The initial attachment of a vesicle membrane to a target membrane, mediated by proteins protruding from the membrane of the vesicle and the target membrane, that contributes to exocytosis.	13	BP	0.466194249703857	0.833835977732771	0.196820128484113	0.947139328269943
GO:0006906	vesicle fusion	Fusion of the membrane of a transport vesicle with its target membrane.	37	BP	0.766169768054067	0.812177282412768	0.64524412146622	0.896521649386765
GO:0006913	nucleocytoplasmic transport	The directed movement of molecules between the nucleus and the cytoplasm.	173	BP	0.0130419357161697	0.99942465804244	0.0682251568117554	0.999210914136435
GO:0006914	autophagy	The process in which cells digest parts of their own cytoplasm; allows for both recycling of macromolecular constituents under conditions of cellular stress and remodeling the intracellular structure for cell differentiation.	120	BP	0.983825343922975	0.98737709891692	0.645261180782886	0.976040612298272
GO:0006915	apoptotic process	A programmed cell death process which begins when a cell receives an internal (e.g. DNA damage) or external signal (e.g. an extracellular death ligand), and proceeds through a series of biochemical events (signaling pathway phase) which trigger an execution phase. The execution phase is the last step of an apoptotic process, and is typically characterized by rounding-up of the cell, retraction of…	33	BP	0.0457224351230921	0.0533512963961115	0.0420294511451281	0.264435787307842
GO:0006928	movement of cell or subcellular component	The directed, self-propelled movement of a cell or subcellular component without the involvement of an external agent such as a transporter or a pore.	26	BP	0.0375241879756012	0.752124481741515	0.181443517216978	0.657822514219336
GO:0006970	response to osmotic stress	Any process that results in a change in state or activity of a cell or an organism (in terms of movement, secretion, enzyme production, gene expression, etc.) as a result of a stimulus indicating an increase or decrease in the concentration of solutes outside the organism or cell.	90	BP	0.953942054414732	0.822278158778592	0.465775992289955	0.227719666897214
GO:0006972	hyperosmotic response	Any process that results in a change in state or activity of a cell or an organism (in terms of movement, secretion, enzyme production, gene expression, etc.) as a result of detection of, or exposure to, a hyperosmotic environment, i.e. an environment with a higher concentration of solutes than the organism or cell.	19	BP	0.6636179321897	0.788528071421625	0.480521700153046	0.450243980808536
GO:0006979	response to oxidative stress	Any process that results in a change in state or activity of a cell or an organism (in terms of movement, secretion, enzyme production, gene expression, etc.) as a result of oxidative stress, a state often resulting from exposure to high levels of reactive oxygen species, e.g. superoxide anions, hydrogen peroxide (H2O2), and hydroxyl radicals.	106	BP	0.0146327443605485	0.0798800458787883	0.138423090954947	0.0597407600225352
GO:0006986	response to unfolded protein	Any process that results in a change in state or activity of a cell or an organism (in terms of movement, secretion, enzyme production, gene expression, etc.) as a result of an unfolded protein stimulus.	30	BP	0.00448450950343209	0.969469311907452	0.0115914107069187	0.934782615435087
GO:0006995	cellular response to nitrogen starvation	Any process that results in a change in state or activity of a cell (in terms of movement, secretion, enzyme production, gene expression, etc.) as a result of deprivation of nitrogen.	7	BP	0.00404167072761776	0.111604492507473	0.0356375292662169	0.140299399148131
GO:0006997	nucleus organization	A process that is carried out at the cellular level which results in the assembly, arrangement of constituent parts, or disassembly of the nucleus.	70	BP	0.572674313588759	0.948659940802237	0.929016037700375	0.924095064012996
GO:0006998	nuclear envelope organization	A process that is carried out at the cellular level which results in the assembly, arrangement of constituent parts, or disassembly of the nuclear envelope.	13	BP	0.68543788790786	0.882998145445154	0.67537572588484	0.812063105011081
GO:0006999	nuclear pore organization	A process that is carried out at the cellular level which results in the assembly, arrangement of constituent parts, or disassembly of the nuclear pore.	18	BP	0.745638173390756	0.987430482002193	0.197990147514054	0.366596147695319
GO:0007000	nucleolus organization	A process that is carried out at the cellular level which results in the assembly, arrangement of constituent parts, or disassembly of the nucleolus.	7	BP	0.782259566093658	0.610395082523509	0.7950323883922	0.790481183708334
GO:0007004	telomere maintenance via telomerase	The maintenance of proper telomeric length by the addition of telomeric repeats by telomerase.	21	BP	0.321709444119023	0.125272273359427	0.959968830247716	0.19122064085427
GO:0007006	mitochondrial membrane organization	A process that is carried out at the cellular level which results in the assembly, arrangement of constituent parts, or disassembly of a mitochondrial membrane, either of the lipid bilayer surrounding a mitochondrion.	49	BP	0.0356693873766832	0.853468142771184	0.00198736274630899	0.592044550031984
GO:0007007	inner mitochondrial membrane organization	A process that is carried out at the cellular level which results in the assembly, arrangement of constituent parts, or disassembly of the mitochondrial inner membrane.	27	BP	0.00152838246781968	0.638918165705783	0.000109473553843236	0.0780196492037497
GO:0007009	plasma membrane organization	A process that is carried out at the cellular level which results in the assembly, arrangement of constituent parts, or disassembly of the plasma membrane.	24	BP	0.0480749170585022	0.98223926489493	0.0314137461609124	0.643114539107475
GO:0007010	cytoskeleton organization	A process that is carried out at the cellular level which results in the assembly, arrangement of constituent parts, or disassembly of cytoskeletal structures.	243	BP	1.12255190003009e-06	0.9768546663191	1.96166175117206e-05	0.961637274146813
GO:0007015	actin filament organization	A process that is carried out at the cellular level which results in the assembly, arrangement of constituent parts, or disassembly of cytoskeletal structures comprising actin filaments. Includes processes that control the spatial distribution of actin filaments, such as organizing filaments into meshworks, bundles, or other structures, as by cross-linking.	69	BP	0.210034993955465	0.867795117292285	0.0773412994272806	0.730821679486819
GO:0007017	microtubule-based process	Any cellular process that depends upon or alters the microtubule cytoskeleton, that part of the cytoskeleton comprising microtubules and their associated proteins.	122	BP	0.000604324055112673	0.938473764246526	0.0670947111683279	0.992014238257819
GO:0007018	microtubule-based movement	A microtubule-based process that is mediated by motor proteins and results in the movement of organelles, other microtubules, or other particles along microtubules.	23	BP	0.0990741401886281	0.809354972097848	0.234884035996091	0.760782955245377
GO:0007019	microtubule depolymerization	The removal of tubulin heterodimers from one or both ends of a microtubule.	8	BP	0.0190561281646514	0.588111956308335	0.130133269542005	0.549893963350059
GO:0007020	microtubule nucleation	The process in which tubulin alpha-beta heterodimers begin aggregation to form an oligomeric tubulin structure (a microtubule seed). Microtubule nucleation is the initiating step in the formation of a microtubule in the absence of any existing microtubules ('de novo' microtubule formation).	18	BP	0.0446259895007479	0.74324687110527	0.323618981440277	0.900826897955062
GO:0007021	tubulin complex assembly	The aggregation and bonding together of alpha- and beta-tubulin to form a tubulin heterodimer.	10	BP	0.803439498411697	0.879621742061986	0.440737253804423	0.945965572878902
GO:0007026	negative regulation of microtubule depolymerization	Any process that stops, prevents, or reduces the frequency, rate or extent of microtubule depolymerization; prevention of depolymerization of a microtubule can result from binding by 'capping' at the plus end (e.g. by interaction with another cellular protein of structure) or by exposing microtubules to a stabilizing drug such as taxol.	5	BP	0.05551082866829	0.552408663110525	0.143903822756473	0.416835054727664
GO:0007029	endoplasmic reticulum organization	A process that is carried out at the cellular level which results in the assembly, arrangement of constituent parts, or disassembly of the endoplasmic reticulum.	30	BP	0.483152306290213	0.574593039150483	0.184706398721898	0.473278901061363
GO:0007030	Golgi organization	A process that is carried out at the cellular level which results in the assembly, arrangement of constituent parts, or disassembly of the Golgi apparatus.	7	BP	0.648312714031404	0.382987332812787	0.954243592993565	0.840943046496039
GO:0007031	peroxisome organization	A process that is carried out at the cellular level which results in the assembly, arrangement of constituent parts, or disassembly of a peroxisome. A peroxisome is a small, membrane-bounded organelle that uses dioxygen (O2) to oxidize organic molecules.	69	BP	0.818380346716998	0.655699861688056	0.844655335744443	0.580775307089435
GO:0007032	endosome organization	A process that is carried out at the cellular level which results in the assembly, arrangement of constituent parts, or disassembly of endosomes.	9	BP	0.286912853731433	0.214551983897949	0.194116450704676	0.552525788053638
GO:0007033	vacuole organization	A process that is carried out at the cellular level which results in the assembly, arrangement of constituent parts, or disassembly of a vacuole.	78	BP	0.470110586769218	0.810856314951574	0.745433543821434	0.950791308644499
GO:0007034	vacuolar transport	The directed movement of substances into, out of or within a vacuole.	147	BP	0.809968462315351	0.999990219914988	0.445506036661435	0.99941044524056
GO:0007035	vacuolar acidification	Any process that reduces the pH of the vacuole, measured by the concentration of the hydrogen ion.	25	BP	0.567332817780548	0.674303226419968	0.0894160956655586	0.980369174619146
GO:0007039	protein catabolic process in the vacuole	The chemical reactions and pathways resulting in the breakdown of a protein in the vacuole, usually by the action of vacuolar proteases.	9	BP	0.534426899811306	0.515170702578929	0.331285405560856	0.08646973205099
GO:0007050	cell cycle arrest	A regulatory process that halts progression through the cell cycle during one of the normal phases (G1, S, G2, M).	6	BP	0.469635139640469	0.939794149542766	0.811950100817041	0.791800337864261
GO:0007052	mitotic spindle organization	A process that is carried out at the cellular level which results in the assembly, arrangement of constituent parts, or disassembly of the microtubule spindle during a mitotic cell cycle.	34	BP	0.00829438709928003	0.261911224247327	0.0393834035374804	0.331336044192861
GO:0007059	chromosome segregation	The process in which genetic material, in the form of chromosomes, is organized into specific structures and then physically separated and apportioned to two or more sets. In eukaryotes, chromosome segregation begins with the condensation of chromosomes, includes chromosome separation, and ends when chromosomes have completed movement to the spindle poles.	189	BP	0.00373068751408018	0.835405159303588	0.0233286255378601	0.996841295681471
GO:0007062	sister chromatid cohesion	The cell cycle process in which the sister chromatids of a replicated chromosome are associated with each other.	49	BP	0.0124735104703055	0.808068370675815	0.0550082907597577	0.99700586450568
GO:0007064	mitotic sister chromatid cohesion	The cell cycle process in which the sister chromatids of a replicated chromosome are joined along the entire length of the chromosome, from their formation in S phase through metaphase during a mitotic cell cycle. This cohesion cycle is critical for high fidelity chromosome transmission.	38	BP	0.00141871851453868	0.480724926105336	0.0123331035995747	0.951987606434556
GO:0007067	mitotic nuclear division	A cell cycle process comprising the steps by which the nucleus of a eukaryotic cell divides; the process involves condensation of chromosomal DNA into a highly compacted form. Canonically, mitosis produces two daughter nuclei whose chromosome complement is identical to that of the mother cell.	213	BP	6.32136454733167e-07	0.815485991144999	0.000262266349067285	0.988587069445747
GO:0007070	negative regulation of transcription from RNA polymerase II promoter during mitosis	Any process that stops, prevents, or reduces the frequency, rate or extent of transcription from an RNA polymerase II promoter during mitosis.	5	BP	0.0444343512929342	0.380140931790057	0.156191537246193	0.26962286012941
GO:0007076	mitotic chromosome condensation	The cell cycle process in which chromatin structure is compacted prior to and during mitosis in eukaryotic cells.	11	BP	0.000364520129016427	0.013286981077157	0.00507772324213612	0.259024115060077
GO:0007088	regulation of mitotic nuclear division	Any process that modulates the frequency, rate or extent of mitosis.	78	BP	0.223591932034737	0.904396326967687	0.112966489116927	0.948205846276115
GO:0007089	traversing start control point of mitotic cell cycle	A cell cycle process by which a cell commits to entering S phase via a positive feedback mechanism between the regulation of transcription and G1 CDK activity.	7	BP	0.947915117605143	0.999153712929397	0.493098981306572	0.998665259234143
GO:0007091	metaphase/anaphase transition of mitotic cell cycle	The cell cycle process in which a cell progresses from metaphase to anaphase during mitosis, triggered by the activation of the anaphase promoting complex by Cdc20/Sleepy homolog which results in the degradation of Securin.	45	BP	0.956442344106329	0.990240406833813	0.775412588439577	0.98403530551742
GO:0007093	mitotic cell cycle checkpoint	A cell cycle checkpoint that ensures accurate chromosome replication and segregation by preventing progression through a mitotic cell cycle until conditions are suitable for the cell to proceed to the next stage.	56	BP	0.093721721422634	0.896123981085588	0.0692278164071548	0.757996594562656
GO:0007094	mitotic spindle assembly checkpoint	A cell cycle checkpoint that delays the metaphase/anaphase transition of a mitotic nuclear division until the spindle is correctly assembled and chromosomes are attached to the spindle.	27	BP	0.822887744605639	0.98306720916826	0.717792757878302	0.975238545899193
GO:0007096	regulation of exit from mitosis	Any process involved in the progression from anaphase/telophase to G1 that is associated with a conversion from high to low mitotic CDK activity.	33	BP	0.163691363069978	0.544479403665704	0.0886762567259935	0.283147623385977
GO:0007097	nuclear migration	The directed movement of the nucleus.	25	BP	0.0280239320168907	0.675016871340275	0.0830433880793466	0.612403692259182
GO:0007114	cell budding	A form of asexual reproduction, occurring in certain bacteria and fungi (e.g. yeasts) and some primitive animals in which an individual arises from a daughter cell formed by pinching off a part of the parent cell. The budlike outgrowths so formed may sometimes remain attached to the parent cell.	62	BP	0.00409418846485834	0.990394370774051	0.0149761568249959	0.934453961928722
GO:0007117	budding cell bud growth	The process in which the bud portion of a cell that reproduces by budding irreversibly increases in size over time by accretion and biosynthetic production of matter similar to that already present.	35	BP	0.0436658910212593	0.985568782844413	0.13168228976391	0.916830465405255
GO:0007118	budding cell apical bud growth	Growth at the tip of a bud, in a cell that reproduces by budding.	21	BP	0.0609837804008433	0.92397810768213	0.0866933190230888	0.903974770250287
GO:0007119	budding cell isotropic bud growth	Unlocalized bud growth such that the entire surface of the bud expands evenly, in a cell that reproduces by budding.	5	BP	0.262034155193255	0.804275310795897	0.558785981099946	0.682858509671091
GO:0007120	axial cellular bud site selection	The process of defining the next site of bud emergence adjacent to the last site of bud emergence on a budding cell.	12	BP	0.0114657557358251	0.633856290837264	0.0363530701736009	0.574057256870629
GO:0007121	bipolar cellular bud site selection	The process of defining subsequent sites of bud emergence such that budding takes place at alternating poles of a budding cell.	17	BP	0.010348414799164	0.546812321207457	0.00394158374262529	0.324910970010017
GO:0007124	pseudohyphal growth	A pattern of cell growth that occurs in conditions of nitrogen limitation and abundant fermentable carbon source. Cells become elongated, switch to a unipolar budding pattern, remain physically attached to each other, and invade the growth substrate.	76	BP	0.204017068380653	0.926168693300363	0.274939845349526	0.209346211824629
GO:0007126	meiotic nuclear division	One of the two nuclear divisions that occur as part of the meiotic cell cycle.	167	BP	0.0644382678681833	0.394267828688877	0.0627947999670397	0.882981740087071
GO:0007127	meiosis I	The first meiotic nuclear division in which homologous chromosomes are paired and segregated from each other, producing two haploid daughter nuclei.	97	BP	0.418863730277965	0.63435738229847	0.488783710385196	0.837265908316656
GO:0007129	synapsis	The meiotic cell cycle process where side by side pairing and physical juxtaposition of homologous chromosomes is created during meiotic prophase. Synapsis begins when the chromosome arms begin to pair from the clustered telomeres and ends when synaptonemal complex or linear element assembly is complete.	24	BP	0.102207554787787	0.00565761175863132	0.460388723579582	0.051877872243631
GO:0007130	synaptonemal complex assembly	The cell cycle process in which the synaptonemal complex is formed. This is a structure that holds paired chromosomes together during prophase I of meiosis and that promotes genetic recombination.	15	BP	0.487088322618024	0.160138481166214	0.702620378638265	0.6347264885068
GO:0007131	reciprocal meiotic recombination	The cell cycle process in which double strand breaks are formed and repaired through a double Holliday junction intermediate. This results in the equal exchange of genetic material between non-sister chromatids in a pair of homologous chromosomes. These reciprocal recombinant products ensure the proper segregation of homologous chromosomes during meiosis I and create genetic diversity.	60	BP	0.720324690071813	0.46470236244094	0.788369561131756	0.712122778862383
GO:0007155	cell adhesion	The attachment of a cell, either to another cell or to an underlying substrate such as the extracellular matrix, via cell adhesion molecules.	15	BP	0.0329038816956422	0.574803104783053	0.01822890119624	0.177601069723452
GO:0007163	establishment or maintenance of cell polarity	Any cellular process that results in the specification, formation or maintenance of anisotropic intracellular organization or cell growth patterns.	114	BP	0.000153444108829731	0.99203625430267	0.000120486886046917	0.967228184123929
GO:0007166	cell surface receptor signaling pathway	A series of molecular signals initiated by activation of a receptor on the surface of a cell. The pathway begins with binding of an extracellular ligand to a cell surface receptor, or for receptors that signal in the absence of a ligand, by ligand-withdrawal or the activity of a constitutively active receptor. The pathway ends with regulation of a downstream cellular process, e.g. transcription.	44	BP	0.654983200827598	0.399789018990868	0.748314732497068	0.104524520879593
GO:0007186	G-protein coupled receptor signaling pathway	A series of molecular signals that proceeds with an activated receptor promoting the exchange of GDP for GTP on the alpha-subunit of an associated heterotrimeric G-protein complex. The GTP-bound activated alpha-G-protein then dissociates from the beta- and gamma-subunits to further transmit the signal within the cell. The pathway begins with receptor-ligand interaction, or for basal GPCR signalin…	43	BP	0.750976018510878	0.406425698287883	0.759460541494566	0.0703945505649694
GO:0007188	adenylate cyclase-modulating G-protein coupled receptor signaling pathway	The series of molecular signals generated as a consequence of a G-protein coupled receptor binding to its physiological ligand, where the pathway proceeds through activation or inhibition of adenylyl cyclase activity and a subsequent change in the concentration of cyclic AMP (cAMP).	5	BP	0.367759626119402	0.181099055357281	0.443825673814432	0.0943240760065616
GO:0007231	osmosensory signaling pathway	The series of molecular signals initiated in response to osmotic change.	17	BP	0.409324459461443	0.975613869136903	0.151163805526975	0.632138935806533
GO:0007232	osmosensory signaling pathway via Sho1 osmosensor	A series of molecular signals generated in response to osmotic change, as mediated through a Sho1 osmosensor system.	5	BP	0.196386139483464	0.836054950983087	0.0632619919342331	0.384253860240444
GO:0007264	small GTPase mediated signal transduction	Any series of molecular signals in which a small monomeric GTPase relays one or more of the signals.	85	BP	0.962208830339293	0.998694569334978	0.30221418374272	0.999102812038763
GO:0007265	Ras protein signal transduction	A series of molecular signals within the cell that are mediated by a member of the Ras superfamily of proteins switching to a GTP-bound active state.	43	BP	0.71543943689056	0.898902615578929	0.770287762064727	0.95794726926385
GO:0007266	Rho protein signal transduction	A series of molecular signals within the cell that are mediated by a member of the Rho family of proteins switching to a GTP-bound active state.	21	BP	0.252723801035685	0.789368381132753	0.859992461008212	0.979064354576507
GO:0007323	peptide pheromone maturation	The generation of a mature, active peptide pheromone via processes unique to its processing and modification. An example of this process is found in Saccharomyces cerevisiae.	9	BP	0.732103813563765	0.635420840336931	0.392638855732729	0.270819605181971
GO:0007329	positive regulation of transcription from RNA polymerase II promoter by pheromones	Any process involving pheromones that activates or increases the rate of transcription from an RNA polymerase II promoter.	5	BP	0.531055089374641	0.522435225134284	0.899120613066258	0.961611201294452
GO:0007346	regulation of mitotic cell cycle	Any process that modulates the rate or extent of progress through the mitotic cell cycle.	120	BP	0.00451372715947831	0.913286988251106	0.000601277747809367	0.956735012623193
GO:0007532	regulation of mating-type specific transcription, DNA-templated	Any mating-type specific process that modulates the frequency, rate or extent of cellular DNA-templated transcription.	7	BP	0.0191924215848835	0.203119810388986	0.638929650783274	0.871090792767836
GO:0007533	mating type switching	The conversion of a single-cell organism from one mating type to another by the precise replacement of a DNA sequence at the expressed mating type locus with a copy of a sequence from a donor locus.	29	BP	0.0035155565204219	0.274345862172973	0.00721875229251688	0.887009418675208
GO:0007569	cell aging	An aging process that has as participant a cell after a cell has stopped dividing. Cell aging may occur when a cell has temporarily stopped dividing through cell cycle arrest (GO:0007050) or when a cell has permanently stopped dividing, in which case it is undergoing cellular senescence (GO:0090398). May precede cell death (GO:0008219) and succeed cell maturation (GO:0048469).	71	BP	0.068013729589689	0.43589485010798	0.00365895665519912	0.0280939177606373
GO:0007584	response to nutrient	Any process that results in a change in state or activity of a cell or an organism (in terms of movement, secretion, enzyme production, gene expression, etc.) as a result of a nutrient stimulus.	53	BP	0.963026930468162	0.270521866412098	0.133050232551781	0.320979346822228
GO:0008017	microtubule binding	Interacting selectively and non-covalently with microtubules, filaments composed of tubulin monomers.	29	MF	0.169751368763738	0.935169574525908	0.860312881987557	0.97292345655027
GO:0008023	transcription elongation factor complex	Any protein complex that interacts with RNA polymerase II to increase (positive transcription elongation factor) or reduce (negative transcription elongation factor) the rate of transcription elongation.	20	CC	0.144220471030546	0.857006650891575	0.392689372803277	0.948869090226341
GO:0008026	ATP-dependent helicase activity	Catalysis of the reaction: ATP + H2O = ADP + phosphate, to drive the unwinding of a DNA or RNA helix.	64	MF	0.891451980496532	0.997513550365685	0.0371540850563679	0.988583003833339
GO:0008028	monocarboxylic acid transmembrane transporter activity	Catalysis of the transfer of monocarboxylic acids from one side of the membrane to the other. A monocarboxylic acid is an organic acid with one COOH group.	17	MF	0.96330315239342	0.136105710594039	0.387691416895712	0.110093978188015
GO:0008033	tRNA processing	The process in which a pre-tRNA molecule is converted to a mature tRNA, ready for addition of an aminoacyl group.	118	BP	0.727444877786418	0.973888382422832	0.808215028876846	0.893990155008123
GO:0008047	enzyme activator activity	Increases the activity of an enzyme.	119	MF	0.85185008779934	0.951982870064065	0.45095793102186	0.969235431772609
GO:0008053	mitochondrial fusion	Merging of two or more mitochondria within a cell to form a single compartment.	5	BP	0.579231310142541	0.990746385745572	0.427384752391108	0.536075573860085
GO:0008054	negative regulation of cyclin-dependent protein serine/threonine kinase by cyclin degradation	The chemical reactions and pathways resulting in the breakdown of cyclins, proteins whose levels in a cell varies markedly during the cell cycle, and which play key roles in regulating cell cycle phase transitions via the negative regulation of a cyclin-dependent kinase.	5	BP	0.993933284469998	0.563213645290078	0.341323892163923	0.941800449974026
GO:0008080	N-acetyltransferase activity	Catalysis of the transfer of an acetyl group to a nitrogen atom on the acceptor molecule.	44	MF	0.231351309157592	0.773425419532501	0.355946576388238	0.375788808765447
GO:0008081	phosphoric diester hydrolase activity	Catalysis of the hydrolysis of a phosphodiester to give a phosphomonoester and a free hydroxyl group.	18	MF	0.16630558282212	0.335395300682852	0.0767652180255644	0.311658996773882
GO:0008092	cytoskeletal protein binding	Interacting selectively and non-covalently with any protein component of any cytoskeleton (actin, microtubule, or intermediate filament cytoskeleton).	89	MF	0.062090934510617	0.975903110855843	0.252030802725629	0.99450275501283
GO:0008094	DNA-dependent ATPase activity	Catalysis of the reaction: ATP + H2O = ADP + phosphate; this reaction requires the presence of single- or double-stranded DNA, and it drives another reaction.	87	MF	0.173479786626893	0.999013892412669	0.0610954877022859	0.982236904147446
GO:0008106	alcohol dehydrogenase (NADP+) activity	Catalysis of the reaction: an alcohol + NADP+ = an aldehyde + NADPH + H+.	7	MF	0.00382855691844582	0.216651741588469	0.0284671229646071	0.112182843162918
GO:0008121	ubiquinol-cytochrome-c reductase activity	Catalysis of the transfer of a solute or solutes from one side of a membrane to the other according to the reaction: CoQH2 + 2 ferricytochrome c = CoQ + 2 ferrocytochrome c + 2 H+.	8	MF	0.00040147455707182	0.016062990401184	0.000327018728818393	0.045407222858244
GO:0008134	transcription factor binding	Interacting selectively and non-covalently with a transcription factor, any protein required to initiate or regulate transcription.	72	MF	0.00032945104529828	0.515275930875104	4.40718427992248e-05	0.274614353188435
GO:0008138	protein tyrosine/serine/threonine phosphatase activity	Catalysis of the reactions: protein serine + H2O = protein serine + phosphate; protein threonine phosphate + H2O = protein threonine + phosphate; and protein tyrosine phosphate + H2O = protein tyrosine + phosphate.	6	MF	0.305137429477153	0.841462908111923	0.24215652869878	0.89465161821314
GO:0008139	nuclear localization sequence binding	Interacting selectively and non-covalently with a nuclear localization sequence, a specific peptide sequence that acts as a signal to localize the protein within the nucleus.	5	MF	0.408476532446294	0.957951507238943	0.473150385310648	0.980327885223565
GO:0008142	oxysterol binding	Interacting selectively and non-covalently with oxysterol, an oxidized form of cholesterol.	7	MF	0.777417458610906	0.799380547930857	0.926165283773469	0.931468706420552
GO:0008143	poly(A) binding	Interacting selectively and non-covalently with a sequence of adenylyl residues in an RNA molecule, such as the poly(A) tail, a sequence of adenylyl residues at the 3' end of eukaryotic mRNA.	6	MF	0.630160019683097	0.919141587639003	0.200838536199493	0.924559602679882
GO:0008144	drug binding	Interacting selectively and non-covalently with a drug, any naturally occurring or synthetic substance, other than a nutrient, that, when administered or applied to an organism, affects the structure or functioning of the organism; in particular, any such substance used in the diagnosis, prevention, or treatment of disease.	8	MF	0.928656330109929	0.432764101998372	0.110243571384347	0.749141196757665
GO:0008154	actin polymerization or depolymerization	Assembly or disassembly of actin filaments by the addition or removal of actin monomers from a filament.	23	BP	0.83375335051308	0.322571899763268	0.875691645749218	0.621459157262856
GO:0008156	negative regulation of DNA replication	Any process that stops, prevents, or reduces the frequency, rate or extent of DNA replication.	17	BP	0.0849075809320448	0.579561943830482	0.713099951695964	0.69070224873344
GO:0008168	methyltransferase activity	Catalysis of the transfer of a methyl group to an acceptor molecule.	98	MF	0.0469144654856484	0.600577895018877	0.124225271049975	0.500012562427556
GO:0008170	N-methyltransferase activity	Catalysis of the transfer of a methyl group to the nitrogen atom of an acceptor molecule.	37	MF	0.217146876074624	0.664621900421265	0.125774720002177	0.90305950945922
GO:0008173	RNA methyltransferase activity	Catalysis of the transfer of a methyl group from a donor to a nucleoside residue in an RNA molecule.	36	MF	0.0800045612108367	0.576629286546142	0.408121387615759	0.38654290261804
GO:0008175	tRNA methyltransferase activity	Catalysis of the transfer of a methyl group from a donor to a nucleoside residue in a tRNA molecule.	20	MF	0.0526590569112783	0.381540881410111	0.356152821015117	0.2091982998116
GO:0008177	succinate dehydrogenase (ubiquinone) activity	Catalysis of the reaction: succinate + ubiquinone = fumarate + ubiquinol.	6	MF	0.17241465251227	0.000280004892533158	0.385137133910387	0.0155776828925699
GO:0008180	COP9 signalosome	A protein complex that catalyzes the deneddylation of proteins, including the cullin component of SCF ubiquitin E3 ligase; deneddylation increases the activity of cullin family ubiquitin ligases. The signalosome is involved in many regulatory process, including some which control development, in many species; also regulates photomorphogenesis in plants; in many species its subunits are highly sim…	7	CC	0.329112040635537	0.924013301579082	0.215404515776022	0.936998764409145
GO:0008186	RNA-dependent ATPase activity	Catalysis of the reaction: ATP + H2O = ADP + phosphate; this reaction requires the presence of RNA, and it drives another reaction.	37	MF	0.483531122735861	0.995131963335876	0.49822074440095	0.984243164406081
GO:0008194	UDP-glycosyltransferase activity	Catalysis of the transfer of a glycosyl group from a UDP-sugar to a small hydrophobic molecule.	23	MF	0.770474323438713	0.464015717367678	0.451537361544741	0.300437092452363
GO:0008198	ferrous iron binding	Interacting selectively and non-covalently with ferrous iron, Fe(II).	7	MF	0.692419624748425	0.410188384858836	0.87528900843503	0.693451059728574
GO:0008202	steroid metabolic process	The chemical reactions and pathways involving steroids, compounds with a 1,2,cyclopentanoperhydrophenanthrene nucleus.	51	BP	0.14301326904416	0.488920985159263	0.105511006606875	0.711715403510749
GO:0008204	ergosterol metabolic process	The chemical reactions and pathways involving ergosterol, (22E)-ergosta-5,7,22-trien-3-beta-ol, a sterol found in ergot, yeast and moulds. It is the most important of the D provitamins and is converted to vitamin D2 on irradiation with UV light.	32	BP	0.285854259220664	0.348886381490388	0.443625641780521	0.38827787797762
GO:0008233	peptidase activity	Catalysis of the hydrolysis of a peptide bond. A peptide bond is a covalent bond formed when the carbon atom from the carboxyl group of one amino acid shares electrons with the nitrogen atom from the amino group of a second amino acid.	124	MF	0.17652650211318	0.67748124526123	0.792975602884822	0.0531841791931619
GO:0008234	cysteine-type peptidase activity	Catalysis of the hydrolysis of peptide bonds in a polypeptide chain by a mechanism in which the sulfhydryl group of a cysteine residue at the active center acts as a nucleophile.	31	MF	0.392943127403542	0.683232978604477	0.566169539713861	0.0188063642461719
GO:0008235	metalloexopeptidase activity	Catalysis of the hydrolysis of a peptide bond not more than three residues from the N- or C-terminus of a polypeptide chain by a mechanism in which water acts as a nucleophile, one or two metal ions hold the water molecule in place, and charged amino acid side chains are ligands for the metal ions.	7	MF	0.957967599339545	0.562355495782485	0.9456823017125	0.724057543053459
GO:0008236	serine-type peptidase activity	Catalysis of the hydrolysis of peptide bonds in a polypeptide chain by a catalytic mechanism that involves a catalytic triad consisting of a serine nucleophile that is activated by a proton relay involving an acidic residue (e.g. aspartate or glutamate) and a basic residue (usually histidine).	17	MF	0.103934066478148	0.341829474595101	0.718704729969628	0.167087982692337
GO:0008237	metallopeptidase activity	Catalysis of the hydrolysis of peptide bonds by a mechanism in which water acts as a nucleophile, one or two metal ions hold the water molecule in place, and charged amino acid side chains are ligands for the metal ions.	40	MF	0.914527943608426	0.83267365771679	0.30481071937118	0.17502728655025
GO:0008242	omega peptidase activity	Catalysis of the removal of terminal peptide residues that are substituted, cyclized or linked by isopeptide bonds (peptide linkages other than those of alpha-carboxyl to alpha-amino groups).	5	MF	0.577529937797027	0.796935493831693	0.388248410252497	0.961542023409037
GO:0008250	oligosaccharyltransferase complex	A protein complex that is found in the endoplasmic reticulum membrane of eukaryotes and transfers lipid-linked oligosaccharide precursor to asparagine residues on nascent proteins. In yeast, the complex includes at least nine different subunits, whereas in mammalian cells at least three different forms of the complex have been detected.	9	CC	0.723897424693271	0.984268779845948	0.16067221896973	0.76677261541775
GO:0008272	sulfate transport	The directed movement of sulfate into, out of or within a cell, or between cells, by means of some agent such as a transporter or pore.	5	BP	0.802518949158165	0.188175081763087	0.775912188461222	0.69738867712433
GO:0008276	protein methyltransferase activity	Catalysis of the transfer of a methyl group (CH3-) to a protein.	31	MF	0.509707953038387	0.962506229479014	0.197424769801504	0.997178039921149
GO:0008277	regulation of G-protein coupled receptor protein signaling pathway	Any process that modulates the frequency, rate or extent of G-protein coupled receptor protein signaling pathway activity.	13	BP	0.430462283534144	0.464278998651992	0.465669464264815	0.629325016492366
GO:0008278	cohesin complex	A protein complex that is required for sister chromatid cohesion in eukaryotes. The cohesin complex forms a molecular ring complex, and is composed of structural maintenance of chromosomes (SMC) and kleisin proteins. For example, in yeast, the complex is composed of the SMC proteins Smc1p and Smc3p, and the kleisin protein Scc1p. In vertebrates, the complex is composed of the SMC1 (SMC1A or SMC1B…	6	CC	0.041327515939623	0.301225180886064	0.0266108388407958	0.374694748892072
GO:0008289	lipid binding	Interacting selectively and non-covalently with a lipid.	105	MF	0.782027580331378	0.95131938889239	0.27413446922484	0.918191305596028
GO:0008296	3'-5'-exodeoxyribonuclease activity	Catalysis of the sequential cleavage of mononucleotides from a free 3' terminus of a DNA molecule.	7	MF	0.200389353372945	0.948012769634542	0.227861478492045	0.946095613047505
GO:0008298	intracellular mRNA localization	Any process in which mRNA is transported to, or maintained in, a specific location within the cell.	24	BP	0.292754530754951	0.755114925946611	0.64554131476138	0.894385324117891
GO:0008299	isoprenoid biosynthetic process	The chemical reactions and pathways resulting in the formation of any isoprenoid compound, isoprene (2-methylbuta-1,3-diene) or compounds containing or derived from linked isoprene (3-methyl-2-butenylene) residues.	15	BP	0.747914736912135	0.950341424178717	0.74912570984657	0.979748041482216
GO:0008301	DNA binding, bending	The activity of binding selectively and non-covalently to and distorting the original structure of DNA, typically a straight helix, into a bend, or increasing the bend if the original structure was intrinsically bent due to its sequence.	23	MF	0.0223184195730389	0.263357715130458	0.064329748346149	0.672781417496291
GO:0008312	7S RNA binding	Interacting selectively and non-covalently with 7S RNA, the RNA component of the signal recognition particle (SRP).	6	MF	0.84203595692199	0.780777002486871	0.179425830736265	0.735546509151944
GO:0008318	protein prenyltransferase activity	Catalysis of the covalent addition of an isoprenoid group such as a farnesyl or geranylgeranyl group via thioether linkages to a cysteine residue in a protein.	6	MF	0.448959837655725	0.846357362473528	0.346230662618007	0.885986719788126
GO:0008320	protein transmembrane transporter activity	Catalysis of the transfer of a protein from one side of a membrane to the other.	22	MF	0.972777046311766	0.994053823848006	0.496126840412296	0.669482057606812
GO:0008324	cation transmembrane transporter activity	Catalysis of the transfer of cation from one side of the membrane to the other.	150	MF	2.1720169173109e-09	1.6122496964571e-09	3.13490093168569e-06	1.81693921869829e-06
GO:0008360	regulation of cell shape	Any process that modulates the surface configuration of a cell.	16	BP	0.00544063658738278	0.0831054780342624	0.00730622475589002	0.35275415081303
GO:0008361	regulation of cell size	Any process that modulates the size of a cell.	30	BP	0.035610359427364	0.801331941229591	0.157338726232178	0.432157436064632
GO:0008374	O-acyltransferase activity	Catalysis of the transfer of an acyl group to an oxygen atom on the acceptor molecule.	26	MF	0.0773562903416436	0.148935562958935	0.0737007924341112	0.207519091358114
GO:0008375	acetylglucosaminyltransferase activity	Catalysis of the transfer of an N-acetylglucosaminyl residue from UDP-N-acetyl-glucosamine to a sugar.	10	MF	0.929628367833475	0.192278612140382	0.197980296867096	0.0697515718868879
GO:0008379	thioredoxin peroxidase activity	Catalysis of the reaction: thioredoxin + hydrogen peroxide = thioredoxin disulfide + H2O.	7	MF	0.278002181605406	0.832473077124299	0.559566414490528	0.480753128257963
GO:0008380	RNA splicing	The process of removing sections of the primary RNA transcript to remove sequences not present in the mature form of the RNA and joining the remaining sections to form the mature form of the RNA.	135	BP	0.232992206319141	0.997624437536713	0.277799434119331	0.993773761394845
GO:0008408	3'-5' exonuclease activity	Catalysis of the hydrolysis of ester linkages within nucleic acids by removing nucleotide residues from the 3' end.	22	MF	0.133578815081482	0.986537907045684	0.0771503702952036	0.970013826459543
GO:0008409	5'-3' exonuclease activity	Catalysis of the hydrolysis of ester linkages within nucleic acids by removing nucleotide residues from the 5' end.	10	MF	0.576349278575646	0.167423939573473	0.887308580243036	0.849484160067583
GO:0008483	transaminase activity	Catalysis of the transfer of an amino group to an acceptor, usually a 2-oxo acid.	22	MF	0.337219608598335	0.00292107750256129	0.418792589768751	0.00145428866922486
GO:0008519	ammonium transmembrane transporter activity	Catalysis of the transfer of ammonium from one side of a membrane to the other. Ammonium is the cation NH4+ which is formed from N2 by root-nodule bacteria in leguminous plants and is an excretory product in ammonotelic animals.	16	MF	0.24273093835514	0.000354730878725562	0.957123165550109	0.00604901686834311
GO:0008525	phosphatidylcholine transporter activity	Enables the directed movement of phosphatidylcholine into, out of or within a cell, or between cells. Phosphatidylcholine refers to a class of glycerophospholipids in which the phosphatidyl group is esterified to the hydroxyl group of choline.	6	MF	0.0873955335629713	0.148732213913859	0.0665046316460449	0.0191193371313787
GO:0008526	phosphatidylinositol transporter activity	Enables the directed movement of phosphatidylinositol into, out of or within a cell, or between cells. Phosphatidylinositol refers to any glycophospholipids with its sn-glycerol 3-phosphate residue is esterified to the 1-hydroxyl group of 1D-myo-inositol.	6	MF	0.0873955335629713	0.148732213913859	0.0665046316460449	0.0191193371313787
GO:0008535	respiratory chain complex IV assembly	The aggregation, arrangement and bonding together of a set of components to form respiratory chain complex IV (also known as cytochrome c oxidase), the terminal member of the respiratory chain of the mitochondrion and some aerobic bacteria. Cytochrome c oxidases are multi-subunit enzymes containing from 13 subunits in the mammalian mitochondrial form to 3-4 subunits in the bacterial forms.	20	BP	0.106546260606015	0.9398383773607	0.564556993270953	0.977628413574857
GO:0008536	Ran GTPase binding	Interacting selectively and non-covalently with Ran, a conserved Ras-like GTP-binding protein, implicated in nucleocytoplasmic transport, cell cycle progression, spindle assembly, nuclear organization and nuclear envelope (NE) assembly.	14	MF	0.308474682557406	0.994214157450979	0.281789916228136	0.990161578638127
GO:0008540	proteasome regulatory particle, base subcomplex	The subcomplex of the proteasome regulatory particle that directly associates with the proteasome core complex.	11	CC	0.5953546244171	0.999678387810217	0.747443025571957	0.994877216024806
GO:0008541	proteasome regulatory particle, lid subcomplex	The subcomplex of the proteasome regulatory particle that forms the peripheral lid, which is added on top of the base subcomplex.	10	CC	0.196620791030193	0.96569033812379	0.301763628667729	0.994375226865391
GO:0008565	protein transporter activity	Enables the directed movement of proteins into, out of or within a cell, or between cells.	61	MF	0.943012979499585	0.999999196100926	0.931432466794184	0.997405778228316
GO:0008599	protein phosphatase type 1 regulator activity	Modulation of the activity of the enzyme protein phosphatase type 1.	13	MF	0.773196264421677	0.108434730722316	0.601851627334768	0.207536637317947
GO:0008601	protein phosphatase type 2A regulator activity	Modulation of the activity of the enzyme protein phosphatase type 2A.	6	MF	0.596834845345372	0.659676269174008	0.175531829640839	0.164156451973622
GO:0008608	attachment of spindle microtubules to kinetochore	The process in which spindle microtubules become physically associated with the proteins making up the kinetochore complex.	24	BP	0.207058179045384	0.679901575959617	0.718491533304591	0.685262920617271
GO:0008610	lipid biosynthetic process	The chemical reactions and pathways resulting in the formation of lipids, compounds soluble in an organic solvent but not, or sparingly, in an aqueous solvent.	192	BP	0.0501836186483087	0.958183275546657	5.81720207828941e-05	0.163727124271416
GO:0008614	pyridoxine metabolic process	The chemical reactions and pathways involving pyridoxine, 2-methyl-3-hydroxy-4,5-bis(hydroxymethyl)pyridine, one of the vitamin B6 compounds. Pyridoxal, pyridoxamine and pyridoxine are collectively known as vitamin B6, and are efficiently converted to the biologically active form of vitamin B6, pyridoxal phosphate.	8	BP	0.000205045728914651	0.00320565746516011	0.000114878656010903	0.00283759606580358
GO:0008615	pyridoxine biosynthetic process	The chemical reactions and pathways resulting in the formation of pyridoxine, 2-methyl-3-hydroxy-4,5-bis(hydroxymethyl)pyridine, one of the vitamin B6 compounds.	8	BP	0.000205045728914651	0.00320565746516011	0.000114878656010903	0.00283759606580358
GO:0008622	epsilon DNA polymerase complex	A heterotetrameric DNA polymerase complex that catalyzes processive DNA synthesis in the absence of PCNA, but is further stimulated in the presence of PCNA. The complex contains a large catalytic subunit and three small subunits, and is best characterized in Saccharomyces, in which the subunits are named Pol2p, Dpb2p, Dpb3p, and Dpb4p. Some evidence suggests that DNA polymerase epsilon is the lea…	5	CC	0.632707741721151	0.925004583866419	0.579609712180653	0.285280122063624
GO:0008641	small protein activating enzyme activity	Catalysis of the activation of small proteins, such as ubiquitin or ubiquitin-like proteins, through the formation of an ATP-dependent high-energy thiolester bond.	7	MF	0.0569086271244503	0.711900335980924	0.321867039965561	0.789335792218424
GO:0008643	carbohydrate transport	The directed movement of carbohydrate into, out of or within a cell, or between cells, by means of some agent such as a transporter or pore. Carbohydrates are any of a group of organic compounds based of the general formula Cx(H2O)y.	43	BP	0.0441388406858845	4.00921867450379e-05	0.0725650478455775	0.207353745368978
GO:0008645	hexose transport	The directed movement of hexose into, out of or within a cell, or between cells, by means of some agent such as a transporter or pore. Hexoses are any aldoses with a chain of six carbon atoms in the molecule.	25	BP	0.000789279586968744	2.17323984129146e-05	0.0187829664596592	0.0759960488049446
GO:0008649	rRNA methyltransferase activity	Catalysis of the transfer of a methyl group from S-adenosyl-L-methionine to a nucleoside residue in an rRNA molecule.	14	MF	0.375635369141084	0.544603286460881	0.611732794807971	0.336655056571814
GO:0008652	cellular amino acid biosynthetic process	The chemical reactions and pathways resulting in the formation of amino acids, organic acids containing one or more amino substituents.	144	BP	0.0628932574654505	0.000258910688547385	4.34525093633583e-05	0.000207528893440019
GO:0008654	phospholipid biosynthetic process	The chemical reactions and pathways resulting in the formation of phospholipids, any lipid containing phosphoric acid as a mono- or diester.	98	BP	0.0482061653985608	0.992921202021816	0.00252945123481235	0.345154939864478
GO:0008655	pyrimidine-containing compound salvage	Any process that generates a pyrimidine-containing compound, any nucleobase, nucleoside, nucleotide or nucleic acid that contains a pyrimidine base, from derivatives of them without de novo synthesis.	6	BP	0.135908045015017	0.555259214108588	0.173209953322865	0.88773021337656
GO:0008757	S-adenosylmethionine-dependent methyltransferase activity	Catalysis of the transfer of a methyl group from S-adenosyl-L-methionine to a substrate.	78	MF	0.0166943431273581	0.711328733379661	0.0509071417892322	0.425148343582885
GO:0009051	pentose-phosphate shunt, oxidative branch	The branch of the pentose-phosphate shunt which involves the oxidation of glucose 6-P and produces ribulose 5-P, reduced NADP+ and carbon dioxide (CO2).	5	BP	0.00139018773444587	0.00904903846704536	0.000615906218288409	0.00108007627885981
GO:0009055	electron carrier activity	Any molecular entity that serves as an electron acceptor and electron donor in an electron transport chain. An electron transport chain is a process in which a series of electron carriers operate together to transfer electrons from donors to any of several different terminal electron acceptors to generate a transmembrane electrochemical gradient.	36	MF	0.00567708681768358	2.99291878710708e-05	0.012451796086444	0.00085514617234569
GO:0009060	aerobic respiration	The enzymatic release of energy from inorganic and organic compounds (especially carbohydrates and fats) which requires oxygen as the terminal electron acceptor.	71	BP	8.01331469193834e-05	1.10010551798188e-07	3.8938297583405e-05	4.51733780823499e-07
GO:0009062	fatty acid catabolic process	The chemical reactions and pathways resulting in the breakdown of a fatty acid, any of the aliphatic monocarboxylic acids that can be liberated by hydrolysis from naturally occurring fats and oils. Fatty acids are predominantly straight-chain acids of 4 to 24 carbon atoms, which may be saturated or unsaturated; branched fatty acids and hydroxy fatty acids also occur, and very long chain acids of …	19	BP	0.00837777551555319	0.000906821624136451	0.0236299237367317	0.000421470231450129
GO:0009063	cellular amino acid catabolic process	The chemical reactions and pathways resulting in the breakdown of amino acids, organic acids containing one or more amino substituents.	61	BP	0.631101973553748	1.76157638155221e-07	0.922645897454607	6.63689526599571e-05
GO:0009069	serine family amino acid metabolic process	The chemical reactions and pathways involving amino acids of the serine family, comprising cysteine, glycine, homoserine, selenocysteine and serine.	37	BP	0.033034153614546	0.0770242492275159	0.00151609217313618	0.0285247792319079
GO:0009070	serine family amino acid biosynthetic process	The chemical reactions and pathways resulting in the formation of amino acids of the serine family, comprising cysteine, glycine, homoserine, selenocysteine and serine.	25	BP	0.564064404815168	0.149578630344385	0.098881746301597	0.297029260332257
GO:0009072	aromatic amino acid family metabolic process	The chemical reactions and pathways involving aromatic amino acid family, amino acids with aromatic ring (phenylalanine, tyrosine, tryptophan).	26	BP	0.151539797703506	0.0924805581999674	0.224796089146284	0.0623395127962206
GO:0009073	aromatic amino acid family biosynthetic process	The chemical reactions and pathways resulting in the formation of aromatic amino acid family, amino acids with aromatic ring (phenylalanine, tyrosine, tryptophan).	14	BP	0.203924066213469	0.571944784012779	0.118483550564089	0.503331591214932
GO:0009074	aromatic amino acid family catabolic process	The chemical reactions and pathways resulting in the breakdown of aromatic amino acid family, amino acids with aromatic ring (phenylalanine, tyrosine, tryptophan).	11	BP	0.197241726084498	0.0427574732541	0.532643675870358	0.0323243279306862
GO:0009081	branched-chain amino acid metabolic process	The chemical reactions and pathways involving amino acids containing a branched carbon skeleton, comprising isoleucine, leucine and valine.	25	BP	0.148864174281741	0.183434549900606	0.530588758044695	0.24609986298911
GO:0009082	branched-chain amino acid biosynthetic process	The chemical reactions and pathways resulting in the formation of amino acids containing a branched carbon skeleton, comprising isoleucine, leucine and valine.	15	BP	0.398837566289963	0.510101955613766	0.651551476171855	0.901937512156965
GO:0009083	branched-chain amino acid catabolic process	The chemical reactions and pathways resulting in the breakdown of amino acids containing a branched carbon skeleton, comprising isoleucine, leucine and valine.	11	BP	0.535956098263006	0.0246642118718211	0.519498411874451	0.0199265788109404
GO:0009085	lysine biosynthetic process	The chemical reactions and pathways resulting in the formation of lysine, 2,6-diaminohexanoic acid.	13	BP	0.497404669063332	0.0549267639342472	0.0231264562035899	0.161080484654929
GO:0009086	methionine biosynthetic process	The chemical reactions and pathways resulting in the formation of methionine (2-amino-4-(methylthio)butanoic acid), a sulfur-containing, essential amino acid found in peptide linkage in proteins.	36	BP	0.850870397763202	0.0304201024273726	0.295678347441067	0.0191802870096932
GO:0009088	threonine biosynthetic process	The chemical reactions and pathways resulting in the formation of threonine (2-amino-3-hydroxybutyric acid), a polar, uncharged, essential amino acid found in peptide linkage in proteins.	6	BP	0.714823361422718	0.466053737396548	0.969896887645514	0.0936184935655175
GO:0009092	homoserine metabolic process	The chemical reactions and pathways involving homoserine, alpha-amino-gamma-hydroxybutyric acid, an intermediate in the biosynthesis of cystathionine, threonine and methionine.	10	BP	0.635617044955771	0.565907657811941	0.632829790825792	0.00784339816153453
GO:0009097	isoleucine biosynthetic process	The chemical reactions and pathways resulting in the formation of isoleucine, (2R*,3R*)-2-amino-3-methylpentanoic acid.	10	BP	0.606751709213159	0.521253722633627	0.623115599842061	0.874488028420242
GO:0009098	leucine biosynthetic process	The chemical reactions and pathways resulting in the formation of leucine, 2-amino-4-methylpentanoic acid.	7	BP	0.839875907462744	0.37224070527651	0.853603106637697	0.74180743285997
GO:0009099	valine biosynthetic process	The chemical reactions and pathways resulting in the formation of valine, 2-amino-3-methylbutanoic acid.	6	BP	0.83473734534425	0.417467210523837	0.553638719097976	0.834088836391956
GO:0009102	biotin biosynthetic process	The chemical reactions and pathways resulting in the formation of biotin, cis-tetrahydro-2-oxothieno(3,4-d)imidazoline-4-valeric acid.	6	BP	0.401080309501589	0.51253548525849	0.194427139629838	0.369919809864618
GO:0009113	purine nucleobase biosynthetic process	The chemical reactions and pathways resulting in the formation of purine nucleobases, one of the two classes of nitrogen-containing ring compounds found in DNA and RNA, which include adenine and guanine.	10	BP	0.0118210476532415	0.193349787477767	0.0022865068442809	0.00439228317674654
GO:0009116	nucleoside metabolic process	The chemical reactions and pathways involving a nucleoside, a nucleobase linked to either beta-D-ribofuranose (a ribonucleoside) or 2-deoxy-beta-D-ribofuranose, (a deoxyribonucleoside), e.g. adenosine, guanosine, inosine, cytidine, uridine and deoxyadenosine, deoxyguanosine, deoxycytidine and thymidine (= deoxythymidine).	114	BP	0.00860829937950255	1.65287298552574e-08	0.0214784746552011	3.75010430063092e-09
GO:0009117	nucleotide metabolic process	The chemical reactions and pathways involving a nucleotide, a nucleoside that is esterified with (ortho)phosphate or an oligophosphate at any hydroxyl group on the glycose moiety; may be mono-, di- or triphosphate; this definition includes cyclic nucleotides (nucleoside cyclic phosphates).	203	BP	0.693329706930158	2.78979995189188e-11	0.871104319296878	1.09095354485003e-12
GO:0009132	nucleoside diphosphate metabolic process	The chemical reactions and pathways involving a nucleoside diphosphate, a compound consisting of a nucleobase linked to a deoxyribose or ribose sugar esterified with diphosphate on the sugar.	7	BP	0.572059035856585	0.00111101697843902	0.76829494464203	0.00206922033157198
GO:0009141	nucleoside triphosphate metabolic process	The chemical reactions and pathways involving a nucleoside triphosphate, a compound consisting of a nucleobase linked to a deoxyribose or ribose sugar esterified with triphosphate on the sugar.	63	BP	1.15092672501901e-08	1.52705036794161e-09	3.98470764655694e-10	8.69649270401091e-07
GO:0009142	nucleoside triphosphate biosynthetic process	The chemical reactions and pathways resulting in the formation of a nucleoside triphosphate, a compound consisting of a nucleobase linked to a deoxyribose or ribose sugar esterified with triphosphate on the sugar.	26	BP	0.00211933069731367	0.00109558353876306	0.000245987446433507	0.00525412895685421
GO:0009152	purine ribonucleotide biosynthetic process	The chemical reactions and pathways resulting in the formation of a purine ribonucleotide, a compound consisting of ribonucleoside (a purine base linked to a ribose sugar) esterified with a phosphate group at either the 3' or 5'-hydroxyl group of the sugar.	54	BP	0.000573993543760494	5.40546564316029e-05	0.00117264898124662	2.00064826672494e-07
GO:0009156	ribonucleoside monophosphate biosynthetic process	The chemical reactions and pathways resulting in the formation of a ribonucleoside monophosphate, a compound consisting of a nucleobase linked to a ribose sugar esterified with phosphate on the sugar.	55	BP	0.0150106885559426	7.19751346247944e-05	0.00523094160098906	6.25161329030878e-06
GO:0009164	nucleoside catabolic process	The chemical reactions and pathways resulting in the breakdown of any one of a family of organic molecules consisting of a purine or pyrimidine base covalently bonded to a sugar ribose (a ribonucleoside) or deoxyribose (a deoxyribonucleoside).	8	BP	0.00443019132233116	0.126479788406351	0.00709152386909959	0.199433798128147
GO:0009165	nucleotide biosynthetic process	The chemical reactions and pathways resulting in the formation of nucleotides, any nucleoside that is esterified with (ortho)phosphate or an oligophosphate at any hydroxyl group on the glycose moiety; may be mono-, di- or triphosphate; this definition includes cyclic-nucleotides (nucleoside cyclic phosphates).	116	BP	0.814727475264896	9.46335365778084e-05	0.82112492869222	4.3463218660806e-06
GO:0009166	nucleotide catabolic process	The chemical reactions and pathways resulting in the breakdown of nucleotides, any nucleoside that is esterified with (ortho)phosphate or an oligophosphate at any hydroxyl group on the glycose moiety; may be mono-, di- or triphosphate; this definition includes cyclic-nucleotides (nucleoside cyclic phosphates).	5	BP	0.581124478866291	0.930922514458382	0.58815425499015	0.505790808167354
GO:0009168	purine ribonucleoside monophosphate biosynthetic process	The chemical reactions and pathways resulting in the formation of purine ribonucleoside monophosphate, a compound consisting of a purine base linked to a ribose sugar esterified with phosphate on the sugar.	39	BP	1.87204531823436e-06	2.86107258275967e-05	1.64030212430108e-07	1.98403428962231e-06
GO:0009187	cyclic nucleotide metabolic process	The chemical reactions and pathways involving a cyclic nucleotide, a nucleotide in which the phosphate group is in diester linkage to two positions on the sugar residue.	8	BP	0.0914844406146908	0.398497928630874	0.0171151475777162	0.0530813024273437
GO:0009190	cyclic nucleotide biosynthetic process	The chemical reactions and pathways resulting in the formation of a cyclic nucleotide, a nucleotide in which the phosphate group is in diester linkage to two positions on the sugar residue.	6	BP	0.0986377848776174	0.578389593522245	0.00893589271425189	0.141197667979384
GO:0009200	deoxyribonucleoside triphosphate metabolic process	The chemical reactions and pathways involving a deoxyribonucleoside triphosphate, a compound consisting of a nucleobase linked to a deoxyribose sugar esterified with triphosphate on the sugar.	6	BP	0.804518816596915	0.251569597950379	0.542038170982898	0.107713839644249
GO:0009228	thiamine biosynthetic process	The chemical reactions and pathways resulting in the formation of thiamine (vitamin B1), a water soluble vitamin present in fresh vegetables and meats, especially liver.	16	BP	0.987964469528896	0.474433338114546	0.339036118585572	0.0295696572115475
GO:0009231	riboflavin biosynthetic process	The chemical reactions and pathways resulting in the formation of riboflavin (vitamin B2), the precursor for the coenzymes flavin mononucleotide (FMN) and flavin adenine dinucleotide (FAD).	7	BP	0.77759664312145	0.704761072322396	0.335171038338801	0.172495002954834
GO:0009249	protein lipoylation	The addition of a lipoyl group to an amino acid residue in a protein.	5	BP	0.00280621785238767	0.00575639005921471	0.00849327961390507	0.0542267124894507
GO:0009263	deoxyribonucleotide biosynthetic process	The chemical reactions and pathways resulting in the formation of a deoxyribonucleotide, a compound consisting of deoxyribonucleoside (a base linked to a deoxyribose sugar) esterified with a phosphate group at either the 3' or 5'-hydroxyl group of the sugar.	10	BP	0.0276831871495996	0.017319464472665	0.0570570558372499	0.0148609629948687
GO:0009267	cellular response to starvation	Any process that results in a change in state or activity of a cell (in terms of movement, secretion, enzyme production, gene expression, etc.) as a result of deprivation of nourishment.	94	BP	0.941352544986313	0.812352968326844	0.975051923606316	0.616697689808205
GO:0009268	response to pH	Any process that results in a change in state or activity of a cell or an organism (in terms of movement, secretion, enzyme production, gene expression, etc.) as a result of a pH stimulus. pH is a measure of the acidity or basicity of an aqueous solution.	18	BP	0.463352318954472	0.923282564926355	0.95456770232215	0.491415657121767
GO:0009272	fungal-type cell wall biogenesis	A cellular process that results in the biosynthesis of constituent macromolecules, assembly, and arrangement of constituent parts of a fungal-type cell wall. The fungal-type cell wall contains beta-glucan and may contain chitin.	80	BP	0.294956889371765	0.257706581006259	0.786748749648374	0.213173078856073
GO:0009277	fungal-type cell wall	A rigid yet dynamic structure surrounding the plasma membrane that affords protection from stresses and contributes to cell morphogenesis, consisting of extensively cross-linked glycoproteins and carbohydrates. The glycoproteins may be modified with N- or O-linked carbohydrates, or glycosylphosphatidylinositol (GPI) anchors; the polysaccharides are primarily branched glucans, including beta-linke…	97	CC	0.331073996570413	2.76096386622432e-06	0.010785880905865	0.000144496480740335
GO:0009302	snoRNA transcription	The synthesis of small nucleolar RNA (snoRNA) from a DNA template.	5	BP	0.433690777802389	0.858349491364275	0.750614365818592	0.812644261225317
GO:0009303	rRNA transcription	The synthesis of ribosomal RNA (rRNA), any RNA that forms part of the ribosomal structure, from a DNA template.	31	BP	0.923522746333325	0.868375263677038	0.613303913396472	0.947221052340658
GO:0009306	protein secretion	The controlled release of proteins from a cell.	9	BP	0.733655663708801	0.88290704084505	0.0997466998863522	0.525273671764608
GO:0009311	oligosaccharide metabolic process	The chemical reactions and pathways involving oligosaccharides, molecules with between two and (about) 20 monosaccharide residues connected by glycosidic linkages.	42	BP	0.0812601851638499	0.00644403494036645	0.0589681950264264	0.0939665426684605
GO:0009313	oligosaccharide catabolic process	The chemical reactions and pathways resulting in the breakdown of oligosaccharides, molecules with between two and (about) 20 monosaccharide residues connected by glycosidic linkages.	18	BP	0.00433433500851483	0.000962255853458968	0.0221552056221952	0.014785279085514
GO:0009395	phospholipid catabolic process	The chemical reactions and pathways resulting in the breakdown of phospholipids, any lipid containing phosphoric acid as a mono- or diester.	10	BP	0.954220219977921	0.0320397122466151	0.911304739402088	0.0529489134491515
GO:0009396	folic acid-containing compound biosynthetic process	The chemical reactions and pathways resulting in the formation of folic acid and its derivatives.	12	BP	0.917572932679217	0.514068188210021	0.713421223001355	0.542418057463637
GO:0009408	response to heat	Any process that results in a change in state or activity of a cell or an organism (in terms of movement, secretion, enzyme production, gene expression, etc.) as a result of a heat stimulus, a temperature stimulus above the optimal temperature for that organism.	70	BP	0.691402743481833	0.869248493976163	0.46075733895527	0.392265982615021
GO:0009410	response to xenobiotic stimulus	Any process that results in a change in state or activity of a cell or an organism (in terms of movement, secretion, enzyme production, gene expression, etc.) as a result of a xenobiotic compound stimulus. Xenobiotic compounds are compounds foreign to living organisms.	7	BP	0.904470493313219	0.588811770984124	0.667246093278413	0.913660798269935
GO:0009411	response to UV	Any process that results in a change in state or activity of a cell or an organism (in terms of movement, secretion, enzyme production, gene expression, etc.) as a result of an ultraviolet radiation (UV light) stimulus. Ultraviolet radiation is electromagnetic radiation with a wavelength in the range of 10 to 380 nanometers.	5	BP	0.611801246971147	0.810928571969916	0.739524169073083	0.961054928426818
GO:0009435	NAD biosynthetic process	The chemical reactions and pathways resulting in the formation of nicotinamide adenine dinucleotide, a coenzyme present in most living cells and derived from the B vitamin nicotinic acid; biosynthesis may be of either the oxidized form, NAD, or the reduced form, NADH.	14	BP	0.343813342423408	0.438201760992762	0.439412950917784	0.391876856722508
GO:0009451	RNA modification	The covalent alteration of one or more nucleotides within an RNA molecule to produce an RNA molecule with a sequence that differs from that coded genetically.	103	BP	0.290314451393263	0.858401575743788	0.825254941515482	0.773839388937963
GO:0009452	7-methylguanosine RNA capping	The sequence of enzymatic reactions by which the 5' cap structure, an inverted 7-methylguanosine linked via a 5'-5' triphosphate bridge (m7G(5')ppp(5')X) to the first transcribed residue, is added to a nascent transcript.	13	BP	0.0717581413266105	0.327403203562445	0.369158309294019	0.805943741124271
GO:0009636	response to toxic substance	Any process that results in a change in state or activity of a cell or an organism (in terms of movement, secretion, enzyme production, gene expression, etc.) as a result of a toxic stimulus.	21	BP	0.432268058274165	0.019484175932618	0.730298426178777	0.0536381171899435
GO:0009651	response to salt stress	Any process that results in a change in state or activity of a cell or an organism (in terms of movement, secretion, enzyme production, gene expression, etc.) as a result of a stimulus indicating an increase or decrease in the concentration of salt (particularly but not exclusively sodium and chloride ions) in the environment.	34	BP	0.177790668385122	0.311534274042103	0.42075679676482	0.0367070844637275
GO:0009749	response to glucose	Any process that results in a change in state or activity of a cell or an organism (in terms of movement, secretion, enzyme production, gene expression, etc.) as a result of a glucose stimulus.	13	BP	0.416351338893939	0.919777254636801	0.0998967205401176	0.138902583710403
GO:0009757	hexose mediated signaling	A series of molecular signals mediated by the detection of hexose.	7	BP	0.390832621981404	0.574389787503743	0.272041189652883	0.0129107853900734
GO:0009898	cytoplasmic side of plasma membrane	The leaflet the plasma membrane that faces the cytoplasm and any proteins embedded or anchored in it or attached to its surface.	8	CC	0.970959786201357	0.802940842000236	0.361956008921013	0.0679160117598633
GO:0009966	regulation of signal transduction	Any process that modulates the frequency, rate or extent of signal transduction.	148	BP	0.177366452295478	0.999990440765428	0.0593476525008552	0.999979223455685
GO:0009967	positive regulation of signal transduction	Any process that activates or increases the frequency, rate or extent of signal transduction.	17	BP	0.291813412313395	0.926344174714719	0.0430457320264407	0.59621205677142
GO:0009968	negative regulation of signal transduction	Any process that stops, prevents, or reduces the frequency, rate or extent of signal transduction.	40	BP	0.535840269144656	0.970291703507567	0.583745207289469	0.779970175034605
GO:0009982	pseudouridine synthase activity	Catalysis of the reaction: RNA uridine = RNA pseudouridine. Conversion of uridine in an RNA molecule to pseudouridine by rotation of the C1'-N-1 glycosidic bond of uridine in RNA to a C1'-C5.	10	MF	0.860648231349498	0.914727729131321	0.420265419925811	0.742365771773139
GO:0010008	endosome membrane	The lipid bilayer surrounding an endosome.	85	CC	0.0727061623118897	0.947594202848538	0.505444684366524	0.695254269835153
GO:0010038	response to metal ion	Any process that results in a change in state or activity of a cell or an organism (in terms of movement, secretion, enzyme production, gene expression, etc.) as a result of a metal ion stimulus.	30	BP	0.472417901934945	0.0366350925796849	0.201056203821598	0.000963324903266115
GO:0010181	FMN binding	Interacting selectively and non-covalently with FMN, flavin mononucleotide, the coenzyme or the prosthetic group of various flavoprotein oxidoreductase enzymes.	17	MF	0.805367511826987	0.0319813258909744	0.943216704001125	0.0704415880181146
GO:0010255	glucose mediated signaling pathway	The process in which a change in the level of mono- and disaccharide glucose trigger the expression of genes controlling metabolic and developmental processes.	7	BP	0.390832621981404	0.574389787503743	0.272041189652883	0.0129107853900734
GO:0010314	phosphatidylinositol-5-phosphate binding	Interacting selectively and non-covalently with phosphatidylinositol-5-phosphate, a derivative of phosphatidylinositol in which the inositol ring is phosphorylated at the 5' position.	9	MF	0.661246644005162	0.96628074942866	0.638838943452281	0.989028786601505
GO:0010388	cullin deneddylation	The modification of cullins by removal of ubiquitin-like protein NEDD8 (RUB1).	6	BP	0.379910026749636	0.888977497728705	0.240736665003534	0.914780822712062
GO:0010447	response to acidic pH	Any process that results in a change in state or activity of a cell or an organism (in terms of movement, secretion, enzyme production, gene expression, etc.) as a result of a pH stimulus with pH < 7. pH is a measure of the acidity or basicity of an aqueous solution.	9	BP	0.942887986290961	0.954839396850966	0.609374132212187	0.660211765439427
GO:0010452	histone H3-K36 methylation	The modification of histone H3 by addition of a methyl group to lysine at position 36 of the histone.	6	BP	0.881707639621173	0.923947555229941	0.52478552372246	0.833333119777226
GO:0010458	exit from mitosis	The cell cycle process where a cell leaves M phase. M phase is the part of the mitotic cell cycle during which mitosis and cytokinesis take place.	41	BP	0.0356230821410343	0.494300117578514	0.0458174605064954	0.262330194730514
GO:0010494	cytoplasmic stress granule	A dense aggregation in the cytosol composed of proteins and RNAs that appear when the cell is under stress.	40	CC	0.236082232326652	0.92094516980286	0.0178298415155334	0.805795381356058
GO:0010498	proteasomal protein catabolic process	The chemical reactions and pathways resulting in the breakdown of a protein or peptide by hydrolysis of its peptide bonds that is mediated by the proteasome.	159	BP	0.227866950432489	0.999956730154049	0.600715232652141	0.999980633439052
GO:0010499	proteasomal ubiquitin-independent protein catabolic process	The chemical reactions and pathways resulting in the breakdown of a protein or peptide by hydrolysis of its peptide bonds that is mediated by the proteasome but do not involve ubiquitin.	14	BP	0.00122970911530442	0.781124384736889	0.00711024929479487	0.742842786017446
GO:0010506	regulation of autophagy	Any process that modulates the frequency, rate or extent of autophagy. Autophagy is the process in which cells digest parts of their own cytoplasm.	19	BP	0.0403299181301537	0.327644482634419	0.223278356750777	0.472289147223
GO:0010507	negative regulation of autophagy	Any process that stops, prevents, or reduces the frequency, rate or extent of autophagy. Autophagy is the process in which cells digest parts of their own cytoplasm.	7	BP	0.202533624318474	0.187767016878016	0.414344451134896	0.392656324010374
GO:0010508	positive regulation of autophagy	Any process that activates, maintains or increases the rate of autophagy. Autophagy is the process in which cells digest parts of their own cytoplasm.	9	BP	0.046210868060817	0.446169987071359	0.284958041159006	0.483760930167609
GO:0010520	regulation of reciprocal meiotic recombination	Any process that modulates the frequency, rate or extent of recombination during meiosis. Reciprocal meiotic recombination is the cell cycle process in which double strand breaks are formed and repaired through a double Holliday junction intermediate.	9	BP	0.981825237431512	0.525848210591419	0.892991978519575	0.573962499425279
GO:0010525	regulation of transposition, RNA-mediated	Any process that modulates the frequency, rate or extent of RNA-mediated transposition. RNA-mediated transposition is a type of transpositional recombination which occurs via an RNA intermediate.	15	BP	0.943254202942627	0.927342618876134	0.317252355471772	0.432347197949231
GO:0010526	negative regulation of transposition, RNA-mediated	Any process that decreases the frequency, rate or extent of RNA-mediated transposition. RNA-mediated transposition is a type of transpositional recombination which occurs via an RNA intermediate.	8	BP	0.796827085238616	0.920494833620437	0.402544226767004	0.646852364271839
GO:0010570	regulation of filamentous growth	Any process that modulates the frequency, rate or extent of the process in which a multicellular organism or a group of unicellular organisms grow in a threadlike, filamentous shape.	40	BP	0.956011019486891	0.835653096043365	0.256325612257103	0.938138233309082
GO:0010696	positive regulation of spindle pole body separation	Any process that increases the rate, frequency or extent of the process involving the release of duplicated spindle pole bodies (SPBs) and their migration away from each other within the nuclear membrane.	7	BP	0.00716989184782412	0.209922653177388	0.0305790487019087	0.463454025375644
GO:0010821	regulation of mitochondrion organization	Any process that modulates the frequency, rate or extent of a process involved in the formation, arrangement of constituent parts, or disassembly of a mitochondrion.	21	BP	0.346240332173582	0.938748742151726	0.0392764943972432	0.65047831122139
GO:0010833	telomere maintenance via telomere lengthening	Any process that contributes to the maintenance of proper telomeric length and structure by affecting and monitoring the activity of telomeric proteins and lengthening the telomeric DNA.	22	BP	0.355539577420699	0.191923980187081	0.993311517081375	0.258624085812172
GO:0010969	regulation of pheromone-dependent signal transduction involved in conjugation with cellular fusion	Any process that modulates the frequency, rate or extent of pheromone-dependent signal transduction during conjugation with cellular fusion, a signal transduction process resulting in the relay, amplification or dampening of a signal generated in response to pheromone exposure in organisms that undergo conjugation with cellular fusion.	8	BP	0.677429092940618	0.296655987952213	0.63665231851268	0.419989816456656
GO:0010992	ubiquitin homeostasis	Any process involved in the maintenance of an internal steady state of ubiquitin monomers and free ubiquitin chains at the level of the cell.	5	BP	0.390380613421129	0.643516672930536	0.540891408641061	0.499393322835107
GO:0010993	regulation of ubiquitin homeostasis	Any process that modulates the rate, frequency, or extent of ubiquitin homeostasis. Ubiquitin homeostasis is any process involved in the maintenance of an internal steady state of ubiquitin monomers and free ubiquitin chains at the level of the cell.	8	BP	0.0368804627803473	0.732649247956105	0.366695866575559	0.708391581911353
GO:0010994	free ubiquitin chain polymerization	The process of creating free ubiquitin chains, compounds composed of a large number of ubiquitin monomers. These chains are not conjugated to a protein.	5	BP	0.171933765713859	0.882356350569204	0.258522140800585	0.88782669160586
GO:0012507	ER to Golgi transport vesicle membrane	The lipid bilayer surrounding a vesicle transporting substances from the endoplasmic reticulum to the Golgi.	16	CC	0.134443705389467	0.232071530412723	0.122627096011972	0.790590486559679
GO:0012510	trans-Golgi network transport vesicle membrane	The lipid bilayer surrounding a vesicle transporting substances between the trans-Golgi network and other parts of the cell.	8	CC	0.117900612276168	0.904719944510387	0.145674951332236	0.811677502305611
GO:0015002	heme-copper terminal oxidase activity	Catalysis of the four-electron reduction of dioxygen (O2) to water, coupled to generation of a proton electrochemical gradient across a membrane.	11	MF	0.00230315948289145	0.0167767859160122	0.00641139128513551	0.0408912777223209
GO:0015035	protein disulfide oxidoreductase activity	Catalysis of the reaction: a protein with reduced sulfide groups = a protein with oxidized disulfide bonds.	17	MF	0.173520663938684	0.0106416141624193	0.1320710785644	0.00198870832062564
GO:0015036	disulfide oxidoreductase activity	Catalysis of the reaction: substrate with reduced sulfide groups = substrate with oxidized disulfide bonds.	20	MF	0.0840412092681041	0.00191278875466496	0.0667126104916326	0.000282518694005695
GO:0015074	DNA integration	The process in which a segment of DNA is incorporated into another, usually larger, DNA molecule such as a chromosome.	3	BP	0.183301977362956	0.430378571942293	0.495569361401074	0.713643833783338
GO:0015075	ion transmembrane transporter activity	Catalysis of the transfer of an ion from one side of a membrane to the other.	224	MF	1.16733049197523e-07	1.50879080764287e-12	0.000449856220939361	2.83397570682278e-07
GO:0015078	hydrogen ion transmembrane transporter activity	Catalysis of the transfer of hydrogen ions from one side of a membrane to the other.	56	MF	3.77212054287553e-06	0.000324053460118467	0.000131322580418332	0.00935484767733683
GO:0015079	potassium ion transmembrane transporter activity	Catalysis of the transfer of potassium ions (K+) from one side of a membrane to the other.	13	MF	0.568124190037744	0.738178193327904	0.591733716019794	0.627508401730157
GO:0015085	calcium ion transmembrane transporter activity	Catalysis of the transfer of calcium (Ca) ions from one side of a membrane to the other.	7	MF	0.900028542905409	0.959392462779054	0.500352093121753	0.787509110010838
GO:0015103	inorganic anion transmembrane transporter activity	Catalysis of the transfer of inorganic anions from one side of a membrane to the other. Inorganic anions are atoms or small molecules with a negative charge which do not contain carbon in covalent linkage.	31	MF	0.0383761812064108	0.000397134379232824	0.435096929881773	0.00666899988960736
GO:0015116	sulfate transmembrane transporter activity	Catalysis of the transfer of sulfate ions, SO4(2-), from one side of a membrane to the other.	5	MF	0.802518949158165	0.188175081763087	0.775912188461222	0.69738867712433
GO:0015144	carbohydrate transmembrane transporter activity	Catalysis of the transfer of carbohydrate from one side of the membrane to the other.	25	MF	0.00281146816803437	3.89136128051271e-05	0.00455391195613495	0.147741232888531
GO:0015149	hexose transmembrane transporter activity	Catalysis of the transfer of a hexose sugar, a monosaccharide with 6 carbon atoms, from one side of a membrane to the other.	19	MF	0.000931426253475875	2.22672638236972e-05	0.0103466055876981	0.138442330510798
GO:0015151	alpha-glucoside transmembrane transporter activity	Catalysis of the transfer of alpha-glucosides from one side of the membrane to the other. Alpha-glucosides are glycosides in which the sugar group is a glucose residue, and the anomeric carbon of the bond is in an alpha configuration.	4	MF	0.935331269088242	0.08752041137887	0.133396183936163	0.660578191340787
GO:0015171	amino acid transmembrane transporter activity	Catalysis of the transfer of amino acids from one side of a membrane to the other. Amino acids are organic molecules that contain an amino group and a carboxyl group.	39	MF	0.892610494257929	0.0244697208457129	0.481986369202584	0.483385908065866
GO:0015173	aromatic amino acid transmembrane transporter activity	Catalysis of the transfer of aromatic amino acids from one side of a membrane to the other. Aromatic amino acids have an aromatic ring.	5	MF	0.990403697969492	0.52859960180427	0.930925286747513	0.568544682961336
GO:0015174	basic amino acid transmembrane transporter activity	Catalysis of the transfer of basic amino acids from one side of a membrane to the other. Basic amino acids have a pH above 7.	10	MF	0.337797001295523	0.0331948467323982	0.88051457507704	0.0667893876805092
GO:0015175	neutral amino acid transmembrane transporter activity	Catalysis of the transfer of neutral amino acids from one side of a membrane to the other. Neutral amino acids have a pH of 7.	9	MF	0.948960181607381	0.308523253114584	0.685476840125972	0.843524457649881
GO:0015197	peptide transporter activity	Enables the directed movement of peptides, compounds of two or more amino acids where the alpha carboxyl group of one is bound to the alpha amino group of another, into, out of or within a cell, or between cells.	9	MF	0.845775185033191	0.157515907827447	0.34637961944563	0.851015279156108
GO:0015198	oligopeptide transporter activity	Enables the directed movement of oligopeptides into, out of or within a cell, or between cells. Oligopeptides are molecules that contain a small number (2 to 20) of amino-acid residues connected by peptide linkages.	7	MF	0.852503240090482	0.161676725311941	0.213334002618227	0.583256877793488
GO:0015203	polyamine transmembrane transporter activity	Catalysis of the transfer of polyamines, organic compounds containing two or more amino groups, from one side of the membrane to the other.	11	MF	0.058432007556414	0.0166141909106735	0.0822417503970765	0.176464645281815
GO:0015205	nucleobase transmembrane transporter activity	Catalysis of the transfer of a nucleobase, any nitrogenous base that is a constituent of a nucleoside, nucleotide, or nucleic acidfrom one side of a membrane to the other.	11	MF	0.525441654837257	0.107035492069808	0.0954502030154895	0.0825510640825267
GO:0015238	drug transmembrane transporter activity	Enables the directed movement of a drug from one side of a membrane to the other. A drug is any naturally occurring or synthetic substance, other than a nutrient, that, when administered or applied to an organism, affects the structure or functioning of the organism; in particular, any such substance used in the diagnosis, prevention, or treatment of disease.	16	MF	0.943447433984657	0.602687959377756	0.819785979508589	0.3876192295554
GO:0015248	sterol transporter activity	Enables the directed movement of sterols into, out of or within a cell, or between cells. Sterol are steroids with one or more hydroxyl groups and a hydrocarbon side-chain in the molecule.	7	MF	0.782080076954203	0.46326832962956	0.716016721391711	0.505081517590149
GO:0015266	protein channel activity	Catalysis of energy-independent facilitated diffusion, mediated by passage of proteins through a transmembrane aqueous pore or channel.	16	MF	0.628583475494232	0.990270214086441	0.434478425207543	0.677259810477285
GO:0015293	symporter activity	Enables the active transport of a solute across a membrane by a mechanism whereby two or more species are transported together in the same direction in a tightly coupled process not directly linked to a form of energy other than chemiosmotic energy.	17	MF	0.201049506320821	0.00491820947048299	0.356187064365057	0.033117601648168
GO:0015295	solute:proton symporter activity	Catalysis of the transfer of a solute or solutes from one side of a membrane to the other according to the reaction: solute(out) + H+(out) = solute(in) + H+(in).	6	MF	0.0893762189188411	0.0618512773579674	0.350773066115611	0.189065932408698
GO:0015297	antiporter activity	Enables the active transport of a solute across a membrane by a mechanism whereby two or more species are transported in opposite directions in a tightly coupled process not directly linked to a form of energy other than chemiosmotic energy. The reaction is: solute A(out) + solute B(in) = solute A(in) + solute B(out).	24	MF	0.429948944540619	0.0166412923488804	0.897251569383475	0.00212006145276607
GO:0015299	solute:proton antiporter activity	Catalysis of the transfer of a solute or solutes from one side of a membrane to the other according to the reaction: solute(out) + H+(in) = solute(in) + H+(out).	7	MF	0.988531705631268	0.469493241784123	0.192137224050614	0.324660698474649
GO:0015301	anion:anion antiporter activity	Catalysis of the transfer of a solute or solutes from one side of a membrane to the other according to the reaction: anion A(out) + anion B(in) = anion A(in) + anion B(out).	5	MF	0.474174358703744	0.0834776852354635	0.603293813003067	0.120116120449259
GO:0015450	P-P-bond-hydrolysis-driven protein transmembrane transporter activity	Primary active carrier-mediated transport of a protein across a membrane, driven by the hydrolysis of the diphosphate bond of inorganic pyrophosphate, ATP, or another nucleoside triphosphate. The transport protein may or may not be transiently phosphorylated, but the substrate is not phosphorylated.	7	MF	0.606549344899831	0.894872386466414	0.87694708242383	0.489697973169708
GO:0015491	cation:cation antiporter activity	Catalysis of the transfer of a solute or solutes from one side of a membrane to the other according to the reaction: cation A(out) + cation B(in) = cation A(in) + cation B(out).	5	MF	0.154343239923459	0.866675571001949	0.878585408704295	0.654893308064664
GO:0015578	mannose transmembrane transporter activity	Catalysis of the transfer of mannose from one side of the membrane to the other. Mannose is the aldohexose manno-hexose, the C-2 epimer of glucose. The D-(+)-form is widely distributed in mannans and hemicelluloses and is of major importance in the core oligosaccharide of N-linked oligosaccharides of glycoproteins.	15	MF	0.000265675294931695	1.10365083931529e-06	0.00189347032023982	0.0520636688386937
GO:0015616	DNA translocase activity	Catalysis of the reaction: ATP + H2O = ADP + phosphate, to drive movement along a single- or double-stranded DNA molecule.	29	MF	0.246502379380291	0.982809090865524	0.265124527989349	0.935677575346603
GO:0015629	actin cytoskeleton	The part of the cytoskeleton (the internal framework of a cell) composed of actin and associated proteins. Includes actin cytoskeleton-associated complexes.	85	CC	0.00273179796145442	0.677292741786018	0.00597042007785131	0.766761389148767
GO:0015630	microtubule cytoskeleton	The part of the cytoskeleton (the internal framework of a cell) composed of microtubules and associated proteins.	125	CC	0.00027410561251388	0.815278414978063	0.0912267497178261	0.997160665581434
GO:0015631	tubulin binding	Interacting selectively and non-covalently with monomeric or multimeric forms of tubulin, including microtubules.	38	MF	0.120619516672039	0.976277618403117	0.948708803264084	0.995830966528955
GO:0015662	ATPase activity, coupled to transmembrane movement of ions, phosphorylative mechanism	Catalysis of the transfer of a solute or solutes from one side of a membrane to the other according to the reaction: ATP + H2O = ADP + phosphate, to directly drive the transport of ions across a membrane. The reaction is characterized by the transient formation of a high-energy aspartyl-phosphoryl-enzyme intermediate.	11	MF	0.493719239641213	0.348511011443197	0.157240718804931	0.230901065228278
GO:0015665	alcohol transmembrane transporter activity	Catalysis of the transfer of an alcohol from one side of the membrane to the other. An alcohol is any carbon compound that contains a hydroxyl group.	10	MF	0.0296485209790158	0.244061747609738	0.0794935260279346	0.0958250350098851
GO:0015672	monovalent inorganic cation transport	The directed movement of inorganic cations with a valency of one into, out of or within a cell, or between cells, by means of some agent such as a transporter or pore. Inorganic cations are atoms or small molecules with a positive charge which do not contain carbon in covalent linkage.	86	BP	3.82334547513866e-05	0.000278100898075951	0.00231628100715444	0.0069191361484059
GO:0015677	copper ion import	The directed movement of copper ions into a cell or organelle.	8	BP	0.0129543974653405	0.00762882997317385	0.0471470059115572	0.00283189361397348
GO:0015693	magnesium ion transport	The directed movement of magnesium (Mg) ions into, out of or within a cell, or between cells, by means of some agent such as a transporter or pore.	5	BP	0.842528213979649	0.927668154091611	0.104202078500873	0.656827044748661
GO:0015696	ammonium transport	The directed movement of ammonium into, out of or within a cell, or between cells, by means of some agent such as a transporter or pore. Ammonium is the cation NH4+ which is formed from N2 by root-nodule bacteria in leguminous plants and is an excretory product in ammonotelic animals.	16	BP	0.0629178764272368	0.000662998770897474	0.631331450789474	0.0228535564427419
GO:0015718	monocarboxylic acid transport	The directed movement of monocarboxylic acids into, out of or within a cell, or between cells, by means of some agent such as a transporter or pore.	25	BP	0.298753851016668	0.00677735143055312	0.130834789913708	0.0595416149937714
GO:0015758	glucose transport	The directed movement of the hexose monosaccharide glucose into, out of or within a cell, or between cells, by means of some agent such as a transporter or pore.	11	BP	0.22535146357805	0.0344021101727138	0.996205233068822	0.127793563810884
GO:0015780	nucleotide-sugar transport	The directed movement of nucleotide-sugars into, out of or within a cell, or between cells, by means of some agent such as a transporter or pore. Nucleotide-sugars are any nucleotide in which the distal phosphoric residue of a nucleoside 5'-diphosphate is in glycosidic linkage with a monosaccharide or monosaccharide derivative.	5	BP	0.971878054664168	0.243451476452678	0.74391206827763	0.28791546100468
GO:0015791	polyol transport	The directed movement of polyols, any polyhydric alcohol, into, out of or within a cell, or between cells, by means of some agent such as a transporter or pore.	8	BP	0.703859326312232	0.0971826729362047	0.367974090722906	0.135592936394149
GO:0015793	glycerol transport	The directed movement of glycerol into, out of or within a cell, or between cells, by means of some agent such as a transporter or pore. Glycerol is 1,2,3-propanetriol, a sweet, hygroscopic, viscous liquid, widely distributed in nature as a constituent of many lipids.	6	BP	0.352600558408684	0.144730769870837	0.247069319583411	0.391748336393747
GO:0015802	basic amino acid transport	The directed movement of basic amino acids, amino acids with a pH above 7, into, out of or within a cell, or between cells, by means of some agent such as a transporter or pore.	13	BP	0.962977970531344	0.0357844507929332	0.460543972605772	0.0520151615587584
GO:0015833	peptide transport	The directed movement of peptides, compounds of two or more amino acids where the alpha carboxyl group of one is bound to the alpha amino group of another, into, out of or within a cell, or between cells, by means of some agent such as a transporter or pore.	16	BP	0.712185989633357	0.151825943060748	0.814737838109728	0.255937412576413
GO:0015846	polyamine transport	The directed movement of polyamines, organic compounds containing two or more amino groups, into, out of or within a cell, or between cells, by means of some agent such as a transporter or pore.	12	BP	0.0195837947254053	0.00589527869657444	0.0412698564289068	0.137815310432309
GO:0015849	organic acid transport	The directed movement of organic acids, any acidic compound containing carbon in covalent linkage, into, out of or within a cell, or between cells, by means of some agent such as a transporter or pore.	79	BP	0.406247013973883	0.00240830555574814	0.117912865609706	0.0097851621000058
GO:0015850	organic hydroxy compound transport	The directed movement of an organic hydroxy compound (organic alcohol) into, out of or within a cell, or between cells, by means of some agent such as a transporter or pore. An organic hydroxy compound is an organic compound having at least one hydroxy group attached to a carbon atom.	39	BP	0.402329773974194	0.019398381200642	0.31413676152474	0.370988116435547
GO:0015851	nucleobase transport	The directed movement of a nucleobase, any nitrogenous base that is a constituent of a nucleoside, nucleotide, or nucleic acid, into, out of or within a cell, or between cells, by means of some agent such as a transporter or pore.	11	BP	0.525441654837257	0.107035492069808	0.0954502030154895	0.0825510640825267
GO:0015858	nucleoside transport	The directed movement of a nucleoside, a nucleobase linked to either beta-D-ribofuranose (ribonucleoside) or 2-deoxy-beta-D-ribofuranose, (a deoxyribonucleotide), into, out of or within a cell, or between cells, by means of some agent such as a transporter or pore.	13	BP	0.0115260579424998	0.142698245946325	0.0412452196407443	0.325485171979803
GO:0015891	siderophore transport	The directed movement of siderophores, low molecular weight Fe(III)-chelating substances, into, out of or within a cell, or between cells, by means of some agent such as a transporter or pore.	8	BP	0.000314617322629211	6.53011260142957e-05	0.000253702380266869	0.000279032405093066
GO:0015893	drug transport	The directed movement of a drug, a substance used in the diagnosis, treatment or prevention of a disease, into, out of or within a cell, or between cells, by means of some agent such as a transporter or pore.	15	BP	0.889887768602655	0.644711254858112	0.297790764299068	0.507043075190918
GO:0015908	fatty acid transport	The directed movement of fatty acids into, out of or within a cell, or between cells, by means of some agent such as a transporter or pore. Fatty acids are aliphatic monocarboxylic acids liberated from naturally occurring fats and oils by hydrolysis.	8	BP	0.0166926739936019	5.91578889652381e-05	0.0050264026410319	0.00155726259868853
GO:0015909	long-chain fatty acid transport	The directed movement of long-chain fatty acids into, out of or within a cell, or between cells, by means of some agent such as a transporter or pore. A long-chain fatty acid is a fatty acid with a chain length between C13 and C22.	5	BP	0.019754457859956	0.00373100294100252	0.00608378508367431	0.0158922252968573
GO:0015914	phospholipid transport	The directed movement of phospholipids into, out of or within a cell, or between cells, by means of some agent such as a transporter or pore. Phospholipids are any lipids containing phosphoric acid as a mono- or diester.	24	BP	0.750676925910298	0.495788944934802	0.958915494144203	0.800564125243771
GO:0015918	sterol transport	The directed movement of sterols into, out of or within a cell, or between cells, by means of some agent such as a transporter or pore. Sterols are steroids with one or more hydroxyl groups and a hydrocarbon side-chain in the molecule.	24	BP	0.600414051472468	0.0257523461150232	0.737003279253344	0.270882089700425
GO:0015923	mannosidase activity	Catalysis of the hydrolysis of mannosyl compounds, substances containing a group derived from a cyclic form of mannose or a mannose derivative.	6	MF	0.810775594850656	0.84030017999517	0.504750178570536	0.752995645185432
GO:0015926	glucosidase activity	Catalysis of the hydrolysis of glucosyl compounds, substances containing a group derived from a cyclic form of glucose or a glucose derivative.	27	MF	0.130204096826231	0.115488505335541	0.00368452804579351	0.0185045067285057
GO:0015931	nucleobase-containing compound transport	The directed movement of nucleobases, nucleosides, nucleotides and nucleic acids, into, out of or within a cell, or between cells, by means of some agent such as a transporter or pore.	151	BP	0.116873641791005	0.958570743036956	0.298453650783226	0.998467636243535
GO:0015934	large ribosomal subunit	The larger of the two subunits of a ribosome. Two sites on the ribosomal large subunit are involved in translation, namely the aminoacyl site (A site) and peptidyl site (P site).	134	CC	8.16776892477826e-05	0.0414474325671636	0.000191822126087216	0.925053306866355
GO:0015935	small ribosomal subunit	The smaller of the two subunits of a ribosome.	95	CC	0.00028464797891825	0.0561808101128446	0.000102790242665603	0.657665919801275
GO:0015936	coenzyme A metabolic process	The chemical reactions and pathways involving coenzyme A, 3'-phosphoadenosine-(5')diphospho(4')pantatheine, an acyl carrier in many acylation and acyl-transfer reactions in which the intermediate is a thiol ester.	12	BP	0.522425457471936	0.170377385031963	0.167026750353523	0.0103865550768859
GO:0015937	coenzyme A biosynthetic process	The chemical reactions and pathways resulting in the formation of coenzyme A, 3'-phosphoadenosine-(5')diphospho(4')pantatheine, an acyl carrier in many acylation and acyl-transfer reactions in which the intermediate is a thiol ester.	9	BP	0.742989428561712	0.201206922681385	0.342486986186542	0.0312772743136466
GO:0015940	pantothenate biosynthetic process	The chemical reactions and pathways resulting in the formation of pantothenate, the anion of pantothenic acid. It is a B complex vitamin that is a constituent of coenzyme A and is distributed ubiquitously in foods.	10	BP	0.0515253131131169	0.408619009936003	0.0450075006672172	0.218922088672557
GO:0015986	ATP synthesis coupled proton transport	The transport of protons across a membrane to generate an electrochemical gradient (proton-motive force) that powers ATP synthesis.	14	BP	1.22617000994973e-06	0.00138978059142661	1.10265523088864e-07	0.00447559925788345
GO:0015991	ATP hydrolysis coupled proton transport	The transport of protons against an electrochemical gradient, using energy from ATP hydrolysis.	14	BP	0.628770843631085	0.136687220676776	0.416954610097206	0.644683612728986
GO:0015992	proton transport	The directed movement of protons (hydrogen ions) into, out of or within a cell, or between cells, by means of some agent such as a transporter or pore.	55	BP	9.32478353226666e-06	0.00110572620435398	0.000133930131484061	0.0373848040755405
GO:0016023	cytoplasmic membrane-bounded vesicle	A membrane-bounded vesicle found in the cytoplasm of the cell.	125	CC	0.806770513999371	0.99147432936766	0.468447915982363	0.915264308905314
GO:0016024	CDP-diacylglycerol biosynthetic process	The chemical reactions and pathways resulting in the formation of CDP-diacylglycerol, CDP-1,2-diacylglycerol, a substance composed of diacylglycerol in glycosidic linkage with cytidine diphosphate.	5	BP	0.44547290838624	0.734744350152025	0.525088996598597	0.132611516323272
GO:0016042	lipid catabolic process	The chemical reactions and pathways resulting in the breakdown of lipids, compounds soluble in an organic solvent but not, or sparingly, in an aqueous solvent.	56	BP	0.137537236752103	0.00268180727021094	0.135917747144034	0.00416040768497423
GO:0016049	cell growth	The process in which a cell irreversibly increases in size over time by accretion and biosynthetic production of matter similar to that already present.	90	BP	0.033779071354327	0.930473347467076	0.04412534766462	0.261110418401388
GO:0016050	vesicle organization	A process that is carried out at the cellular level which results in the assembly, arrangement of constituent parts, or disassembly of a vesicle.	74	BP	0.621533036454147	0.927605073528882	0.209069767439214	0.976003315820666
GO:0016051	carbohydrate biosynthetic process	The chemical reactions and pathways resulting in the formation of carbohydrates, any of a group of organic compounds based of the general formula Cx(H2O)y.	97	BP	0.103533339782909	0.0919537129989025	0.350088362647108	0.0325138310207341
GO:0016052	carbohydrate catabolic process	The chemical reactions and pathways resulting in the breakdown of carbohydrates, any of a group of organic compounds based of the general formula Cx(H2O)y.	95	BP	5.1192951507299e-08	3.54025089924771e-05	1.84117592442645e-08	2.05786826943586e-05
GO:0016074	snoRNA metabolic process	The chemical reactions and pathways involving snoRNA, small nucleolar RNA, any of a class of small RNAs that are associated with the eukaryotic nucleus as components of small nucleolar ribonucleoproteins. They participate in the processing or modifications of many RNAs, mostly ribosomal RNAs (rRNAs) though snoRNAs are also known to target other classes of RNA, including spliceosomal RNAs, tRNAs, …	49	BP	0.93988431763793	0.985874442987025	0.429464131773478	0.894553375944384
GO:0016075	rRNA catabolic process	The chemical reactions and pathways resulting in the breakdown of rRNA, ribosomal RNA, a structural constituent of ribosomes.	33	BP	0.529507205661253	0.997897783293938	0.977060762108795	0.998763028129861
GO:0016114	terpenoid biosynthetic process	The chemical reactions and pathways resulting in the formation of terpenoids, any member of a class of compounds characterized by an isoprenoid chemical structure.	5	BP	0.246262274243295	0.678511861034294	0.852707129739117	0.987036187016174
GO:0016125	sterol metabolic process	The chemical reactions and pathways involving sterols, steroids with one or more hydroxyl groups and a hydrocarbon side-chain in the molecule.	51	BP	0.14301326904416	0.488920985159263	0.105511006606875	0.711715403510749
GO:0016126	sterol biosynthetic process	The chemical reactions and pathways resulting in the formation of sterols, steroids with one or more hydroxyl groups and a hydrocarbon side-chain in the molecule.	40	BP	0.105414238325411	0.379614536330593	0.113249923811947	0.280300199071768
GO:0016180	snRNA processing	Any process involved in the conversion of a primary small nuclear RNA (snRNA) transcript into a mature snRNA molecule.	17	BP	0.61226111870386	0.943305408509611	0.481187390820249	0.90292191538041
GO:0016197	endosomal transport	The directed movement of substances into, out of, or mediated by an endosome, a membrane-bounded organelle that carries materials newly ingested by endocytosis. It passes many of the materials to lysosomes for degradation.	87	BP	0.612724998417269	0.999961665352801	0.410108645057016	0.999890240860964
GO:0016209	antioxidant activity	Inhibition of the reactions brought about by dioxygen (O2) or peroxides. Usually the antioxidant is effective because it can itself be more easily oxidized than the substance protected. The term is often applied to components that can trap free radicals, thereby breaking the chain reaction that normally leads to extensive biological damage.	33	MF	0.0772377050351187	0.208932719699267	0.404355960178485	0.0813897121950827
GO:0016226	iron-sulfur cluster assembly	The incorporation of iron and exogenous sulfur into a metallo-sulfur cluster.	23	BP	0.110597262686443	0.62430401495077	0.14727686732147	0.882328866567118
GO:0016233	telomere capping	A process in which telomeres are protected from degradation and fusion, thereby ensuring chromosome stability by protecting the ends from both degradation and from being recognized as damaged DNA. May be mediated by specific single- or double-stranded telomeric DNA binding proteins.	10	BP	0.129178299937897	0.194586130678012	0.0631574302084315	0.353081297184585
GO:0016236	macroautophagy	The major inducible pathway for the general turnover of cytoplasmic constituents in eukaryotic cells, it is also responsible for the degradation of active cytoplasmic enzymes and organelles during nutrient starvation. Macroautophagy involves the formation of double-membrane-bounded autophagosomes which enclose the cytoplasmic constituent targeted for degradation in a membrane-bounded structure, w…	54	BP	0.875869704498424	0.964494229768962	0.969430196880089	0.955896016838033
GO:0016237	microautophagy	The transfer of cytosolic components into the lysosomal compartment by direct invagination of the lysosomal membrane without prior sequestration into an autophagosome. The engulfing membranes fuse, resulting in the lysosomal delivery of the cargo wrapped in a single membrane derived from the invaginated lysosomal membrane. In S. cerevisiae, the vacuole is the lysosomal compartment.	42	BP	0.598616860411898	0.964332488155522	0.565734813813025	0.992553471356949
GO:0016239	positive regulation of macroautophagy	Any process, such as recognition of nutrient depletion, that activates or increases the rate of macroautophagy to bring cytosolic macromolecules to the vacuole/lysosome for degradation.	8	BP	0.107159529422364	0.58615377860149	0.181323197298394	0.444745028006643
GO:0016242	negative regulation of macroautophagy	Any process that stops, prevents, or reduces the frequency, rate or extent of macroautophagy.	5	BP	0.505983131972435	0.247191622337392	0.297299230421402	0.220025132117816
GO:0016255	attachment of GPI anchor to protein	A transamidation reaction that results in the cleavage of the polypeptide chain and the concomitant transfer of the GPI anchor to the newly formed carboxy-terminal amino acid of the anchored protein. The cleaved C-terminal contains the C-terminal GPI signal sequence of the newly synthesized polypeptide chain.	5	BP	0.79163380819691	0.983684900457355	0.945441619894034	0.959587464079481
GO:0016272	prefoldin complex	A multisubunit chaperone that is capable of delivering unfolded proteins to cytosolic chaperonin, which it acts as a cofactor for. In humans, the complex is a heterohexamer of two PFD-alpha and four PFD-beta type subunits. In Saccharomyces cerevisiae, it also acts in the nucleus to regulate the rate of elongation by RNA polymerase II via a direct effect on histone dynamics.	6	CC	0.739839619729235	0.932409615140801	0.459002610921751	0.973611103863854
GO:0016279	protein-lysine N-methyltransferase activity	Catalysis of the transfer of a methyl group from S-adenosyl-L-methionine to the epsilon-amino group of a lysine residue in a protein substrate.	20	MF	0.623167952778047	0.951752396372863	0.907812133414662	0.999158820650907
GO:0016281	eukaryotic translation initiation factor 4F complex	The eukaryotic translation initiation factor 4F complex is composed of eIF4E, eIF4A and eIF4G; it is involved in the recognition of the mRNA cap, ATP-dependent unwinding of the 5'-terminal secondary structure and recruitment of the mRNA to the ribosome.	5	CC	0.711317918060116	0.145153195461827	0.790568783599042	0.356071058947089
GO:0016282	eukaryotic 43S preinitiation complex	A protein complex composed of the 40S ribosomal subunit plus eIF1A, eIF3, and eIF2-GTP-bound methionyl-initiator methionine tRNA.	10	CC	0.616079060284528	0.873840794422039	0.866799518550862	0.962385041824725
GO:0016298	lipase activity	Catalysis of the hydrolysis of a lipid or phospholipid.	28	MF	0.421232508558983	0.075244320102598	0.432541849550218	0.0882645739636618
GO:0016301	kinase activity	Catalysis of the transfer of a phosphate group, usually from ATP, to a substrate molecule.	218	MF	0.821700827651278	0.755329741767899	0.4386202904683	0.0112247574466784
GO:0016311	dephosphorylation	The process of removing one or more phosphoric (ester or anhydride) residues from a molecule.	117	BP	0.0511937955666941	0.973163735160709	0.0909009122511984	0.733934859951475
GO:0016407	acetyltransferase activity	Catalysis of the transfer of an acetyl group to an acceptor molecule.	61	MF	0.0561633176069257	0.317193231184733	0.0871051965567952	0.183656181216042
GO:0016409	palmitoyltransferase activity	Catalysis of the transfer of a palmitoyl (CH3-[CH2]14-CO-) group to an acceptor molecule.	12	MF	0.409582959266872	0.636138605159883	0.98439809801738	0.107748026007451
GO:0016423	tRNA (guanine) methyltransferase activity	Catalysis of the reaction: S-adenosyl-L-methionine + tRNA = S-adenosyl-L-homocysteine + tRNA containing methylguanine.	8	MF	0.00498224929127676	0.165799705617871	0.0482524721191951	0.0971075390841649
GO:0016458	gene silencing	Any transcriptional or post-transcriptional process carried out at the cellular level that results in long-term gene inactivation.	154	BP	0.00249383129537459	0.941748655781091	9.90364914696976e-05	0.813018754787671
GO:0016459	myosin complex	A protein complex, formed of one or more myosin heavy chains plus associated light chains and other proteins, that functions as a molecular motor; uses the energy of ATP hydrolysis to move actin filaments or to move vesicles or other cargo on fixed actin filaments; has magnesium-ATPase activity and binds actin. Myosin classes are distinguished based on sequence features of the motor, or head, dom…	7	CC	0.0325953677262144	0.364574280368972	0.323238952749031	0.346468521207479
GO:0016471	vacuolar proton-transporting V-type ATPase complex	A proton-transporting two-sector ATPase complex found in the vacuolar membrane, where it acts as a proton pump to mediate acidification of the vacuolar lumen.	14	CC	0.247539676235114	0.621147806165918	0.0462669152124461	0.919678433204941
GO:0016479	negative regulation of transcription from RNA polymerase I promoter	Any process that stops, prevents, or reduces the frequency, rate or extent of transcription from an RNA polymerase I promoter.	8	BP	0.410206689526378	0.260703119046861	0.607608601160584	0.441377888382102
GO:0016485	protein processing	Any protein maturation process achieved by the cleavage of a peptide bond or bonds within a protein. Protein maturation is the process leading to the attainment of the full functional capacity of a protein.	85	BP	0.555081115435661	0.987315314937493	0.758468260539112	0.750333203899496
GO:0016514	SWI/SNF complex	A SWI/SNF-type complex that contains nine or more proteins, including both conserved (core) and nonconserved components; the Swi2/Snf2 ATPase is one of the core components.	12	CC	0.429747034008186	0.914410720237778	0.744550798062461	0.916705801927495
GO:0016530	metallochaperone activity	Assists in the delivery of metal ions to target proteins or compartments.	5	MF	0.0381198544417005	0.00715085039367533	0.0354044982002514	0.0952103859112574
GO:0016538	cyclin-dependent protein serine/threonine kinase regulator activity	Modulates the activity of a cyclin-dependent protein serine/threonine kinase, enzymes of the protein kinase family that are regulated through association with cyclins and other proteins.	26	MF	0.00628371910855618	0.00381692958225336	0.00135792882866403	0.007471451870597
GO:0016558	protein import into peroxisome matrix	The import of proteins into the peroxisomal matrix. A peroxisome targeting signal (PTS) binds to a soluble receptor protein in the cytosol, and the resulting complex then binds to a receptor protein in the peroxisome membrane and is imported. The cargo protein is then released into the peroxisome matrix.	21	BP	0.986687225030932	0.61181971613562	0.974186225052333	0.348821679151389
GO:0016559	peroxisome fission	The division of a mature peroxisome within a cell to form two or more separate peroxisome compartments.	8	BP	0.304172555716725	0.213148774331716	0.155354358111028	0.0836276251539286
GO:0016560	protein import into peroxisome matrix, docking	The process in which a complex formed of a peroxisome targeting sequence (PTS) receptor bound to a PTS-bearing protein docks with translocation machinery in the peroxisomal membrane.	5	BP	0.624660892402966	0.934839168058651	0.384458592344432	0.919412585184087
GO:0016562	protein import into peroxisome matrix, receptor recycling	The process in which peroxisome targeting sequence receptors dissociates from cargo proteins and are returned to the cytosol.	5	BP	0.127259004922597	0.803510368520925	0.109430171679556	0.636379013838035
GO:0016567	protein ubiquitination	The process in which one or more ubiquitin groups are added to a protein.	126	BP	0.471822405047486	0.999669621693226	0.463393208179697	0.996626658811412
GO:0016568	chromatin modification	The alteration of DNA, protein, or sometimes RNA, in chromatin, which may result in changing the chromatin structure.	238	BP	0.000353699520566154	0.999999398555403	0.000261496121257171	0.999355737355542
GO:0016570	histone modification	The covalent alteration of one or more amino acid residues within a histone protein.	115	BP	0.0178465462696494	0.998998607973965	0.00887186323835134	0.987420058766024
GO:0016571	histone methylation	The modification of histones by addition of methyl groups.	27	BP	0.350664840753048	0.994489500381596	0.53722527227374	0.993851846442787
GO:0016573	histone acetylation	The modification of a histone by the addition of an acetyl group.	51	BP	0.02239263018621	0.927419417241756	0.131499724429467	0.811030593664168
GO:0016574	histone ubiquitination	The modification of histones by addition of ubiquitin groups.	17	BP	0.201897045997382	0.793286490275606	0.0368282050612439	0.905322942024442
GO:0016575	histone deacetylation	The modification of histones by removal of acetyl groups.	23	BP	0.0282910302590376	0.669372296438666	0.00122306552825338	0.389489470667632
GO:0016578	histone deubiquitination	The modification of histones by removal of ubiquitin groups.	5	BP	0.979154730372397	0.727078258001234	0.381593520160179	0.420723433081375
GO:0016579	protein deubiquitination	The removal of one or more ubiquitin groups from a protein.	20	BP	0.261306265353386	0.576646104411027	0.00953219649724285	0.261973460728112
GO:0016584	nucleosome positioning	Ordering of successions of nucleosomes into regular arrays so that nucleosomes are positioned at defined distances from one another.	10	BP	0.160872536897223	0.787490974715598	0.201271140656268	0.473449650576497
GO:0016586	RSC complex	A protein complex similar to, but more abundant than, the Swi/Snf complex. The RSC complex is generally recruited to RNA polymerase III promoters and is specifically recruited to RNA polymerase II promoters by transcriptional activators and repressors; it is also involved in non-homologous end joining.	17	CC	0.839467794106931	0.991661193923014	0.714443700053312	0.972131400612341
GO:0016591	DNA-directed RNA polymerase II, holoenzyme	Large protein complex composed of the RNA polymerase core complex and a variety of other proteins including transcription factor complexes TFIIA, D, E, F, and H which are required for promoter recognition, and the Mediator subcomplex. Catalyzes the synthesis of eukaryotic pre-mRNA.	75	CC	0.765843721392471	0.998645788710384	0.484433215623687	0.922013622971735
GO:0016592	mediator complex	A protein complex that interacts with the carboxy-terminal domain of the largest subunit of RNA polymerase II and plays an active role in transducing the signal from a transcription factor to the transcriptional machinery. The mediator complex is required for activation of transcription of most protein-coding genes, but can also act as a transcriptional corepressor. The Saccharomyces complex cont…	26	CC	0.885394519363593	0.999662770542582	0.464262026836443	0.970402513002767
GO:0016593	Cdc73/Paf1 complex	A multiprotein complex that associates with RNA polymerase II and general RNA polymerase II transcription factor complexes and may be involved in both transcriptional initiation and elongation. In Saccharomyces the complex contains Paf1p, Cdc73p, Ctr9p, Rtf1p, and Leo1p.	7	CC	0.265565772319242	0.726629494417252	0.316078877369892	0.878836788474174
GO:0016597	amino acid binding	Interacting selectively and non-covalently with an amino acid, organic acids containing one or more amino substituents.	19	MF	0.882638350361783	0.231471654390765	0.544574111066729	0.683254210665758
GO:0016614	oxidoreductase activity, acting on CH-OH group of donors	Catalysis of an oxidation-reduction (redox) reaction in which a CH-OH group act as a hydrogen or electron donor and reduces a hydrogen or electron acceptor.	84	MF	0.000174479347035617	1.67992089050418e-06	0.021423899641084	2.52655366356263e-07
GO:0016616	oxidoreductase activity, acting on the CH-OH group of donors, NAD or NADP as acceptor	Catalysis of an oxidation-reduction (redox) reaction in which a CH-OH group acts as a hydrogen or electron donor and reduces NAD+ or NADP.	81	MF	0.000423438956832799	1.21782759237516e-06	0.0183642198973205	2.47885103422656e-07
GO:0016620	oxidoreductase activity, acting on the aldehyde or oxo group of donors, NAD or NADP as acceptor	Catalysis of an oxidation-reduction (redox) reaction in which an aldehyde or ketone (oxo) group acts as a hydrogen or electron donor and reduces NAD or NADP.	20	MF	0.150483070810942	0.110747017280088	0.602759516458276	0.109808238018759
GO:0016624	oxidoreductase activity, acting on the aldehyde or oxo group of donors, disulfide as acceptor	Catalysis of an oxidation-reduction (redox) reaction in which an aldehyde or ketone (oxo) group acts as a hydrogen or electron donor and reduces a disulfide.	5	MF	0.02750008263419	0.0278437084273666	0.193718177238588	0.0305078069126389
GO:0016627	oxidoreductase activity, acting on the CH-CH group of donors	Catalysis of an oxidation-reduction (redox) reaction in which a CH-CH group acts as a hydrogen or electron donor and reduces a hydrogen or electron acceptor.	29	MF	0.106918099358294	0.0100062133094731	0.0356551845479509	0.00177799308148792
GO:0016628	oxidoreductase activity, acting on the CH-CH group of donors, NAD or NADP as acceptor	Catalysis of an oxidation-reduction (redox) reaction in which a CH-CH group acts as a hydrogen or electron donor and reduces NAD or NADP.	11	MF	0.056136442532412	0.120646533578024	0.143748504310833	0.0189569672047166
GO:0016638	oxidoreductase activity, acting on the CH-NH2 group of donors	Catalysis of an oxidation-reduction (redox) reaction in which a CH-NH2 group acts as a hydrogen or electron donor and reduces a hydrogen or electron acceptor.	11	MF	0.82137826377182	0.0683150662247737	0.247719041891799	0.575038354963885
GO:0016651	oxidoreductase activity, acting on NAD(P)H	Catalysis of an oxidation-reduction (redox) reaction in which NADH or NADPH acts as a hydrogen or electron donor and reduces a hydrogen or electron acceptor.	28	MF	0.318992180701289	0.00448521213430823	0.0284442764115991	0.0419266735858614
GO:0016653	oxidoreductase activity, acting on NAD(P)H, heme protein as acceptor	Catalysis of an oxidation-reduction (redox) reaction in which NADH or NADPH acts as a hydrogen or electron donor and reduces a heme protein.	7	MF	0.947542952739462	0.384058193810475	0.896884046438614	0.486715559878262
GO:0016668	oxidoreductase activity, acting on a sulfur group of donors, NAD(P) as acceptor	Catalysis of an oxidation-reduction (redox) reaction in which a sulfur-containing group acts as a hydrogen or electron donor and reduces NAD or NADP.	10	MF	0.93351561895459	0.0353787582764777	0.222894344964515	0.271199439673275
GO:0016671	oxidoreductase activity, acting on a sulfur group of donors, disulfide as acceptor	Catalysis of an oxidation-reduction (redox) reaction in which a sulfur-containing group acts as a hydrogen or electron donor and reduces disulfide.	8	MF	0.0164652218592632	0.0690417050627022	0.0364479015507049	0.101187331771366
GO:0016679	oxidoreductase activity, acting on diphenols and related substances as donors	Catalysis of an oxidation-reduction (redox) reaction in which a diphenol or related substance acts as a hydrogen or electron donor and reduces a hydrogen or electron acceptor.	8	MF	0.00040147455707182	0.016062990401184	0.000327018728818393	0.045407222858244
GO:0016705	oxidoreductase activity, acting on paired donors, with incorporation or reduction of molecular oxygen	Catalysis of an oxidation-reduction (redox) reaction in which hydrogen or electrons are transferred from each of two donors, and molecular oxygen is reduced or incorporated into a donor.	18	MF	0.490281315985251	0.0610207346747577	0.612422772611439	0.133963563739616
GO:0016706	oxidoreductase activity, acting on paired donors, with incorporation or reduction of molecular oxygen, 2-oxoglutarate as one donor, and incorporation of one atom each of oxygen into both donors	Catalysis of the reaction: A + 2-oxoglutarate + O2 = B + succinate + CO2. This is an oxidation-reduction (redox) reaction in which hydrogen or electrons are transferred from 2-oxoglutarate and one other donor, and one atom of oxygen is incorporated into each donor.	5	MF	0.440705530576699	0.976278324156577	0.854225282589842	0.977131065107176
GO:0016709	oxidoreductase activity, acting on paired donors, with incorporation or reduction of molecular oxygen, NAD(P)H as one donor, and incorporation of one atom of oxygen	Catalysis of an oxidation-reduction (redox) reaction in which hydrogen or electrons are transferred from NADH or NADPH and one other donor, and one atom of oxygen is incorporated into one donor.	6	MF	0.851524597743918	0.0251038152424637	0.945561871793881	0.0365386810235119
GO:0016722	oxidoreductase activity, oxidizing metal ions	Catalysis of an oxidation-reduction in which the oxidation state of metal ion is altered.	15	MF	3.62155792691946e-06	0.00135539152225409	8.07171298090031e-06	0.000828740450041967
GO:0016742	hydroxymethyl-, formyl- and related transferase activity	Catalysis of the transfer of a hydroxymethyl- or formyl group from one compound (donor) to another (acceptor).	7	MF	0.0210316839454622	0.10385712389018	0.00418143480282643	0.162709466003242
GO:0016746	transferase activity, transferring acyl groups	Catalysis of the transfer of an acyl group from one compound (donor) to another (acceptor).	131	MF	0.0606782516175548	0.196028037507266	0.174777175313984	0.065864923149391
GO:0016747	transferase activity, transferring acyl groups other than amino-acyl groups	Catalysis of the transfer of an acyl group, other than amino-acyl, from one compound (donor) to another (acceptor).	106	MF	0.132849529319694	0.448972039382433	0.343659866950307	0.081823415345676
GO:0016757	transferase activity, transferring glycosyl groups	Catalysis of the transfer of a glycosyl group from one compound (donor) to another (acceptor).	102	MF	0.688511937693359	0.873346570675788	0.0766106332764997	0.116254906194718
GO:0016758	transferase activity, transferring hexosyl groups	Catalysis of the transfer of a hexosyl group from one compound (donor) to another (acceptor).	82	MF	0.551251114404512	0.959240597727154	0.25022574584775	0.363542062968714
GO:0016763	transferase activity, transferring pentosyl groups	Catalysis of the transfer of a pentosyl group from one compound (donor) to another (acceptor).	17	MF	0.395658230448776	0.143005962270859	0.0777025112897442	0.0385364856550877
GO:0016765	transferase activity, transferring alkyl or aryl (other than methyl) groups	Catalysis of the transfer of an alkyl or aryl (but not methyl) group from one compound (donor) to another (acceptor).	40	MF	0.659684956758143	0.0658714272356167	0.669156534069498	0.182326182602642
GO:0016773	phosphotransferase activity, alcohol group as acceptor	Catalysis of the transfer of a phosphorus-containing group from one compound (donor) to an alcohol group (acceptor).	193	MF	0.934462065128649	0.858243071378205	0.347217391703202	0.0274206047936442
GO:0016776	phosphotransferase activity, phosphate group as acceptor	Catalysis of the transfer of a phosphorus-containing group from one compound (donor) to a phosphate group (acceptor).	17	MF	0.844281642641236	0.864548698326177	0.416003437352898	0.754992096567035
GO:0016779	nucleotidyltransferase activity	Catalysis of the transfer of a nucleotidyl group to a reactant.	82	MF	0.0489112853674691	0.925888486859353	0.0277081580256602	0.742417774175038
GO:0016780	phosphotransferase activity, for other substituted phosphate groups	Catalysis of the transfer of a substituted phosphate group, other than diphosphate or nucleotidyl residues, from one compound (donor) to a another (acceptor).	14	MF	0.028663336271312	0.719889718758619	0.00093422136465614	0.367084090024066
GO:0016783	sulfurtransferase activity	Catalysis of the transfer of sulfur atoms from one compound (donor) to another (acceptor).	10	MF	0.560697535005042	0.686225813530608	0.836131141874436	0.438174921886302
GO:0016791	phosphatase activity	Catalysis of the hydrolysis of phosphoric monoesters, releasing inorganic phosphate.	100	MF	0.0293197908169702	0.886226544488414	0.0319039607932118	0.721167053910027
GO:0016798	hydrolase activity, acting on glycosyl bonds	Catalysis of the hydrolysis of any glycosyl bond.	58	MF	0.371481234070395	0.110943669840768	0.0147374471261641	0.00463208451794264
GO:0016799	hydrolase activity, hydrolyzing N-glycosyl compounds	Catalysis of the hydrolysis of any N-glycosyl bond.	8	MF	0.685768380299649	0.310256386849746	0.993981386328757	0.286973513840561
GO:0016810	hydrolase activity, acting on carbon-nitrogen (but not peptide) bonds	Catalysis of the hydrolysis of any carbon-nitrogen bond, C-N, with the exception of peptide bonds.	74	MF	0.849920362979988	0.26137559121924	0.333110343090931	0.183705021397338
GO:0016811	hydrolase activity, acting on carbon-nitrogen (but not peptide) bonds, in linear amides	Catalysis of the hydrolysis of any non-peptide carbon-nitrogen bond in a linear amide.	40	MF	0.736271804066208	0.0555943593955582	0.836423876497907	0.086145651298942
GO:0016820	hydrolase activity, acting on acid anhydrides, catalyzing transmembrane movement of substances	Catalysis of the hydrolysis of an acid anhydride to directly drive the transport of a substance across a membrane.	62	MF	0.327315586387488	0.00531469727967163	0.393383490996717	0.103021530270489
GO:0016829	lyase activity	Catalysis of the cleavage of C-C, C-O, C-N and other bonds by other means than by hydrolysis or oxidation, or conversely adding a group to a double bond. They differ from other enzymes in that two substrates are involved in one reaction direction, but only one in the other direction. When acting on the single substrate, a molecule is eliminated and this generates either a new double bond or a new…	107	MF	0.652822070349429	0.00381891675408177	0.0392030391767806	0.000682959221608322
GO:0016831	carboxy-lyase activity	Catalysis of the nonhydrolytic addition or removal of a carboxyl group to or from a compound.	25	MF	0.264831728545919	0.0918672405989345	0.0744505718101435	0.0343602329918111
GO:0016833	oxo-acid-lyase activity	Catalysis of the cleavage of a C-C bond by other means than by hydrolysis or oxidation, of a 3-hydroxy acid.	8	MF	0.893292433124206	0.310333555675432	0.477807042729964	0.27641846758401
GO:0016846	carbon-sulfur lyase activity	Catalysis of the elimination of hydrogen sulfide or substituted H2S.	8	MF	0.549040046163491	0.260419119210775	0.68416165717358	0.075010742568914
GO:0016853	isomerase activity	Catalysis of the geometric or structural changes within one molecule. Isomerase is the systematic name for any enzyme of EC class 5.	74	MF	0.0430595280673705	0.0204252370400962	0.00968371677020819	0.0125873284912312
GO:0016866	intramolecular transferase activity	Catalysis of the transfer of a functional group from one position to another within a single molecule.	21	MF	0.202423109305664	0.517862002389671	0.508168354601042	0.760580046486401
GO:0016868	intramolecular transferase activity, phosphotransferases	Catalysis of the transfer of a phosphate group from one position to another within a single molecule.	8	MF	0.06237386146506	0.326404241222802	0.122067184981685	0.75782991840635
GO:0016874	ligase activity	Catalysis of the joining of two substances, or two groups within a single molecule, with the concomitant hydrolysis of the diphosphate bond in ATP or a similar triphosphate.	149	MF	0.854226147706508	0.754334805484333	0.00927394944690789	0.121563143243633
GO:0016876	ligase activity, forming aminoacyl-tRNA and related compounds	Catalysis of the joining of an amino acid and a nucleic acid (usually tRNA) or poly(ribitol phosphate), with the concomitant hydrolysis of the diphosphate bond in ATP or a similar triphosphate. The reaction forms an aminoacyl-tRNA or a related compound.	38	MF	0.657871002040192	0.992497416348414	0.000162511044812083	0.374281364378875
GO:0016881	acid-amino acid ligase activity	Catalysis of the ligation of an acid to an amino acid via a carbon-nitrogen bond, with the concomitant hydrolysis of the diphosphate bond in ATP or a similar triphosphate.	11	MF	0.179097721035125	0.503459904224599	0.740248059334689	0.459628689701855
GO:0016884	carbon-nitrogen ligase activity, with glutamine as amido-N-donor	Catalysis of the transfer of the amide nitrogen of glutamine to a variety of substrates. GATases catalyze two separate reactions at two active sites, which are located either on a single polypeptide chain or on different subunits. In the glutaminase reaction, glutamine is hydrolyzed to glutamate and ammonia, which is added to an acceptor substrate in the synthase reaction.	17	MF	0.0659696372183263	0.0595190534111294	0.0322052829701586	0.215742014271293
GO:0016888	endodeoxyribonuclease activity, producing 5'-phosphomonoesters	Catalysis of the hydrolysis of ester linkages within deoxyribonucleic acids by creating internal breaks to yield 5'-phosphomonoesters.	8	MF	0.127709430707506	0.593040131827696	0.47658747008178	0.604115812026383
GO:0016903	oxidoreductase activity, acting on the aldehyde or oxo group of donors	Catalysis of an oxidation-reduction (redox) reaction in which an aldehyde or ketone (oxo) group acts as a hydrogen or electron donor and reduces a hydrogen or electron acceptor.	27	MF	0.578717346748587	0.0459395193866857	0.785532997384265	0.043423195011804
GO:0016925	protein sumoylation	The process in which a SUMO protein (small ubiquitin-related modifier) is conjugated to a target protein via an isopeptide bond between the carboxyl terminus of SUMO with an epsilon-amino group of a lysine residue of the target protein.	18	BP	0.201777887695998	0.981127286489196	0.516802854552279	0.649805852317863
GO:0016926	protein desumoylation	The process in which a SUMO protein (small ubiquitin-related modifier) is cleaved from its target protein.	7	BP	0.837866569333829	0.971560902297782	0.67696477616626	0.851521699189919
GO:0016973	poly(A)+ mRNA export from nucleus	The directed movement of poly(A)+ mRNA out of the nucleus into the cytoplasm.	24	BP	0.904457717691146	0.990635899128177	0.180920897259412	0.96953862699614
GO:0017004	cytochrome complex assembly	The aggregation, arrangement and bonding together of a cytochrome complex. A cytochrome complex is a protein complex in which at least one of the proteins is a cytochrome, i.e. a heme-containing protein involved in catalysis of redox reactions.	31	BP	0.0327309066510008	0.983702557665164	0.155564791879476	0.998467348245482
GO:0017016	Ras GTPase binding	Interacting selectively and non-covalently with any member of the Ras superfamily of monomeric GTPases.	26	MF	0.826393515083419	0.994320052237908	0.710957834285849	0.985325867370288
GO:0017022	myosin binding	Interacting selectively and non-covalently with any part of a myosin complex; myosins are any of a superfamily of molecular motor proteins that bind to actin and use the energy of ATP hydrolysis to generate force and movement along actin filaments.	5	MF	0.921918813281126	0.860877359157357	0.86008602385605	0.462606382420113
GO:0017025	TBP-class protein binding	Interacting selectively and non-covalently with a member of the class of TATA-binding proteins (TBP), including any of the TBP-related factors (TRFs).	12	MF	0.372129813414666	0.36379434054899	0.847406941813454	0.907330507792631
GO:0017048	Rho GTPase binding	Interacting selectively and non-covalently with Rho protein, any member of the Rho subfamily of the Ras superfamily of monomeric GTPases. Proteins in the Rho subfamily are involved in relaying signals from cell-surface receptors to the actin cytoskeleton.	5	MF	0.0169432527407185	0.0933977076684509	0.126159299810889	0.314682946274161
GO:0017056	structural constituent of nuclear pore	The action of a molecule that contributes to the structural integrity of the nuclear pore complex.	24	MF	0.236532905965035	0.99883531723527	0.797712498550723	0.964207287671867
GO:0017059	serine C-palmitoyltransferase complex	An enzyme complex that catalyzes the transfer of a palmitoyl on to serine, forming 3-dehydro-D-sphinganine.	6	CC	0.135841804488309	0.291277493512261	0.480402417962315	0.385845729458899
GO:0017069	snRNA binding	Interacting selectively and non-covalently with a small nuclear RNA (snRNA).	10	MF	0.843776818559749	0.979672385452824	0.37217048241826	0.850350977604898
GO:0017108	5'-flap endonuclease activity	Catalysis of the cleavage of a 5' flap structure in DNA, but not other DNA structures; processes the 5' ends of Okazaki fragments in lagging strand DNA synthesis.	5	MF	0.0659009076821546	0.287538281101542	0.196386139483464	0.497628456863666
GO:0017112	Rab guanyl-nucleotide exchange factor activity	Stimulates the exchange of guanyl nucleotides associated with a GTPase of the Rab family. Under normal cellular physiological conditions, the concentration of GTP is higher than that of GDP, favoring the replacement of GDP by GTP in association with the GTPase.	9	MF	0.102839823316013	0.638360326549419	0.419896865036355	0.692926852215145
GO:0017116	single-stranded DNA-dependent ATP-dependent DNA helicase activity	Catalysis of the reaction: ATP + H2O = ADP + phosphate, in the presence of single-stranded DNA; drives the unwinding of a DNA helix.	7	MF	0.121665534992261	0.699983868721388	0.190548885330174	0.595979277701646
GO:0017119	Golgi transport complex	A complex of proteins that, in vitro, stimulates intra-Golgi transport; a 13S complex, about 800 kDa in size and consists of at least five polypeptides. In yeast, this complex is called the Sec34/35 complex and is composed of eight subunits (Sec34p, Sec35p, Dor1p, Cod1p, Cod2p, Cod3p, Cod4p, and Cod5p).	8	CC	0.230634349575876	0.876490624292074	0.89951975901182	0.691593152497962
GO:0017136	NAD-dependent histone deacetylase activity	Catalysis of the reaction: histone N6-acetyl-L-lysine + H2O = histone L-lysine + acetate. This reaction requires the presence of NAD, and represents the removal of an acetyl group from a histone.	10	MF	0.380400572211757	0.74557572266722	0.0947811742908231	0.46388153887862
GO:0017137	Rab GTPase binding	Interacting selectively and non-covalently with Rab protein, any member of the Rab subfamily of the Ras superfamily of monomeric GTPases.	6	MF	0.644215826298042	0.994674036415149	0.717651321730154	0.979586249970891
GO:0017148	negative regulation of translation	Any process that stops, prevents, or reduces the frequency, rate or extent of the chemical reactions and pathways resulting in the formation of proteins by the translation of mRNA.	19	BP	0.931360999665083	0.997911861344898	0.134082286749725	0.892855443046935
GO:0017157	regulation of exocytosis	Any process that modulates the frequency, rate or extent of exocytosis.	5	BP	0.824617801645548	0.995198096246041	0.580556224309966	0.696229557227546
GO:0017171	serine hydrolase activity	Catalysis of the hydrolysis of a substrate by a catalytic mechanism that involves a catalytic triad consisting of a serine nucleophile that is activated by a proton relay involving an acidic residue (e.g. aspartate or glutamate) and a basic residue (usually histidine).	20	MF	0.0453210856077365	0.349331473937481	0.434008767100282	0.230157345125306
GO:0017176	phosphatidylinositol N-acetylglucosaminyltransferase activity	Catalysis of the reaction: UDP-N-acetyl-D-glucosamine + phosphatidylinositol = UDP + N-acetyl-D-glucosaminylphosphatidylinositol.	4	MF	0.272708222957385	0.696872653868639	0.0379150439480657	0.14674830712202
GO:0017183	peptidyl-diphthamide biosynthetic process from peptidyl-histidine	The modification of peptidyl-histidine to 2'-(3-carboxamido-3-(trimethylammonio)propyl)-L-histidine, known as diphthamide, found in translation elongation factor EF-2. The process occurs in eukaryotes and archaea but not eubacteria.	7	BP	0.00207908672553123	0.0776715096717239	0.0112803712003698	0.247952354393158
GO:0018022	peptidyl-lysine methylation	The methylation of peptidyl-lysine to form either the mono-, di- or trimethylated derivative.	35	BP	0.78105507882758	0.996727397753627	0.679673677494565	0.99884678030248
GO:0018023	peptidyl-lysine trimethylation	The methylation of peptidyl-lysine to form peptidyl-N6,N6,N6-trimethyl-L-lysine.	9	BP	0.862433461281795	0.84089005252405	0.517744336945114	0.983530504241579
GO:0018024	histone-lysine N-methyltransferase activity	Catalysis of the reaction: S-adenosyl-L-methionine + histone L-lysine = S-adenosyl-L-homocysteine + histone N6-methyl-L-lysine. The methylation of peptidyl-lysine in histones forms N6-methyl-L-lysine, N6,N6-dimethyl-L-lysine and N6,N6,N6-trimethyl-L-lysine derivatives.	10	MF	0.208396298834165	0.900258159313793	0.942539993207806	0.998265061174222
GO:0018026	peptidyl-lysine monomethylation	The methylation of peptidyl-lysine to form peptidyl-N6-methyl-L-lysine.	6	BP	0.867187592548404	0.668330476013741	0.898864229776002	0.822979668093228
GO:0018065	protein-cofactor linkage	The covalent attachment of a cofactor to a protein.	9	BP	0.125554434205726	0.0168539393498199	0.27677350357	0.166567849453284
GO:0018105	peptidyl-serine phosphorylation	The phosphorylation of peptidyl-serine to form peptidyl-O-phospho-L-serine.	8	BP	0.0887051382428213	0.796446694182732	0.0462540977259772	0.243538260945144
GO:0018108	peptidyl-tyrosine phosphorylation	The phosphorylation of peptidyl-tyrosine to form peptidyl-O4'-phospho-L-tyrosine.	7	BP	0.483711010525294	0.805035030578119	0.220116012602101	0.809767494047085
GO:0018208	peptidyl-proline modification	The modification of peptidyl-proline.	17	BP	0.997664469895861	0.899818603031493	0.806413391659566	0.940622967414943
GO:0018342	protein prenylation	The covalent attachment of a prenyl group to a protein; geranyl, farnesyl, or geranylgeranyl groups may be added.	6	BP	0.448959837655725	0.846357362473528	0.346230662618007	0.885986719788126
GO:0018344	protein geranylgeranylation	The covalent attachment of a geranylgeranyl group to a protein.	5	BP	0.732646047538216	0.915712925172456	0.543089556900758	0.939713528308833
GO:0018345	protein palmitoylation	The covalent attachment of a palmitoyl group to a protein.	8	BP	0.332144152013804	0.878796280685253	0.919799361578796	0.392770688758642
GO:0018393	internal peptidyl-lysine acetylation	The addition of an acetyl group to a non-terminal lysine residue in a protein.	52	BP	0.0131145291546931	0.891625795132664	0.0890207170587588	0.767460058175774
GO:0018394	peptidyl-lysine acetylation	The acetylation of peptidyl-lysine.	52	BP	0.0131145291546931	0.891625795132664	0.0890207170587588	0.767460058175774
GO:0018456	aryl-alcohol dehydrogenase (NAD+) activity	Catalysis of the reaction: an aromatic alcohol + NAD+ = an aromatic aldehyde + NADH + H+.	7	MF	0.123022298714441	0.686773373214049	0.0445917303711785	0.519433135319969
GO:0019001	guanyl nucleotide binding	Interacting selectively and non-covalently with guanyl nucleotides, any compound consisting of guanosine esterified with (ortho)phosphate.	103	MF	0.613790489045926	0.958319923027867	0.864167937576929	0.705447006831341
GO:0019005	SCF ubiquitin ligase complex	A ubiquitin ligase complex in which a cullin from the Cul1 subfamily and a RING domain protein form the catalytic core; substrate specificity is conferred by a Skp1 adaptor and an F-box protein. SCF complexes are involved in targeting proteins for degradation by the proteasome. The best characterized complexes are those from yeast and mammals (with core subunits named Cdc53/Cul1, Rbx1/Hrt1/Roc1).	19	CC	0.72367731108221	0.798176106493932	0.536587229817082	0.610200723767265
GO:0019205	nucleobase-containing compound kinase activity	Catalysis of the transfer of a phosphate group, usually from ATP or GTP, to a nucleobase, nucleoside, nucleotide or polynucleotide substrate.	14	MF	0.951671475701139	0.441789134446323	0.895862381774113	0.332500143660425
GO:0019207	kinase regulator activity	Modulates the activity of a kinase, an enzyme which catalyzes of the transfer of a phosphate group, usually from ATP, to a substrate molecule.	54	MF	0.207269947121423	0.123239990124982	0.0716614504682115	0.104996071051737
GO:0019208	phosphatase regulator activity	Modulates the activity of a phosphatase, an enzyme which catalyzes of the removal of a phosphate group from a substrate molecule.	30	MF	0.922628853682606	0.447549888980473	0.185983045148171	0.245795998876165
GO:0019210	kinase inhibitor activity	Stops, prevents or reduces the activity of a kinase, an enzyme which catalyzes of the transfer of a phosphate group, usually from ATP, to a substrate molecule.	13	MF	0.910169455576939	0.102764717555864	0.399437994073129	0.613795843974225
GO:0019211	phosphatase activator activity	Increases the activity of a phosphatase, an enzyme which catalyzes of the removal of a phosphate group from a substrate molecule.	7	MF	0.973617499833981	0.154456289909843	0.895589721504259	0.10072970412126
GO:0019220	regulation of phosphate metabolic process	Any process that modulates the frequency, rate or extent of the chemical reactions and pathways involving phosphates.	134	BP	0.458062468582448	0.786550533681623	0.0247034855527147	0.548630099678692
GO:0019236	response to pheromone	Any process that results in a change in state or activity of a cell or an organism (in terms of movement, secretion, enzyme production, gene expression, etc.) as a result of a pheromone stimulus.	105	BP	0.802860994451387	0.739296336170727	0.853380449902021	0.858462888309137
GO:0019237	centromeric DNA binding	Interacting selectively and non-covalently with a centromere, a region of chromosome where the spindle fibers attach during mitosis and meiosis.	8	MF	0.0188670159119398	0.382387248243871	0.248898318925964	0.587345971273421
GO:0019238	cyclohydrolase activity	Catalysis of the hydrolysis of any non-peptide carbon-nitrogen bond in a cyclic amidine, a compound of the form R-C(=NH)-NH2, in a reaction that involves the opening of a ring.	8	MF	0.0491020833217507	0.213848663363286	0.0211256776641532	0.10364712907554
GO:0019239	deaminase activity	Catalysis of the removal of an amino group from a substrate, producing ammonia (NH3).	14	MF	0.813895625257917	0.930515762027437	0.702029533717446	0.838342636015119
GO:0019318	hexose metabolic process	The chemical reactions and pathways involving a hexose, any monosaccharide with a chain of six carbon atoms in the molecule.	84	BP	0.700861419960982	0.23625071538534	0.667282593871622	0.0165225653028748
GO:0019320	hexose catabolic process	The chemical reactions and pathways resulting in the breakdown of hexose, any monosaccharide with a chain of six carbon atoms in the molecule.	14	BP	0.592384606236734	0.0905149179088714	0.755063711014828	0.397861641849775
GO:0019344	cysteine biosynthetic process	The chemical reactions and pathways resulting in the formation of cysteine, 2-amino-3-mercaptopropanoic acid.	12	BP	0.680665708277369	0.704524722812373	0.546983562532174	0.838738243262853
GO:0019359	nicotinamide nucleotide biosynthetic process	The chemical reactions and pathways resulting in the formation of nicotinamide nucleotides, any nucleotide that contains combined nicotinamide.	17	BP	0.916016592558854	0.322322224239544	0.883935142344291	0.279154062796465
[truncated: 934 more rows]
